# Supplementary material for: Identifying virulence determinants of multidrug-resistant Klebsiella pneumoniae in Galleria mellonella
Source: Pathog Dis. 2021 Jan 29;79(3):ftab009. doi: 10.1093/femspd/ftab009 (PMC7981267; doi:10.1093/femspd/ftab009)
Supplement: ftab009_Supplemental_Files [file ftab009_supplemental_files.zip]

Archive with 3 entries (3 files):
- Galleria_Supplement.docx
- TableS5.csv
- TableS6.csv
