# Supplementary material for: Identifying virulence determinants of multidrug-resistant Klebsiella pneumoniae in Galleria mellonella
Source: Pathog Dis. 2021 Jan 29;79(3):ftab009. doi: 10.1093/femspd/ftab009 (PMC7981267; doi:10.1093/femspd/ftab009)
Supplement: ftab009_Supplemental_Files [file ftab009_supplemental_files.zip › TableS5.csv]

Table S5
locus_tag	gene_name	COG	locus_in_ATCC43816	logFC.2h	q.value.2h	logFC.6h	q.value.6h	essential_In	essential_2hpi	essential_6hpi	group
KPNRH_00001	dnaA_1	L	VK055_RS16995	NA	NA	NA	NA	essential	essential	essential	NA
KPNRH_00002	KPNRH_00002		NA	NA	NA	NA	NA	essential	essential	essential	NA
KPNRH_00003	dnaN	L	VK055_RS17000	NA	NA	1.914937999	1	essential	essential	essential	NA
KPNRH_00004	recF	L	VK055_RS17005	-0.693209694	0.001048349	-0.36430319	0.605428247	nonessential	nonessential	nonessential	none
KPNRH_00005	gyrB	L	VK055_RS17010	1.891332052	1	NA	NA	essential	essential	essential	NA
KPNRH_00006	yidA	S	VK055_RS17015	0.355718381	0.033564429	0.168192235	0.387282267	nonessential	nonessential	nonessential	none
KPNRH_00007	KPNRH_00007		VK055_RS17020	0.125835448	0.700305796	0.045886823	0.917408094	nonessential	nonessential	nonessential	none
KPNRH_00008	KPNRH_00008	M	VK055_RS17025	0.08792201	0.837338306	0.178353923	0.432513286	nonessential	nonessential	nonessential	none
KPNRH_00009	lutR	K	VK055_RS17030	0.367691526	0.013660239	0.008450805	0.996084889	nonessential	nonessential	nonessential	none
KPNRH_00010	dgoK1_1	G	VK055_RS17035	-0.207132808	0.531443934	0.242325328	0.231906582	nonessential	nonessential	nonessential	none
KPNRH_00011	dgoA_1	G	VK055_RS17040	0.156957527	0.760028374	0.310290444	0.28698963	nonessential	nonessential	nonessential	none
KPNRH_00012	dgoD	H	VK055_RS17045	0.141369234	0.293963793	0.209428308	0.088416427	nonessential	nonessential	nonessential	none
KPNRH_00013	dgoT_1	G	VK055_RS17050	0.148547246	0.307494826	0.193490246	0.145204911	nonessential	nonessential	nonessential	none
KPNRH_00014	KPNRH_00014	U	VK055_RS17055	0.17294926	0.653897228	0.14977447	0.571910513	nonessential	nonessential	nonessential	none
KPNRH_00015	KPNRH_00015	S	VK055_RS17060	0.010791955	1	0.180277357	0.720416827	nonessential	nonessential	nonessential	none
KPNRH_00016	KPNRH_00016		NA	-0.245575983	0.980423067	-0.003045638	1	nonessential	nonessential	nonessential	none
KPNRH_00017	ibpA	O	VK055_RS17065	-0.020555022	0.999078496	0.006808813	1	nonessential	nonessential	nonessential	none
KPNRH_00018	ibpB_1	O	VK055_RS17070	-0.134062215	0.87572134	0.433331534	0.221278771	nonessential	nonessential	nonessential	none
KPNRH_00019	KPNRH_00019	S	VK055_RS17075	0.167051218	0.638706473	0.324953113	0.065190335	nonessential	nonessential	nonessential	none
KPNRH_00020	aspT_1	U	VK055_RS17080	0.091171626	0.8341361	0.254225108	0.129167002	nonessential	nonessential	nonessential	none
KPNRH_00021	mngR_1	K	VK055_RS17085	0.119771043	0.865939831	0.261337386	0.274853707	nonessential	nonessential	nonessential	none
KPNRH_00022	malP_1	G	VK055_RS17090	0.152639761	0.448333906	0.253636495	0.039260961	nonessential	nonessential	nonessential	none
KPNRH_00023	aglB	G	VK055_RS17095	0.092034999	0.855434372	0.254555967	0.079902554	nonessential	nonessential	nonessential	none
KPNRH_00024	yidH	S	VK055_RS17100	0.126713096	0.91447918	0.163287632	0.759079101	nonessential	nonessential	nonessential	none
KPNRH_00025	yidG	S	VK055_RS17105	0.122001834	0.907077461	0.068197756	0.952292056	nonessential	nonessential	nonessential	none
KPNRH_00026	KPNRH_00026	K	VK055_RS17110	-0.002304836	1	0.199454795	0.578584914	nonessential	nonessential	nonessential	none
KPNRH_00027	dsdA	E	VK055_RS17115	0.077545107	0.931912915	0.202642006	0.449400073	nonessential	nonessential	nonessential	none
KPNRH_00028	dsdX	EG	VK055_RS17120	0.094898888	0.84679718	0.226001597	0.300824845	nonessential	nonessential	nonessential	none
KPNRH_00029	dsdC_1	K	VK055_RS17130	0.078780235	0.87572134	0.347136063	0.012089286	nonessential	nonessential	nonessential	none
KPNRH_00030	emrD	EGP	VK055_RS17135	0.164121046	0.565535243	0.022922078	0.970271293	nonessential	nonessential	nonessential	none
KPNRH_00031	KPNRH_00031	EG	VK055_RS17140	0.057468283	0.95568857	0.220433911	0.289715985	nonessential	nonessential	nonessential	none
KPNRH_00032	KPNRH_00032	K	VK055_RS17145	0.200779273	0.741496084	0.19212953	0.645093656	nonessential	nonessential	nonessential	none
KPNRH_00033	KPNRH_00033		VK055_RS17150	0.198418557	0.830898004	-0.186948548	0.858995492	nonessential	nonessential	nonessential	none
KPNRH_00034	KPNRH_00034		NA	0.091152695	1	-0.227613631	0.961439689	nonessential	nonessential	nonessential	none
KPNRH_00035	KPNRH_00035		VK055_RS27260	0.616924592	0.407051115	-0.187658364	0.932991275	nonessential	nonessential	nonessential	none
KPNRH_00036	ilvB_1	H	VK055_RS17155	0.10425918	0.655886907	0.198933649	0.216168402	nonessential	nonessential	nonessential	none
KPNRH_00037	ilvN	E	VK055_RS17160	-0.217592763	0.905597817	0.070965975	0.979041208	nonessential	nonessential	nonessential	none
KPNRH_00038	uhpA	K	VK055_RS17165	0.385412128	0.117375646	0.330766203	0.259457221	nonessential	nonessential	nonessential	none
KPNRH_00039	uhpB	T	VK055_RS17170	0.15032066	0.689128508	0.355035516	0.088167607	nonessential	nonessential	nonessential	none
KPNRH_00040	uhpC	G	VK055_RS17175	0.249433475	0.077881912	0.318940947	0.006047831	nonessential	nonessential	nonessential	none
KPNRH_00041	uhpT	G	VK055_RS17180	0.041108186	0.962280285	0.196910012	0.274856662	nonessential	nonessential	nonessential	none
KPNRH_00042	KPNRH_00042	S	VK055_RS17185	-0.013128444	1	0.237400302	0.42014249	nonessential	nonessential	nonessential	none
KPNRH_00043	KPNRH_00043	K	VK055_RS17190	0.387845343	0.937243389	-0.100134973	0.964861438	nonessential	nonessential	nonessential	none
KPNRH_00044	KPNRH_00044	S	VK055_RS17195	0.209951934	0.485682238	0.151007277	0.726914657	nonessential	nonessential	nonessential	none
KPNRH_00045	nepI_1	EGP	VK055_RS17200	0.07801077	0.859744045	0.193949477	0.289715985	nonessential	nonessential	nonessential	none
KPNRH_00046	phnX	S	VK055_RS17205	-0.178198028	0.575690989	0.047512567	0.933047838	nonessential	nonessential	nonessential	none
KPNRH_00047	phnW	H	VK055_RS17210	0.139779202	0.609775032	0.390457703	0.079902554	nonessential	nonessential	nonessential	none
KPNRH_00048	phnR	K	VK055_RS17215	0.060525466	0.967435082	0.1481712	0.667921424	nonessential	nonessential	nonessential	none
KPNRH_00049	phnS	P	VK055_RS17220	0.138239554	0.862731195	0.022688838	0.967130031	nonessential	nonessential	nonessential	none
KPNRH_00050	phnT	P	VK055_RS17225	0.384623296	9.69E-05	0.273744519	0.255483955	nonessential	nonessential	nonessential	none
KPNRH_00051	phnU	P	VK055_RS17230	0.175265659	0.722656369	0.169073261	0.695085516	nonessential	nonessential	nonessential	none
KPNRH_00052	phnV_1	P	NA	0.290458203	0.558488364	0.276651879	0.48085469	nonessential	nonessential	nonessential	none
KPNRH_00053	phnV_2	P	NA	0.231463777	0.777536441	0.438900501	0.226908634	nonessential	nonessential	nonessential	none
KPNRH_00054	lamB_1	G	VK055_RS17240	0.22760928	0.08133275	0.35175265	0.020468294	nonessential	nonessential	nonessential	none
KPNRH_00055	chbA_1	G	VK055_RS17245	0.151999623	0.205479143	0.191350193	0.210334857	nonessential	nonessential	nonessential	none
KPNRH_00056	licC_1	G	VK055_RS17250	0.082897577	0.871725523	0.24470557	0.246147961	nonessential	nonessential	nonessential	none
KPNRH_00057	celA_1	G	VK055_RS17255	-0.091010643	0.958794665	-0.04490408	0.959413507	nonessential	nonessential	nonessential	none
KPNRH_00058	ascG_1	K	VK055_RS17260	0.048915924	0.967435082	0.239252512	0.448826921	nonessential	nonessential	nonessential	none
KPNRH_00059	pcaK_1	EGP	VK055_RS17265	0.131803842	0.687744899	0.155700084	0.583757094	nonessential	nonessential	nonessential	none
KPNRH_00060	galA	S	VK055_RS17270	0.063283159	0.907001624	0.169153716	0.39842051	nonessential	nonessential	nonessential	none
KPNRH_00061	hdfR_1	K	VK055_RS17275	0.12590957	0.655886907	0.347524316	0.009415123	nonessential	nonessential	nonessential	none
KPNRH_00062	galB	S	VK055_RS17280	-0.075137771	0.958794665	0.183588922	0.707231523	nonessential	nonessential	nonessential	none
KPNRH_00063	galC	H	VK055_RS17285	0.051232785	0.968266076	0.409184003	0.016324914	nonessential	nonessential	nonessential	none
KPNRH_00064	galD	P	VK055_RS17290	0.124656524	0.690626064	0.094162104	0.819395747	nonessential	nonessential	nonessential	none
KPNRH_00065	KPNRH_00065	I	VK055_RS17295	0.043535334	0.983419392	0.067843566	0.95116522	nonessential	nonessential	nonessential	none
KPNRH_00066	KPNRH_00066		VK055_RS17300	0.384276865	0.832473658	0.798169392	0.230498338	nonessential	nonessential	nonessential	none
KPNRH_00067	yicL	EG	VK055_RS17305	0.067951463	0.952466074	0.0447044	0.940608686	nonessential	nonessential	nonessential	none
KPNRH_00068	murP	G	VK055_RS17310	0.008608763	1	-0.031170862	0.955498431	nonessential	nonessential	nonessential	none
KPNRH_00069	murQ_1	H	VK055_RS17315	-0.002868628	1	-0.110581746	0.852269181	nonessential	nonessential	nonessential	none
KPNRH_00070	bcr_1	EGP	VK055_RS17320	0.171328216	0.498570525	0.293144989	0.053746079	nonessential	nonessential	nonessential	none
KPNRH_00071	oprM_1	M	VK055_RS17325	-0.009425985	1	0.227304744	0.339953226	nonessential	nonessential	nonessential	none
KPNRH_00072	mexB	V	VK055_RS17330	0.12597128	0.514380976	0.121996976	0.546039545	nonessential	nonessential	nonessential	none
KPNRH_00073	mexA	M	VK055_RS17335	0.029856956	0.963505842	0.077056074	0.791369215	nonessential	nonessential	nonessential	none
KPNRH_00074	KPNRH_00074	K	VK055_RS17355	0.189564158	0.205479143	0.238618633	0.115974607	nonessential	nonessential	nonessential	none
KPNRH_00075	betI_1	K	VK055_RS17365	-0.03958367	0.995765433	0.466419724	0.561297238	nonessential	nonessential	nonessential	none
KPNRH_00076	bmr3	EGP	VK055_RS17370	0.037137612	0.966202063	0.062403395	0.873459251	nonessential	nonessential	nonessential	none
KPNRH_00077	dmlR_1	K	VK055_RS17375	0.196339007	0.597170138	0.207031747	0.540101649	nonessential	nonessential	nonessential	none
KPNRH_00078	KPNRH_00078	S	VK055_RS17380	0.397397464	0.08133275	0.12004554	0.844420411	nonessential	nonessential	nonessential	none
KPNRH_00079	KPNRH_00079	S	VK055_RS17385	0.09225669	0.929888681	0.343401789	0.311419332	nonessential	nonessential	nonessential	none
KPNRH_00080	KPNRH_00080	S	VK055_RS17390	-0.074218373	0.973235114	0.355719388	0.379936733	nonessential	nonessential	nonessential	none
KPNRH_00081	rclR_1	K	VK055_RS17395	-0.147561483	0.561873724	0.133764177	0.719370671	nonessential	nonessential	nonessential	none
KPNRH_00082	nlpA	M	VK055_RS17400	0.353405188	0.086884665	0.20167092	0.540101649	nonessential	nonessential	nonessential	none
KPNRH_00083	KPNRH_00083	EG	VK055_RS17405	0.168984898	0.741496084	0.174146647	0.64504407	nonessential	nonessential	nonessential	none
KPNRH_00084	rppH_1	L	VK055_RS17410	0.012352256	1	0.211521795	0.471282327	nonessential	nonessential	nonessential	none
KPNRH_00085	KPNRH_00085	S	VK055_RS17415	-0.01083385	1	0.24968127	0.437909376	nonessential	nonessential	nonessential	none
KPNRH_00086	cdhR_1	K	VK055_RS17420	0.195239332	0.426929887	-0.055281261	0.917408094	nonessential	nonessential	nonessential	none
KPNRH_00087	yahK	S	VK055_RS17425	0.117515524	0.718373956	0.156545245	0.628192745	nonessential	nonessential	nonessential	none
KPNRH_00088	KPNRH_00088	T	VK055_RS17430	0.045791848	0.944258809	0.100702907	0.726170894	nonessential	nonessential	nonessential	none
KPNRH_00089	ycnE	S	VK055_RS17435	0.23666472	0.696003947	0.338975808	0.379936733	nonessential	nonessential	nonessential	none
KPNRH_00090	KPNRH_00090	C	VK055_RS17440	0.242922088	0.175334957	0.286159994	0.238231259	nonessential	nonessential	nonessential	none
KPNRH_00091	KPNRH_00091	S	VK055_RS17445	0.077006782	0.967435082	0.358060507	0.240021793	nonessential	nonessential	nonessential	none
KPNRH_00092	KPNRH_00092		NA	-0.705549524	0.805922139	-0.157312358	0.970075946	nonessential	nonessential	nonessential	none
KPNRH_00093	yicJ_1	G	VK055_RS17455	0.209460518	0.08133275	0.216952625	0.149491286	nonessential	nonessential	nonessential	none
KPNRH_00094	yicI	G	VK055_RS17460	0.118948828	0.655210302	0.146407821	0.480109348	nonessential	nonessential	nonessential	none
KPNRH_00095	KPNRH_00095	K	VK055_RS17465	0.063474253	0.949500636	0.465709248	0.015471363	nonessential	nonessential	nonessential	none
KPNRH_00096	pagL	G	VK055_RS17470	0.138915782	0.296451716	0.205628842	0.097979846	nonessential	nonessential	nonessential	none
KPNRH_00097	malP_2	G	VK055_RS17475	0.070461716	0.769872037	0.155853745	0.309765031	nonessential	nonessential	nonessential	none
KPNRH_00098	KPNRH_00098	M	VK055_RS17480	0.084012797	0.814263237	0.208428434	0.217842179	nonessential	nonessential	nonessential	none
KPNRH_00099	xanP_1	F	VK055_RS17485	0.07397556	0.873460408	0.202542551	0.237421851	nonessential	nonessential	nonessential	none
KPNRH_00100	gltS	P	VK055_RS17495	0.061193323	0.967435082	-0.130935233	0.772821939	nonessential	nonessential	nonessential	none
KPNRH_00101	glpK_1	F	VK055_RS17500	0.139984714	0.519670941	0.001360817	1	nonessential	nonessential	nonessential	none
KPNRH_00102	glpF_1	U	VK055_RS17505	-0.055251142	0.937243389	0.092458779	0.789554198	nonessential	nonessential	nonessential	none
KPNRH_00103	zapB	D	VK055_RS17510	0.239873386	0.828939539	-0.405537069	0.131248472	nonessential	nonessential	nonessential	none
KPNRH_00104	sbp	P	VK055_RS17515	0.111496389	0.771683589	0.241647379	0.228822394	nonessential	nonessential	nonessential	none
KPNRH_00105	cdh	I	VK055_RS17520	0.207466345	0.374346379	0.576775785	5.46E-05	nonessential	nonessential	nonessential	none
KPNRH_00106	KPNRH_00106	P	VK055_RS17525	0.130870173	0.556021625	0.100423754	0.704118883	nonessential	nonessential	nonessential	none
KPNRH_00107	tpiA	G	VK055_RS17530	-0.428925449	0.95329185	-2.949244043	0.015471363	nonessential	nonessential	essential	depleted.6h
KPNRH_00108	KPNRH_00108	S	VK055_RS17535	-0.060295448	0.951512816	0.093844071	0.905162432	nonessential	nonessential	nonessential	none
KPNRH_00109	KPNRH_00109	S	VK055_RS17540	0.068038321	0.944258809	0.04409739	0.949343606	nonessential	nonessential	nonessential	none
KPNRH_00110	fpr	C	VK055_RS17545	0.04650567	0.998812701	0.203470925	0.817666819	nonessential	nonessential	nonessential	none
KPNRH_00111	glpX	G	VK055_RS17550	0.063305397	0.932883276	0.189133552	0.569092926	nonessential	nonessential	nonessential	none
KPNRH_00112	recG	L	VK055_RS17555	-1.098855139	5.62E-13	-0.453055164	0.127225997	nonessential	nonessential	nonessential	depleted.2h
KPNRH_00113	KPNRH_00113		NA	-1.935289277	9.69E-05	-0.12956883	0.942402042	nonessential	nonessential	nonessential	depleted.2h
KPNRH_00114	trmH	J	VK055_RS17560	0.050555714	0.971718359	0.104833555	0.817666819	nonessential	nonessential	nonessential	none
KPNRH_00115	spoT	KT	VK055_RS17565	-0.304652084	0.905767355	0.638717604	0.271023055	nonessential	nonessential	nonessential	none
KPNRH_00116	rpoZ	K	VK055_RS17570	0.122110655	0.985078481	-0.142462331	0.957730296	nonessential	nonessential	nonessential	none
KPNRH_00117	gmk	F	VK055_RS17575	-0.918133662	0.711719127	-0.490669978	0.791369215	essential	essential	essential	NA
KPNRH_00118	ligB	L	VK055_RS17580	-0.004675005	1	0.30287019	0.016829909	nonessential	nonessential	nonessential	none
KPNRH_00119	KPNRH_00119	S	VK055_RS17585	-0.062171144	0.926070653	-0.110460575	0.77255775	nonessential	nonessential	nonessential	none
KPNRH_00120	clcB_1	P	VK055_RS17590	0.254192317	0.013553479	0.183819613	0.248124749	nonessential	nonessential	nonessential	none
KPNRH_00121	ada_1	FL	VK055_RS17595	0.010804183	1	0.116992089	0.687405315	nonessential	nonessential	nonessential	none
KPNRH_00122	KPNRH_00122	G	VK055_RS17600	0.100804335	0.692578969	0.141703045	0.426508569	nonessential	nonessential	nonessential	none
KPNRH_00123	KPNRH_00123	S	VK055_RS17610	0.151488515	0.209706362	0.338948957	0.026685875	nonessential	nonessential	nonessential	none
KPNRH_00124	KPNRH_00124	I	VK055_RS17620	0.093456492	0.626589876	0.085282522	0.700693348	nonessential	nonessential	nonessential	none
KPNRH_00125	KPNRH_00125	V	VK055_RS17625	0.091058571	0.584621001	0.180505703	0.147776762	nonessential	nonessential	nonessential	none
KPNRH_00126	ybhF_1	V	VK055_RS17630	0.08115556	0.693710986	0.179572322	0.169356725	nonessential	nonessential	nonessential	none
KPNRH_00127	ybhR_1	V	VK055_RS17635	0.114737463	0.448483309	0.154629766	0.272721188	nonessential	nonessential	nonessential	none
KPNRH_00128	rph	J	VK055_RS17640	-0.284250887	0.345348285	-0.21864601	0.729755128	nonessential	nonessential	nonessential	none
KPNRH_00129	pyrE	F	VK055_RS17645	-0.142715257	0.84679718	-0.387621422	0.573558386	nonessential	nonessential	nonessential	none
KPNRH_00130	slmA	D	VK055_RS17655	-0.027685485	0.99683219	-0.243947445	0.518349707	nonessential	nonessential	nonessential	none
KPNRH_00131	dut	F	VK055_RS17660	1.896356318	1	NA	NA	essential	essential	essential	NA
KPNRH_00132	coaBC	H	VK055_RS17665	0.088284547	1	-1.922391406	0.154594681	essential	essential	essential	NA
KPNRH_00133	KPNRH_00133	E	VK055_RS17670	-0.080437452	0.962280285	0.060249472	0.954423438	nonessential	nonessential	nonessential	none
KPNRH_00134	rpmB	J	VK055_RS17675	NA	NA	NA	NA	essential	essential	essential	NA
KPNRH_00135	rpmG	J	VK055_RS17680	NA	NA	NA	NA	essential	essential	essential	NA
KPNRH_00136	mutM	L	VK055_RS17685	0.15195331	0.655886907	0.092546998	0.877292799	nonessential	nonessential	nonessential	none
KPNRH_00137	coaD	H	VK055_RS17690	NA	NA	NA	NA	essential	essential	essential	NA
KPNRH_00138	KPNRH_00138	M	VK055_RS17695	NA	NA	NA	NA	essential	essential	essential	NA
KPNRH_00139	waaA	M	VK055_RS17700	-1.53220554	0.426929887	-0.495500203	0.873459251	essential	essential	essential	NA
KPNRH_00140	KPNRH_00140	M	VK055_RS17705	0.039795799	0.962741246	0.199059577	0.264303508	nonessential	nonessential	nonessential	none
KPNRH_00141	pglJ	M	VK055_RS17710	NA	NA	NA	NA	essential	essential	essential	NA
KPNRH_00142	rfaG	M	VK055_RS17715	0.690716584	0.967435082	-4.584814549	0.143008915	essential	essential	essential	NA
KPNRH_00143	rfaQ	M	VK055_RS17720	-1.1343474	0.003148964	-0.643276343	0.484207697	nonessential	nonessential	nonessential	depleted.2h
KPNRH_00144	KPNRH_00144	G	VK055_RS17725	-7.087590548	2.42E-07	-7.07407191	1.16E-06	nonessential	essential	essential	depleted.both.stbl
KPNRH_00145	KPNRH_00145	M	VK055_RS17730	0.149602646	0.211804214	0.048524952	0.882122152	nonessential	nonessential	nonessential	none
KPNRH_00146	KPNRH_00146	M	VK055_RS17735	-2.716898671	0.209706362	-8.843480332	5.46E-16	nonessential	essential	essential	depleted.6h
KPNRH_00147	KPNRH_00147	S	VK055_RS17740	-4.216895387	0.404918109	-4.192720821	0.386923078	nonessential	essential	essential	none
KPNRH_00148	rfaC	M	VK055_RS17745	-1.857781393	1	-1.847679986	1	essential	essential	essential	NA
KPNRH_00149	rfaF	M	VK055_RS17750	NA	NA	NA	NA	essential	essential	essential	NA
KPNRH_00150	hldD	GM	VK055_RS17755	-1.064560384	0.752848871	-4.515959625	0.000754405	ambiguous	essential	essential	NA
KPNRH_00151	kbl	H	VK055_RS17760	0.203299249	0.226001644	0.094365488	0.791369215	nonessential	nonessential	nonessential	none
KPNRH_00152	tdh	C	VK055_RS17765	0.083280226	0.859744045	0.25773078	0.289715985	nonessential	nonessential	nonessential	none
KPNRH_00153	KPNRH_00153	M	VK055_RS17770	0.228926193	0.283730646	0.351409099	0.00882816	nonessential	nonessential	nonessential	none
KPNRH_00154	KPNRH_00154	S	VK055_RS17775	0.088419339	0.922914155	0.166181483	0.534358711	nonessential	nonessential	nonessential	none
KPNRH_00155	envC	D	VK055_RS17780	-1.585363162	0.282506762	-3.489123143	0.00040329	nonessential	nonessential	nonessential	depleted.6h
KPNRH_00156	gpmI	G	VK055_RS17785	0.040038752	0.97144346	0.176490155	0.37060907	nonessential	nonessential	nonessential	none
KPNRH_00157	yibN	P	VK055_RS17790	-0.145443544	0.862731195	-0.044595373	0.956206889	nonessential	nonessential	nonessential	none
KPNRH_00158	grxC	O	VK055_RS17795	0.370471388	0.184868652	0.067888619	0.914453452	nonessential	nonessential	nonessential	none
KPNRH_00159	secB	U	VK055_RS17800	0.386222863	0.84679718	-3.110236227	0.000436896	nonessential	nonessential	nonessential	depleted.6h
KPNRH_00160	gpsA	I	VK055_RS17805	0.217538794	1	-5.408276062	0.012089286	essential	ambiguous	essential	NA
KPNRH_00161	cysE	E	VK055_RS17810	-0.592711425	0.91535621	-1.041085238	0.791369215	essential	essential	essential	NA
KPNRH_00162	trmL_1	J	VK055_RS17815	0.220441632	0.300219985	0.151574446	0.775187524	nonessential	nonessential	nonessential	none
KPNRH_00163	lldD_1	C	VK055_RS17820	0.194751201	0.182580415	0.300686654	0.067732734	nonessential	nonessential	nonessential	none
KPNRH_00164	lldR_1	K	VK055_RS17825	0.04589058	0.963505842	0.215864568	0.561297238	nonessential	nonessential	nonessential	none
KPNRH_00165	lldP	C	VK055_RS17830	-0.020124894	0.983954381	0.166910576	0.375693303	nonessential	nonessential	nonessential	none
KPNRH_00166	yibL	S	VK055_RS17835	0.075300207	0.977136382	0.439996579	0.147104774	nonessential	nonessential	nonessential	none
KPNRH_00167	KPNRH_00167	S	VK055_RS17840	-0.255751275	0.907001624	0.269141165	0.644024857	nonessential	nonessential	nonessential	none
KPNRH_00168	mtlR	K	VK055_RS17845	0.366732018	0.171376477	0.189543604	0.772821939	nonessential	nonessential	nonessential	none
KPNRH_00169	mtlD	C	VK055_RS17850	0.254684664	0.059834207	0.166271581	0.466327424	nonessential	nonessential	nonessential	none
KPNRH_00170	mtlA	G	VK055_RS17855	0.031931229	0.962741246	0.150270578	0.405147706	nonessential	nonessential	nonessential	none
KPNRH_00171	yiaW_1	S	NA	0.13687574	0.32738148	0.248849351	0.08076496	nonessential	nonessential	nonessential	none
KPNRH_00172	yibH_1	V	NA	0.102278114	0.556286217	0.113418768	0.575968556	nonessential	nonessential	nonessential	none
KPNRH_00173	yibF	O	VK055_RS17860	-0.046125846	0.981678399	0.145396122	0.719370671	nonessential	nonessential	nonessential	none
KPNRH_00174	selA	J	VK055_RS17865	0.336765326	0.142320217	-0.030574181	0.969048472	nonessential	nonessential	nonessential	none
KPNRH_00175	selB	J	VK055_RS17870	0.188203727	0.575690989	0.328252352	0.088484939	nonessential	nonessential	nonessential	none
KPNRH_00176	cooF	C	VK055_RS17875	0.294319753	0.662907543	0.138537955	0.918322632	nonessential	nonessential	nonessential	none
KPNRH_00177	avtA	E	VK055_RS17880	0.103647166	0.741496084	-0.021960241	0.970271293	nonessential	nonessential	nonessential	none
KPNRH_00178	malS	G	VK055_RS17885	0.038999697	0.962280285	0.182293989	0.300824845	nonessential	nonessential	nonessential	none
KPNRH_00179	KPNRH_00179	S	VK055_RS17890	0.256431521	0.309108095	0.139278371	0.740005126	nonessential	nonessential	nonessential	none
KPNRH_00180	xylR	K	VK055_RS17895	0.25903667	0.05458481	0.164271089	0.418160193	nonessential	nonessential	nonessential	none
KPNRH_00181	xylH	G	VK055_RS17900	-0.075338023	0.944258809	0.059776533	0.904265909	nonessential	nonessential	nonessential	none
KPNRH_00182	xylG_1	P	VK055_RS17905	0.079005905	0.831770114	0.116770074	0.623653635	nonessential	nonessential	nonessential	none
KPNRH_00183	xylF	G	VK055_RS17910	0.08563214	0.655886907	0.166766831	0.231270804	nonessential	nonessential	nonessential	none
KPNRH_00184	xylA_1	G	VK055_RS17915	0.083625418	0.754292826	0.208215685	0.376083528	nonessential	nonessential	nonessential	none
KPNRH_00185	xylB_1	G	VK055_RS17920	-0.064981745	0.931912915	0.126847977	0.623653635	nonessential	nonessential	nonessential	none
KPNRH_00186	yiaB	S	VK055_RS17925	0.028836724	0.993265736	0.246063966	0.54594103	nonessential	nonessential	nonessential	none
KPNRH_00187	yiaA	S	VK055_RS17930	0.062452086	0.951512816	-0.095803954	0.888387157	nonessential	nonessential	nonessential	none
KPNRH_00188	wecH	S	VK055_RS17935	0.127424504	0.655886907	0.017976759	0.97465964	nonessential	nonessential	nonessential	none
KPNRH_00189	KPNRH_00189	S	VK055_RS17940	0.110432125	0.941732019	0.278349453	0.575412632	nonessential	nonessential	nonessential	none
KPNRH_00190	glyQ	J	VK055_RS17945	NA	NA	NA	NA	essential	essential	essential	NA
KPNRH_00191	glyS	J	VK055_RS17950	NA	NA	NA	NA	essential	essential	essential	NA
KPNRH_00192	KPNRH_00192		NA	0.008429133	0.999517258	0.12380139	0.484994732	nonessential	nonessential	nonessential	none
KPNRH_00193	KPNRH_00193	L	NA	NA	NA	NA	NA	essential	essential	essential	NA
KPNRH_00194	hokA	S	VK055_RS17955	0.032004843	0.977895687	0.107163619	0.775361159	nonessential	nonessential	nonessential	none
KPNRH_00195	ettA_1	S	VK055_RS17960	-0.093470336	0.826999715	0.266188416	0.064647988	nonessential	nonessential	nonessential	none
KPNRH_00196	KPNRH_00196		NA	0.03210312	0.99683219	0.341308105	0.138132023	nonessential	nonessential	nonessential	none
KPNRH_00197	cspA	K	VK055_RS17965	0.164599892	0.92991717	0.580138887	0.146981148	nonessential	nonessential	nonessential	none
KPNRH_00198	KPNRH_00198	K	VK055_RS17970	0.044982	0.983954381	0.262446725	0.343813937	nonessential	nonessential	nonessential	none
KPNRH_00199	pcaK_2	G	VK055_RS17975	0.050615566	0.962280285	0.344003277	0.013051976	nonessential	nonessential	nonessential	none
KPNRH_00200	KPNRH_00200	S	VK055_RS17980	0.247908078	0.317683876	0.195923434	0.545721856	nonessential	nonessential	nonessential	none
KPNRH_00201	ghrB_1	CH	VK055_RS17985	0.087793917	0.944258809	0.150491185	0.686969961	nonessential	nonessential	nonessential	none
KPNRH_00202	ttuB_1	G	VK055_RS17990	0.095463406	0.818620692	-0.025863992	0.961574368	nonessential	nonessential	nonessential	none
KPNRH_00203	kdgK_1	G	VK055_RS17995	0.188035178	0.741496084	0.242067437	0.563854128	nonessential	nonessential	nonessential	none
KPNRH_00204	KPNRH_00204	G	VK055_RS18000	-0.226776232	0.575690989	0.240024423	0.590925088	nonessential	nonessential	nonessential	none
KPNRH_00205	kdgR_1	K	VK055_RS18005	0.013671461	1	0.110615039	0.78382783	nonessential	nonessential	nonessential	none
KPNRH_00206	yiaD	M	VK055_RS18015	-0.052909355	0.980423067	0.025911678	0.965748109	nonessential	nonessential	nonessential	none
KPNRH_00207	bisC	C	VK055_RS18020	0.136344777	0.605503049	-0.024036461	0.965735908	nonessential	nonessential	nonessential	none
KPNRH_00208	yjaB_1	K	VK055_RS18025	0.26000182	0.556021625	0.262833542	0.557741841	nonessential	nonessential	nonessential	none
KPNRH_00209	tag	L	VK055_RS18030	0.059452307	0.967435082	0.178328509	0.709419408	nonessential	nonessential	nonessential	none
KPNRH_00210	KPNRH_00210	N	VK055_RS18035	0.008767788	1	0.101982957	0.800807876	nonessential	nonessential	nonessential	none
KPNRH_00211	yhjX	P	VK055_RS18040	-0.062558047	0.907001624	0.064611284	0.871422867	nonessential	nonessential	nonessential	none
KPNRH_00212	eptB	S	VK055_RS18045	0.026881442	0.977136382	-0.016111999	0.972616145	nonessential	nonessential	nonessential	none
KPNRH_00213	KPNRH_00213	ET	VK055_RS18050	0.039858208	0.969434077	0.10660582	0.77255775	nonessential	nonessential	nonessential	none
KPNRH_00214	KPNRH_00214		NA	-4.359419173	0.000157275	1.040785188	0.525489223	nonessential	nonessential	nonessential	depleted.2h
KPNRH_00215	KPNRH_00215		NA	0.156993877	0.944258809	-0.264528282	0.810694448	nonessential	nonessential	nonessential	none
KPNRH_00216	KPNRH_00216	L	NA	NA	NA	NA	NA	essential	essential	essential	NA
KPNRH_00217	KPNRH_00217	L	VK055_RS28020	NA	NA	NA	NA	essential	essential	essential	NA
KPNRH_00218	dppA_1	E	VK055_RS18065	0.138564157	0.457072975	0.163442973	0.292313662	nonessential	nonessential	nonessential	none
KPNRH_00219	dppB_1	P	VK055_RS18070	0.048734059	0.949500636	0.233753424	0.267702832	nonessential	nonessential	nonessential	none
KPNRH_00220	dppC	P	VK055_RS18075	0.12641663	0.731853538	-0.127112713	0.707231523	nonessential	nonessential	nonessential	none
KPNRH_00221	dppD_1	P	VK055_RS18080	0.198372773	0.467703524	0.132506471	0.736924331	nonessential	nonessential	nonessential	none
KPNRH_00222	oppF_1	P	VK055_RS18085	0.086583891	0.87572134	0.142877132	0.608937755	nonessential	nonessential	nonessential	none
KPNRH_00223	KPNRH_00223	S	VK055_RS18095	0.10785076	0.817422453	0.092931364	0.863215879	nonessential	nonessential	nonessential	none
KPNRH_00224	bcsQ_1	D	VK055_RS18100	0.228633058	0.45303071	0.091754027	0.849123531	nonessential	nonessential	nonessential	none
KPNRH_00225	acsAB	M	VK055_RS18105	0.151831821	0.655886907	0.093409475	0.721602041	nonessential	nonessential	nonessential	none
KPNRH_00226	bcsB_1	NU	VK055_RS18110	0.072010343	0.886181317	0.169507586	0.282378946	nonessential	nonessential	nonessential	none
KPNRH_00227	bepA_1	M	VK055_RS18115	0.118820212	0.455445941	0.059453438	0.866586366	nonessential	nonessential	nonessential	none
KPNRH_00228	KPNRH_00228	S	VK055_RS18120	-0.059334054	0.958118757	0.232836796	0.317398801	nonessential	nonessential	nonessential	none
KPNRH_00229	KPNRH_00229	G	VK055_RS18125	0.14971444	0.707641352	0.250611632	0.358309632	nonessential	nonessential	nonessential	none
KPNRH_00230	KPNRH_00230	S	VK055_RS18130	0.049472923	0.939968368	0.150059233	0.507047478	nonessential	nonessential	nonessential	none
KPNRH_00231	KPNRH_00231	S	VK055_RS18135	-0.303461854	0.745563669	0.660081931	0.096441816	nonessential	nonessential	nonessential	none
KPNRH_00232	bcsE_1	S	VK055_RS18140	0.042680933	0.95568857	0.213781187	0.127225997	nonessential	nonessential	nonessential	none
KPNRH_00233	bcsE_2	S	NA	0.062609164	0.865939831	0.252589266	0.056144667	nonessential	nonessential	nonessential	none
KPNRH_00234	yhjR	S	VK055_RS18145	0.068469533	0.866615494	0.307658891	0.018182676	nonessential	nonessential	nonessential	none
KPNRH_00235	bcsQ_2	D	VK055_RS18150	0.1368641	0.556286217	0.298634737	0.037663366	nonessential	nonessential	nonessential	none
KPNRH_00236	bcsA	M	VK055_RS18155	0.09358708	0.741496084	0.195626981	0.304794238	nonessential	nonessential	nonessential	none
KPNRH_00237	bcsB_2	M	VK055_RS18160	0.141940431	0.426929887	0.13547627	0.484207697	nonessential	nonessential	nonessential	none
KPNRH_00238	bcsZ	G	VK055_RS18165	0.089057323	0.847029088	-0.196472008	0.530591697	nonessential	nonessential	nonessential	none
KPNRH_00239	bcsC	M	VK055_RS18170	0.085503175	0.831770114	0.057866004	0.866586366	nonessential	nonessential	nonessential	none
KPNRH_00240	pdeK	T	VK055_RS18180	0.073373842	0.855434372	-0.229569396	0.147291891	nonessential	nonessential	nonessential	none
KPNRH_00241	dctA_1	U	VK055_RS18185	0.002327711	1	0.117153857	0.668039827	nonessential	nonessential	nonessential	none
KPNRH_00242	yhjJ	S	VK055_RS18190	-0.007630203	1	-0.039388018	0.948814253	nonessential	nonessential	nonessential	none
KPNRH_00243	kdgK_2	G	VK055_RS18195	0.015541169	0.999078496	-0.016277701	0.981916272	nonessential	nonessential	nonessential	none
KPNRH_00244	KPNRH_00244	M	VK055_RS18205	-0.080173448	0.843264405	-0.019617863	0.969048472	nonessential	nonessential	nonessential	none
KPNRH_00245	yhjE_1	EGP	VK055_RS18210	0.157077084	0.37799852	-0.017464292	0.97465964	nonessential	nonessential	nonessential	none
KPNRH_00246	yhjD	S	VK055_RS18215	0.092994955	0.907001624	0.083625139	0.863215879	nonessential	nonessential	nonessential	none
KPNRH_00247	dmlR_2	K	VK055_RS18220	-0.062668759	0.931912915	-0.128964457	0.757517151	nonessential	nonessential	nonessential	none
KPNRH_00248	fabG_1	IQ	VK055_RS18225	0.194719785	0.895051334	0.072610067	0.946441255	nonessential	nonessential	nonessential	none
KPNRH_00249	KPNRH_00249	J	VK055_RS18230	0.082759193	0.937243389	0.114069127	0.811154764	nonessential	nonessential	nonessential	none
KPNRH_00250	treF	G	VK055_RS18235	-0.030457257	0.976830276	-0.008930966	0.992172269	nonessential	nonessential	nonessential	none
KPNRH_00251	KPNRH_00251	C	VK055_RS18240	0.071669322	0.894780817	-0.009289736	0.993864197	nonessential	nonessential	nonessential	none
KPNRH_00252	gstB_1	O	VK055_RS18245	0.27249694	0.227642315	0.259768046	0.221087554	nonessential	nonessential	nonessential	none
KPNRH_00253	gor	C	VK055_RS18250	-0.240203279	0.570348576	0.180883363	0.734537658	nonessential	nonessential	nonessential	none
KPNRH_00254	rlmJ	H	VK055_RS18255	-0.084054153	0.920089047	0.218099096	0.386923078	nonessential	nonessential	nonessential	none
KPNRH_00255	KPNRH_00255	I	VK055_RS18260	-0.07344122	0.865939831	0.195570478	0.289905967	nonessential	nonessential	nonessential	none
KPNRH_00256	prlC	E	VK055_RS18265	-0.434673801	0.068633003	-1.282769751	4.07E-15	nonessential	nonessential	nonessential	depleted.6h
KPNRH_00257	rsmJ	J	VK055_RS18270	-0.129149893	0.83307665	-0.061721482	0.916202574	nonessential	nonessential	nonessential	none
KPNRH_00258	dtpB	U	VK055_RS18275	0.13540422	0.455986862	0.043349223	0.893138707	nonessential	nonessential	nonessential	none
KPNRH_00259	uspA	T	VK055_RS18280	0.074711896	0.859744045	0.054061236	0.862478073	nonessential	nonessential	nonessential	none
KPNRH_00260	uspB	S	VK055_RS18285	0.084498327	0.889098247	0.042597948	0.958715445	nonessential	nonessential	nonessential	none
KPNRH_00261	pitA	P	VK055_RS18290	-2.782917548	0.002677865	-2.31080284	0.04796721	nonessential	nonessential	nonessential	depleted.both.stbl
KPNRH_00262	KPNRH_00262	S	VK055_RS18295	-0.032860126	0.978150281	0.235599867	0.163763864	nonessential	nonessential	nonessential	none
KPNRH_00263	KPNRH_00263	P	VK055_RS18300	0.22670529	0.306713598	0.060308108	0.872857728	nonessential	nonessential	nonessential	none
KPNRH_00264	KPNRH_00264		NA	0.062688842	0.984971781	0.099425089	0.897798225	nonessential	nonessential	nonessential	none
KPNRH_00265	nikR	K	VK055_RS18305	0.09602207	0.91535621	0.356034193	0.08883068	nonessential	nonessential	nonessential	none
KPNRH_00266	nikE	P	VK055_RS18310	-0.000667511	1	0.140926873	0.627661681	nonessential	nonessential	nonessential	none
KPNRH_00267	nikD	P	VK055_RS18315	0.031372953	0.984971781	0.223571379	0.333992256	nonessential	nonessential	nonessential	none
KPNRH_00268	nikC	P	VK055_RS18320	0.078898888	0.931912915	0.193203868	0.332994074	nonessential	nonessential	nonessential	none
KPNRH_00269	nikB	P	VK055_RS18325	0.013377529	1	0.21840228	0.241451669	nonessential	nonessential	nonessential	none
KPNRH_00270	nikA	E	VK055_RS18330	0.020384744	0.989824105	0.127131655	0.67183274	nonessential	nonessential	nonessential	none
KPNRH_00271	allS	K	VK055_RS18335	0.010447812	1	0.085940689	0.796166152	nonessential	nonessential	nonessential	none
KPNRH_00272	padC	Q	VK055_RS18340	0.213701067	0.157296837	0.157449324	0.473396496	nonessential	nonessential	nonessential	none
KPNRH_00273	arnB	E	VK055_RS18345	0.048307908	0.938407143	-0.401114273	0.027997007	nonessential	nonessential	nonessential	none
KPNRH_00274	arnC	M	VK055_RS18350	-0.034540735	0.97144346	-0.434441849	0.007206085	nonessential	nonessential	nonessential	none
KPNRH_00275	arnA	GJM	VK055_RS18355	-0.056187237	0.933006385	-0.485104993	0.010972863	nonessential	nonessential	nonessential	none
KPNRH_00276	arnD	G	VK055_RS18360	-8.688360112	5.29E-16	-8.673181964	9.81E-14	nonessential	essential	essential	depleted.both.stbl
KPNRH_00277	arnT	M	VK055_RS18365	0.291508456	0.036825533	-0.23732067	0.60658191	nonessential	nonessential	nonessential	none
KPNRH_00278	arnE	U	VK055_RS18370	-1.900742012	0.192371673	-7.881278201	5.63E-09	nonessential	ambiguous	essential	depleted.6h
KPNRH_00279	arnF	U	VK055_RS18375	-0.458430647	0.879561229	-0.194667458	0.927185612	nonessential	ambiguous	ambiguous	none
KPNRH_00280	yhhT_1	T	VK055_RS18380	-0.00618512	1	0.088862264	0.815989226	nonessential	nonessential	nonessential	none
KPNRH_00281	yhhS_1	EGP	VK055_RS18385	0.043106061	0.970000556	0.248142008	0.170229012	nonessential	nonessential	nonessential	none
KPNRH_00282	KPNRH_00282	S	VK055_RS18390	0.033359749	0.984971781	0.206697862	0.607642972	nonessential	nonessential	nonessential	none
KPNRH_00283	yhhQ	U	VK055_RS18395	0.046395891	0.958794665	0.119527199	0.726914657	nonessential	nonessential	nonessential	none
KPNRH_00284	tusA	O	VK055_RS18400	-4.760712528	0.144934478	0.421635376	0.964861438	ambiguous	essential	nonessential	NA
KPNRH_00285	zntA	P	VK055_RS18405	0.140288431	0.531443934	0.143667064	0.403920328	nonessential	nonessential	nonessential	none
KPNRH_00286	KPNRH_00286	S	VK055_RS18410	0.028925941	0.98963353	0.029547445	0.96275914	nonessential	nonessential	nonessential	none
KPNRH_00287	KPNRH_00287	S	VK055_RS18415	0.099272444	0.937243389	0.173908552	0.677996323	nonessential	nonessential	nonessential	none
KPNRH_00288	KPNRH_00288	S	VK055_RS18420	0.033736989	0.993359628	0.333821354	0.455729501	nonessential	nonessential	nonessential	none
KPNRH_00289	rsmD	L	VK055_RS18425	-0.034404008	0.992376771	0.225694297	0.624160825	nonessential	nonessential	nonessential	none
KPNRH_00290	ftsY	D	VK055_RS18430	NA	NA	NA	NA	essential	essential	essential	NA
KPNRH_00291	ftsE	D	VK055_RS18435	0.462434115	0.79692328	-1.140746898	0.136388592	nonessential	ambiguous	nonessential	none
KPNRH_00292	ftsX	D	VK055_RS18440	-0.028455793	1	-0.331134284	0.800807876	nonessential	nonessential	nonessential	none
KPNRH_00293	rpoH	K	VK055_RS18445	-0.600653207	0.966202063	-0.997905888	0.810694448	essential	essential	essential	NA
KPNRH_00294	gabR_1	K	VK055_RS18450	0.027808874	0.977172794	0.168218567	0.42035839	nonessential	nonessential	nonessential	none
KPNRH_00295	puuE	E	VK055_RS18455	0.018089323	0.992030733	0.094240388	0.77255775	nonessential	nonessential	nonessential	none
KPNRH_00296	KPNRH_00296	E	VK055_RS18460	0.168141046	0.430893516	-0.071335435	0.817666819	nonessential	nonessential	nonessential	none
KPNRH_00297	livJ_1	E	VK055_RS18465	0.246197654	0.08133275	0.20106596	0.350194886	nonessential	nonessential	nonessential	none
KPNRH_00298	panM	K	VK055_RS18470	-0.441892017	0.185094285	-0.299040114	0.558237011	nonessential	nonessential	nonessential	none
KPNRH_00299	livK	E	VK055_RS18485	0.088537551	0.873991468	0.136408145	0.628192745	nonessential	nonessential	nonessential	none
KPNRH_00300	livH_1	E	VK055_RS18490	0.012457806	1	0.078562175	0.80281904	nonessential	nonessential	nonessential	none
KPNRH_00301	KPNRH_00301	E	VK055_RS18495	0.156821398	0.695160586	0.202288291	0.484207697	nonessential	nonessential	nonessential	none
KPNRH_00302	lptB_1	E	VK055_RS18500	0.24603392	0.209706362	0.048468254	0.933047838	nonessential	nonessential	nonessential	none
KPNRH_00303	livF_1	P	VK055_RS18505	0.191230592	0.622752141	0.009967101	0.994306708	nonessential	nonessential	nonessential	none
KPNRH_00304	KPNRH_00304	D	VK055_RS18510	0.296586277	0.999078496	1.215500003	0.720416827	nonessential	nonessential	nonessential	none
KPNRH_00305	KPNRH_00305	S	VK055_RS18515	-0.04388176	0.971718359	0.337937736	0.163329312	nonessential	nonessential	nonessential	none
KPNRH_00306	ugpB_1	G	VK055_RS18520	0.167531928	0.300871844	0.210791042	0.291944771	nonessential	nonessential	nonessential	none
KPNRH_00307	ugpA_1	P	VK055_RS18525	0.079094443	0.873991468	-0.006710194	0.995605107	nonessential	nonessential	nonessential	none
KPNRH_00308	lacG_1	P	VK055_RS18530	-0.034083071	0.978522344	0.302722647	0.106323456	nonessential	nonessential	nonessential	none
KPNRH_00309	ugpC_1	P	VK055_RS18535	0.120815753	0.741496084	0.315006762	0.025674873	nonessential	nonessential	nonessential	none
KPNRH_00310	ugpQ	C	VK055_RS18540	0.08975345	0.865939831	0.153587347	0.67183274	nonessential	nonessential	nonessential	none
KPNRH_00311	yhhA	S	VK055_RS18545	-0.04464325	0.981678399	0.279566054	0.310411626	nonessential	nonessential	nonessential	none
KPNRH_00312	ggt	M	VK055_RS18550	0.173053139	0.428332622	0.17385564	0.248092844	nonessential	nonessential	nonessential	none
KPNRH_00313	aaaT	K	NA	0.058983926	0.95568857	-0.034601786	0.96275914	nonessential	nonessential	nonessential	none
KPNRH_00314	KPNRH_00314		NA	-0.132686022	0.99971499	1.003512871	0.157468036	nonessential	nonessential	nonessential	none
KPNRH_00315	KPNRH_00315	M	VK055_RS18560	0.181754271	0.718373956	0.262980514	0.411983936	nonessential	nonessential	nonessential	none
KPNRH_00316	yhhX	S	VK055_RS18565	-0.013295012	0.999078496	-0.121117921	0.693640161	nonessential	nonessential	nonessential	none
KPNRH_00317	yhhW	S	VK055_RS18570	-0.079682215	0.891483392	0.049638191	0.915897705	nonessential	nonessential	nonessential	none
KPNRH_00318	gntR_1	K	VK055_RS18575	0.167865339	0.661558603	0.037254335	0.961439689	nonessential	nonessential	nonessential	none
KPNRH_00319	gntK	F	VK055_RS18580	0.088292729	0.944258809	0.158704239	0.83504675	nonessential	nonessential	nonessential	none
KPNRH_00320	gntU	EG	VK055_RS18585	0.128027565	0.675178819	-0.017084241	0.972616145	nonessential	nonessential	nonessential	none
KPNRH_00321	asd_1	E	VK055_RS18595	NA	NA	NA	NA	essential	essential	essential	NA
KPNRH_00322	glgB	G	VK055_RS18600	0.11784105	0.709046157	0.062575965	0.852269181	nonessential	nonessential	nonessential	none
KPNRH_00323	glgX	G	VK055_RS18605	-0.130841133	0.583779841	-0.039485711	0.914453452	nonessential	nonessential	nonessential	none
KPNRH_00324	glgC_1	H	VK055_RS18610	0.171385185	0.300098943	0.043089689	0.914453452	nonessential	nonessential	nonessential	none
KPNRH_00325	glgA	G	VK055_RS18615	-0.052750026	0.958794665	0.047229354	0.927185612	nonessential	nonessential	nonessential	none
KPNRH_00326	malP_3	G	VK055_RS18620	0.130084635	0.655886907	0.111485255	0.608937755	nonessential	nonessential	nonessential	none
KPNRH_00327	higB2	S	VK055_RS18625	0.106867312	0.88200823	-0.04827997	0.943383922	nonessential	nonessential	nonessential	none
KPNRH_00328	KPNRH_00328	K	VK055_RS18630	0.072063665	0.951512816	0.007779339	1	nonessential	nonessential	nonessential	none
KPNRH_00329	glpD	C	VK055_RS18635	0.066500868	0.944258809	-1.231668405	2.54E-21	nonessential	nonessential	nonessential	depleted.6h
KPNRH_00330	glpE_1	P	VK055_RS18640	-0.024880629	1	-0.238839545	0.643263388	nonessential	nonessential	nonessential	none
KPNRH_00331	glpG	S	VK055_RS18645	0.090432639	0.84679718	0.019012741	0.97617467	nonessential	nonessential	nonessential	none
KPNRH_00332	glpR_1	K	VK055_RS18650	0.109181372	0.944258809	0.363514121	0.413470326	nonessential	nonessential	nonessential	none
KPNRH_00333	malT_1	K	VK055_RS18655	0.192772017	0.282506762	0.467451911	4.48E-05	nonessential	nonessential	nonessential	none
KPNRH_00334	malP_4	G	VK055_RS18660	-0.043380633	0.937243389	-0.013455638	0.978595758	nonessential	nonessential	nonessential	none
KPNRH_00335	malQ	G	VK055_RS18665	-0.039958873	0.945575405	-0.058941039	0.866136405	nonessential	nonessential	nonessential	none
KPNRH_00336	gntT	EG	VK055_RS18670	-0.012964972	0.999078496	0.084774873	0.788772353	nonessential	nonessential	nonessential	none
KPNRH_00337	nfuA	C	VK055_RS18675	0.298551053	0.95568857	-0.823510387	0.790335176	nonessential	nonessential	nonessential	none
KPNRH_00338	KPNRH_00338	S	VK055_RS18680	0.104073164	0.907001624	0.13468926	0.784848129	nonessential	nonessential	nonessential	none
KPNRH_00339	bioH	S	VK055_RS18685	-0.031593879	0.995765433	-0.085470226	0.897798225	nonessential	nonessential	nonessential	none
KPNRH_00340	KPNRH_00340	S	VK055_RS18690	0.054785107	0.995765433	-0.030799649	0.986660618	nonessential	nonessential	nonessential	none
KPNRH_00341	feoC	K	VK055_RS18695	0.059970098	0.977136382	0.109750258	0.902247456	nonessential	nonessential	nonessential	none
KPNRH_00342	feoB	P	VK055_RS18700	-0.079167823	0.84679718	0.033084913	0.946441255	nonessential	nonessential	nonessential	none
KPNRH_00343	feoA	P	VK055_RS18705	-0.052673729	0.929888681	0.029171648	0.96275914	nonessential	nonessential	nonessential	none
KPNRH_00344	yhgF	K	VK055_RS18710	-0.10486065	0.702305274	-0.564825781	0.000268501	nonessential	nonessential	nonessential	none
KPNRH_00345	greB	K	VK055_RS18715	0.058176194	0.95568857	-0.142683312	0.772821939	nonessential	nonessential	nonessential	none
KPNRH_00346	ompR_1	K	VK055_RS18720	-0.451718004	0.009663571	-0.418617358	0.072094474	nonessential	nonessential	nonessential	none
KPNRH_00347	envZ	T	VK055_RS18725	-0.265156432	0.031537918	-0.33391956	0.043002059	nonessential	nonessential	nonessential	none
KPNRH_00348	pckA_1	H	VK055_RS18730	-0.049609323	0.937330035	0.006716041	0.998780301	nonessential	nonessential	nonessential	none
KPNRH_00349	hslO	O	VK055_RS18740	-0.174376536	0.83307665	-0.195040063	0.755263247	nonessential	nonessential	nonessential	none
KPNRH_00350	hslR	J	VK055_RS18745	0.199025335	0.741496084	0.523986279	0.112662769	nonessential	nonessential	nonessential	none
KPNRH_00351	yrfG	E	VK055_RS18750	-0.043098886	0.966202063	-0.118925432	0.747771055	nonessential	nonessential	nonessential	none
KPNRH_00352	igaA	S	VK055_RS18755	-0.150321437	0.95568857	-1.475543861	0.088484939	nonessential	nonessential	nonessential	none
KPNRH_00353	nudE	L	VK055_RS18760	0.101072279	0.882054627	0.294625735	0.08533778	nonessential	nonessential	nonessential	none
KPNRH_00354	mrcA	M	VK055_RS18765	0.104275152	0.718373956	0.269066709	0.064930099	nonessential	nonessential	nonessential	none
KPNRH_00355	KPNRH_00355	NU	VK055_RS18770	0.087382855	0.84679718	0.160497354	0.583757094	nonessential	nonessential	nonessential	none
KPNRH_00356	KPNRH_00356	NU	VK055_RS18775	0.372408305	0.002255166	0.358808598	0.103409723	nonessential	nonessential	nonessential	none
KPNRH_00357	KPNRH_00357		VK055_RS18780	0.260204858	0.597170138	0.673404522	0.001497331	nonessential	nonessential	nonessential	none
KPNRH_00358	pilQ	U	VK055_RS18790	-0.007786709	1	0.402404449	0.001759705	nonessential	nonessential	nonessential	none
KPNRH_00359	aroK	F	VK055_RS18795	-2.586307233	0.08133275	-6.147309381	0.000504185	nonessential	essential	essential	depleted.6h
KPNRH_00360	aroB	E	VK055_RS18800	-0.418488264	0.741496084	-3.216478791	0.000714795	nonessential	nonessential	nonessential	depleted.6h
KPNRH_00361	damX	D	VK055_RS18805	-0.05775882	0.944258809	-0.152640823	0.738130044	nonessential	nonessential	nonessential	none
KPNRH_00362	dam_1	L	VK055_RS18810	NA	NA	NA	NA	essential	essential	essential	NA
KPNRH_00363	rpe	G	VK055_RS18815	0.864892359	0.69268092	-4.886542551	2.28E-07	nonessential	ambiguous	essential	depleted.6h
KPNRH_00364	gph	G	VK055_RS18820	0.037441889	0.978150281	0.105682204	0.738708342	nonessential	nonessential	nonessential	none
KPNRH_00365	trpS	J	VK055_RS18825	-0.698690075	0.052113721	-0.007151626	1	nonessential	nonessential	nonessential	none
KPNRH_00366	cysG_1	H	VK055_RS18830	0.104519427	0.771144235	-0.149011984	0.484207697	nonessential	nonessential	nonessential	none
KPNRH_00367	nirD	P	VK055_RS18835	-0.050849317	0.977136382	0.11345873	0.819395747	nonessential	nonessential	nonessential	none
KPNRH_00368	nasD	C	VK055_RS18840	0.101517256	0.713481113	0.208261093	0.200442577	nonessential	nonessential	nonessential	none
KPNRH_00369	KPNRH_00369		NA	-2.14054145	0.062141697	0.903275097	0.507047478	nonessential	nonessential	nonessential	none
KPNRH_00370	codA_1	F	VK055_RS18850	-0.026403157	0.981678399	0.097401555	0.721602041	nonessential	nonessential	nonessential	none
KPNRH_00371	tsgA	G	VK055_RS18855	0.064539861	0.891705028	0.159745844	0.555576234	nonessential	nonessential	nonessential	none
KPNRH_00372	ppiA	M	VK055_RS18860	0.113074415	0.937243389	0.007051006	0.998780301	nonessential	nonessential	nonessential	none
KPNRH_00373	yhfG	S	VK055_RS18865	0.386831961	0.907001624	-0.024507052	0.997908107	nonessential	nonessential	nonessential	none
KPNRH_00374	fic	D	VK055_RS18870	-0.093088514	0.944258809	0.111478225	0.828365782	nonessential	nonessential	nonessential	none
KPNRH_00375	pabA	EH	VK055_RS18875	0.007758285	1	-2.66585735	1.87E-29	nonessential	nonessential	nonessential	depleted.6h
KPNRH_00376	argD	E	VK055_RS18880	0.052336696	0.936330881	0.253991171	0.11239154	nonessential	nonessential	nonessential	none
KPNRH_00377	KPNRH_00377	S	VK055_RS18885	0.119688312	0.49576332	0.021301188	0.961581993	nonessential	nonessential	nonessential	none
KPNRH_00378	crp	K	VK055_RS18890	NA	NA	NA	NA	essential	essential	essential	NA
KPNRH_00379	yhfA	O	VK055_RS18895	0.151239151	0.808380836	0.1898831	0.77255775	nonessential	nonessential	nonessential	none
KPNRH_00380	cfxP	G	VK055_RS18900	0.045916815	0.951512816	0.097729405	0.755452157	nonessential	nonessential	nonessential	none
KPNRH_00381	KPNRH_00381	S	VK055_RS18905	-3.37E-05	1	0.194558346	0.67183274	nonessential	nonessential	nonessential	none
KPNRH_00382	KPNRH_00382	S	VK055_RS18910	0.144692933	0.690626064	0.208103255	0.354096855	nonessential	nonessential	nonessential	none
KPNRH_00383	yheS_1	S	VK055_RS18920	0.079290701	0.889528842	-0.211908904	0.222344973	nonessential	nonessential	nonessential	none
KPNRH_00384	ywrO	S	VK055_RS18925	0.081235294	0.944258809	-0.031195753	0.964861438	nonessential	nonessential	nonessential	none
KPNRH_00385	kefC_1	P	VK055_RS18930	0.054684986	0.92445404	0.05710574	0.882122152	nonessential	nonessential	nonessential	none
KPNRH_00386	KPNRH_00386	S	VK055_RS18935	-0.168394525	0.915819956	-0.413589078	0.570390259	nonessential	nonessential	nonessential	none
KPNRH_00387	KPNRH_00387	G	VK055_RS18940	-0.19866457	0.802961787	0.118208758	0.816281057	nonessential	nonessential	nonessential	none
KPNRH_00388	slyX	S	VK055_RS18945	-0.102281353	0.962741246	-0.028797854	0.993017992	nonessential	nonessential	nonessential	none
KPNRH_00389	fkpA	M	VK055_RS18950	0.109892994	0.78500529	0.494191594	2.91E-05	nonessential	nonessential	nonessential	none
KPNRH_00390	dauR	S	VK055_RS18955	-0.192395456	0.563067847	0.148746582	0.626534607	nonessential	nonessential	nonessential	none
KPNRH_00391	tusD	P	VK055_RS18960	-3.800902365	0.556286217	-3.782599707	0.443222735	essential	essential	essential	NA
KPNRH_00392	tusC	P	VK055_RS18965	0.789339164	0.655886907	0.774200627	0.817422078	nonessential	nonessential	nonessential	none
KPNRH_00393	tusB	P	VK055_RS18970	-1.043778344	0.828939539	-5.135072653	0.036789266	essential	nonessential	essential	NA
KPNRH_00394	rpsL	J	VK055_RS18975	NA	NA	NA	NA	essential	essential	essential	NA
KPNRH_00395	rpsG	J	VK055_RS18980	NA	NA	NA	NA	essential	essential	essential	NA
KPNRH_00396	fusA_1	J	VK055_RS18985	4.502951293	0.343936903	NA	NA	essential	essential	essential	NA
KPNRH_00397	tufA_1	J	VK055_RS15745	-1.43571273	0.79692328	-3.100993644	0.23792494	nonessential	essential	essential	none
KPNRH_00398	bfd	P	VK055_RS18995	-0.563939677	0.371304826	-0.979892245	0.145078466	nonessential	nonessential	nonessential	none
KPNRH_00399	bfr	P	VK055_RS19000	0.28711251	0.183326876	0.220891464	0.386923078	nonessential	nonessential	nonessential	none
KPNRH_00400	KPNRH_00400	NOU	VK055_RS19005	0.3467912	0.05458481	0.006781857	1	nonessential	nonessential	nonessential	none
KPNRH_00401	rpsJ	J	VK055_RS19010	NA	NA	NA	NA	essential	essential	essential	NA
KPNRH_00402	rplC	J	VK055_RS19015	NA	NA	NA	NA	essential	essential	essential	NA
KPNRH_00403	rplD	J	VK055_RS19020	NA	NA	NA	NA	essential	essential	essential	NA
KPNRH_00404	rplW	J	VK055_RS19025	NA	NA	NA	NA	essential	essential	essential	NA
KPNRH_00405	rplB	J	VK055_RS19030	NA	NA	NA	NA	essential	essential	essential	NA
KPNRH_00406	rpsS	J	VK055_RS19035	NA	NA	NA	NA	essential	essential	essential	NA
KPNRH_00407	rplV	J	VK055_RS19040	NA	NA	NA	NA	essential	essential	essential	NA
KPNRH_00408	rpsC	J	VK055_RS19045	NA	NA	NA	NA	essential	essential	essential	NA
KPNRH_00409	rplP	J	VK055_RS19050	NA	NA	NA	NA	essential	essential	essential	NA
KPNRH_00410	rpmC	J	VK055_RS19055	NA	NA	NA	NA	essential	essential	essential	NA
KPNRH_00411	rpsQ	J	VK055_RS19060	NA	NA	NA	NA	essential	essential	essential	NA
KPNRH_00412	rplN	J	VK055_RS19065	NA	NA	NA	NA	essential	essential	essential	NA
KPNRH_00413	rplX	J	VK055_RS19070	3.186979501	0.828939539	NA	NA	essential	ambiguous	essential	NA
KPNRH_00414	rplE	J	VK055_RS19075	NA	NA	NA	NA	essential	essential	essential	NA
KPNRH_00415	rpsN	J	VK055_RS19080	NA	NA	NA	NA	essential	essential	essential	NA
KPNRH_00416	rpsH	J	VK055_RS19085	NA	NA	NA	NA	essential	essential	essential	NA
KPNRH_00417	rplF	J	VK055_RS19090	NA	NA	NA	NA	essential	essential	essential	NA
KPNRH_00418	rplR	J	VK055_RS19095	NA	NA	NA	NA	essential	essential	essential	NA
KPNRH_00419	rpsE	J	VK055_RS19100	NA	NA	NA	NA	essential	essential	essential	NA
KPNRH_00420	rpmD	J	VK055_RS19105	NA	NA	NA	NA	essential	essential	essential	NA
KPNRH_00421	rplO	J	VK055_RS19110	NA	NA	NA	NA	essential	essential	essential	NA
KPNRH_00422	secY	U	VK055_RS19115	NA	NA	NA	NA	essential	essential	essential	NA
KPNRH_00423	KPNRH_00423		NA	NA	NA	NA	NA	essential	essential	essential	NA
KPNRH_00424	rpsM	J	VK055_RS19120	NA	NA	NA	NA	essential	essential	essential	NA
KPNRH_00425	rpsD	J	VK055_RS19130	NA	NA	NA	NA	essential	essential	essential	NA
KPNRH_00426	rpoA	K	VK055_RS19135	NA	NA	NA	NA	essential	essential	essential	NA
KPNRH_00427	rplQ	J	VK055_RS19140	NA	NA	NA	NA	essential	essential	essential	NA
KPNRH_00428	KPNRH_00428	S	VK055_RS19145	0.13401287	0.937243389	-0.234516269	0.570390259	nonessential	nonessential	nonessential	none
KPNRH_00429	zntR	K	VK055_RS19150	0.009414837	1	-0.008434995	0.994158813	nonessential	nonessential	nonessential	none
KPNRH_00430	KPNRH_00430	S	VK055_RS27340	-0.066018845	0.944258809	0.201508011	0.384579206	nonessential	nonessential	nonessential	none
KPNRH_00431	mscL	M	VK055_RS19155	0.164307863	0.253568381	0.221257453	0.148150222	nonessential	nonessential	nonessential	none
KPNRH_00432	trkA	P	VK055_RS19160	-0.652322129	0.87572134	-2.718940982	0.062360585	nonessential	nonessential	essential	none
KPNRH_00433	rsmB	J	VK055_RS19165	-0.250775722	0.371967037	0.11000261	0.757517151	nonessential	nonessential	nonessential	none
KPNRH_00434	fmt	J	VK055_RS19170	NA	NA	NA	NA	essential	essential	essential	NA
KPNRH_00435	def	J	VK055_RS19175	-1.000460269	0.919365991	-2.152808983	0.500404278	ambiguous	essential	ambiguous	NA
KPNRH_00436	KPNRH_00436	LU	VK055_RS19180	-0.038147694	0.95568857	0.135514078	0.587664786	nonessential	nonessential	nonessential	none
KPNRH_00437	smg	S	VK055_RS19185	0.090352781	0.916796134	-0.104870757	0.899569278	nonessential	nonessential	nonessential	none
KPNRH_00438	topA_1	L	VK055_RS19190	0.202093333	0.786031563	0.723092279	0.000204966	nonessential	nonessential	nonessential	none
KPNRH_00439	tsaC	J	VK055_RS19195	0.549863854	0.962741246	1.733554612	0.04606598	essential	ambiguous	nonessential	NA
KPNRH_00440	aroE_1	E	VK055_RS19200	-0.036292811	0.99683219	-1.423667895	5.65E-14	nonessential	nonessential	nonessential	depleted.6h
KPNRH_00441	KPNRH_00441	S	VK055_RS19205	0.134164927	0.877259787	0.137367637	0.810694448	nonessential	nonessential	nonessential	none
KPNRH_00442	yrdA_1	S	VK055_RS19210	0.121678853	0.859744045	0.315778051	0.080866016	nonessential	nonessential	nonessential	none
KPNRH_00443	KPNRH_00443		NA	NA	NA	NA	NA	essential	essential	essential	NA
KPNRH_00444	KPNRH_00444		NA	NA	NA	NA	NA	essential	essential	essential	NA
KPNRH_00445	KPNRH_00445		NA	NA	NA	NA	NA	essential	essential	essential	NA
KPNRH_00446	KPNRH_00446		NA	NA	NA	NA	NA	essential	essential	essential	NA
KPNRH_00447	KPNRH_00447		NA	NA	NA	NA	NA	essential	essential	essential	NA
KPNRH_00448	KPNRH_00448		NA	NA	NA	NA	NA	essential	essential	essential	NA
KPNRH_00449	KPNRH_00449	S	VK055_RS19240	-0.037053419	0.996692252	0.238674767	0.707231523	nonessential	nonessential	nonessential	none
KPNRH_00450	acrF	V	VK055_RS19245	0.067531144	0.84679718	0.020159638	0.962658987	nonessential	nonessential	nonessential	none
KPNRH_00451	acrE	M	VK055_RS19250	0.107400748	0.597170138	0.097817793	0.719370671	nonessential	nonessential	nonessential	none
KPNRH_00452	acrR_1	K	VK055_RS19255	0.102030083	0.603275517	0.159070623	0.275018345	nonessential	nonessential	nonessential	none
KPNRH_00453	intA_1	L	NA	0.099186167	0.556286217	0.138254479	0.338513676	nonessential	nonessential	nonessential	none
KPNRH_00454	KPNRH_00454		NA	0.141143088	0.317683876	0.07291617	0.774768819	nonessential	nonessential	nonessential	none
KPNRH_00455	KPNRH_00455	K	NA	0.067360184	0.857471716	-0.000483684	1	nonessential	nonessential	nonessential	none
KPNRH_00456	KPNRH_00456	K	NA	0.129899644	0.762595554	-0.133886357	0.534842221	nonessential	nonessential	nonessential	none
KPNRH_00457	KPNRH_00457		NA	0.36164193	0.284838991	-0.279072895	0.355866195	nonessential	nonessential	nonessential	none
KPNRH_00458	KPNRH_00458		NA	0.15126462	0.891483392	-0.304697851	0.404572765	nonessential	nonessential	nonessential	none
KPNRH_00459	KPNRH_00459		NA	0.143866656	0.716671639	-0.338264076	0.010467144	nonessential	nonessential	nonessential	none
KPNRH_00460	KPNRH_00460		NA	0.03098174	0.997440038	-0.721009665	0.00126242	nonessential	nonessential	nonessential	none
KPNRH_00461	KPNRH_00461		NA	0.089629879	0.838632426	-0.380427363	0.005476267	nonessential	nonessential	nonessential	none
KPNRH_00462	KPNRH_00462	L	NA	0.129367721	0.452751542	0.12033979	0.534358711	nonessential	nonessential	nonessential	none
KPNRH_00463	KPNRH_00463		NA	0.140505142	0.335926301	0.044951903	0.886665051	nonessential	nonessential	nonessential	none
KPNRH_00464	KPNRH_00464		NA	0.125718818	0.523306049	0.031986126	0.933047838	nonessential	nonessential	nonessential	none
KPNRH_00465	KPNRH_00465	S	NA	-0.027206004	0.99683219	-0.585931037	0.094399624	nonessential	nonessential	nonessential	none
KPNRH_00466	KPNRH_00466	S	NA	NA	NA	NA	NA	essential	essential	essential	NA
KPNRH_00467	KPNRH_00467	S	NA	-1.36915639	0.666993104	1.499799815	0.528727108	nonessential	essential	nonessential	none
KPNRH_00468	KPNRH_00468	S	NA	NA	NA	NA	NA	essential	essential	essential	NA
KPNRH_00469	KPNRH_00469	S	NA	-0.07225628	0.97144346	-0.155559464	0.800807876	nonessential	nonessential	nonessential	none
KPNRH_00470	KPNRH_00470	V	NA	0.190643591	0.762595554	0.107504165	0.844420411	nonessential	nonessential	nonessential	none
KPNRH_00471	KPNRH_00471		NA	0.131449494	0.954295765	-0.429864433	0.628192745	nonessential	nonessential	nonessential	none
KPNRH_00472	KPNRH_00472		NA	0.677825448	0.556021625	0.038783324	0.992056	nonessential	nonessential	nonessential	none
KPNRH_00473	KPNRH_00473	L	NA	-0.094507313	0.975766964	-0.329109986	0.834618382	nonessential	nonessential	nonessential	none
KPNRH_00474	KPNRH_00474	K	NA	0.04565386	0.95568857	0.071720576	0.831337676	nonessential	nonessential	nonessential	none
KPNRH_00475	KPNRH_00475		NA	0.155607786	0.918309326	-0.060963787	0.95116522	nonessential	nonessential	nonessential	none
KPNRH_00476	fis	K	VK055_RS19260	3.192137754	0.828939539	NA	NA	essential	ambiguous	essential	NA
KPNRH_00477	dus	J	VK055_RS19265	-0.128283547	0.85061394	-0.131574014	0.862637967	nonessential	nonessential	nonessential	none
KPNRH_00478	prmA	J	VK055_RS19270	-0.133551247	0.820087207	0.12616974	0.879193312	nonessential	nonessential	nonessential	none
KPNRH_00479	panF	H	VK055_RS19275	-0.08925794	0.859744045	-0.828719396	0.000263512	nonessential	nonessential	nonessential	none
KPNRH_00480	yhdT	S	VK055_RS19280	0.049793288	0.99683219	-0.350437502	0.719370671	nonessential	nonessential	nonessential	none
KPNRH_00481	accC	I	VK055_RS19285	3.201057239	0.828939539	NA	NA	essential	essential	essential	NA
KPNRH_00482	accB	I	VK055_RS19290	NA	NA	NA	NA	essential	essential	essential	NA
KPNRH_00483	aroQ	E	VK055_RS19295	0.158948902	0.907077461	-0.053525191	0.954423438	nonessential	nonessential	nonessential	none
KPNRH_00484	msrQ	C	VK055_RS19300	-0.053999134	0.983954381	0.00353616	1	nonessential	nonessential	nonessential	none
KPNRH_00485	msrP	C	VK055_RS19305	0.127011153	0.661558603	0.461598736	0.055650489	nonessential	nonessential	nonessential	none
KPNRH_00486	csrD	T	VK055_RS19315	-0.458777785	0.08340485	-0.684946198	0.004546196	nonessential	nonessential	nonessential	none
KPNRH_00487	mreB	D	VK055_RS19320	NA	NA	NA	NA	essential	essential	essential	NA
KPNRH_00488	mreC	M	VK055_RS19325	-0.451008846	0.824317117	-0.067258732	0.996764468	nonessential	essential	ambiguous	none
KPNRH_00489	mreD	M	VK055_RS19330	3.065707682	0.061219233	-5.009971053	0.071987256	essential	essential	essential	NA
KPNRH_00490	yhdE	D	VK055_RS19335	0.044638231	0.977136382	-0.323793837	0.211548725	nonessential	nonessential	nonessential	none
KPNRH_00491	rng	J	VK055_RS19340	-0.122933661	0.718346272	-0.918691152	3.23E-08	nonessential	nonessential	nonessential	none
KPNRH_00492	KPNRH_00492	D	VK055_RS19345	0.302761252	0.000164023	0.561788522	9.19E-08	nonessential	nonessential	nonessential	none
KPNRH_00493	tldD	S	VK055_RS19350	-0.170367146	0.396033905	-0.346871739	0.007815639	nonessential	nonessential	nonessential	none
KPNRH_00494	dmlR_3	K	VK055_RS19355	0.17431108	0.310419359	0.063958229	0.873459251	nonessential	nonessential	nonessential	none
KPNRH_00495	aaeX	S	VK055_RS19360	0.016398795	1	0.065961772	0.954423438	nonessential	nonessential	nonessential	none
KPNRH_00496	aaeA_1	V	VK055_RS19365	0.159919809	0.556021625	0.061441464	0.891305693	nonessential	nonessential	nonessential	none
KPNRH_00497	aaeB_1	U	VK055_RS19370	0.105492063	0.655210302	0.112586527	0.694703967	nonessential	nonessential	nonessential	none
KPNRH_00498	yhcO	K	VK055_RS19375	0.094292082	0.941732019	0.391894792	0.143008915	nonessential	nonessential	nonessential	none
KPNRH_00499	KPNRH_00499	S	VK055_RS19380	0.028026806	0.999078496	-0.123718581	0.880265075	nonessential	nonessential	nonessential	none
KPNRH_00500	KPNRH_00500	S	VK055_RS19385	-0.418672852	0.283730646	0.165865669	0.83504675	nonessential	nonessential	nonessential	none
KPNRH_00501	argR	K	VK055_RS19390	-1.050231021	0.331617784	-0.975475317	0.494978194	nonessential	nonessential	nonessential	none
KPNRH_00502	mdh_1	C	VK055_RS19395	0.187697225	0.638706473	0.121001628	0.879557132	nonessential	nonessential	nonessential	none
KPNRH_00503	degS	M	VK055_RS19445	0.838207117	0.84666549	-3.287172662	0.00370467	nonessential	nonessential	essential	depleted.6h
KPNRH_00504	degQ	M	VK055_RS19450	0.2100342	0.279273608	0.119528883	0.657565593	nonessential	nonessential	nonessential	none
KPNRH_00505	yhcB	S	VK055_RS19455	-1.346745906	0.022268224	-0.213192937	0.902247456	nonessential	nonessential	nonessential	depleted.2h
KPNRH_00506	zapE_1	D	VK055_RS19460	0.063151721	0.93955099	0.199399882	0.56698386	nonessential	nonessential	nonessential	none
KPNRH_00507	rplM	J	VK055_RS19465	2.684326851	0.937243389	NA	NA	essential	essential	essential	NA
KPNRH_00508	rpsI	J	VK055_RS19470	NA	NA	NA	NA	essential	essential	essential	NA
KPNRH_00509	sspA	O	VK055_RS19475	-0.720905672	0.560529945	-2.601484298	0.013128875	nonessential	nonessential	nonessential	depleted.6h
KPNRH_00510	sspB	S	VK055_RS19480	-1.147821479	0.365418466	-1.978652143	0.000145187	nonessential	nonessential	nonessential	depleted.6h
KPNRH_00511	nanE	G	VK055_RS19485	0.053812297	0.962741246	0.077486921	0.911283654	nonessential	nonessential	nonessential	none
KPNRH_00512	gltD	C	VK055_RS19490	-0.040956294	0.962280285	-0.108433261	0.709419408	nonessential	nonessential	nonessential	none
KPNRH_00513	gltB	E	VK055_RS19495	0.043812492	0.925228688	-0.198966086	0.259201864	nonessential	nonessential	nonessential	none
KPNRH_00514	KPNRH_00514	S	VK055_RS19500	0.16626164	0.515541028	0.093343333	0.810694448	nonessential	nonessential	nonessential	none
KPNRH_00515	exuT_1	G	VK055_RS19505	0.113068758	0.474272664	0.040665389	0.895533281	nonessential	nonessential	nonessential	none
KPNRH_00516	rspB	C	VK055_RS19510	-0.030301172	0.980423067	0.148487709	0.510297182	nonessential	nonessential	nonessential	none
KPNRH_00517	uxuA_1	G	VK055_RS19520	0.149661992	0.556286217	0.0618368	0.882122152	nonessential	nonessential	nonessential	none
KPNRH_00518	arcB	T	VK055_RS19525	-0.205865668	0.654071838	0.183388258	0.585469722	nonessential	nonessential	nonessential	none
KPNRH_00519	KPNRH_00519		NA	0.058899616	0.99831679	0.739169151	0.137615597	nonessential	nonessential	nonessential	none
KPNRH_00520	elbB	Q	VK055_RS19530	-0.087085998	0.929154659	-0.165904234	0.729970593	nonessential	nonessential	nonessential	none
KPNRH_00521	mtgA	M	VK055_RS19535	0.116589403	0.862731195	0.304096673	0.335075206	nonessential	nonessential	nonessential	none
KPNRH_00522	ptsO	H	VK055_RS19540	0.232246691	0.57623905	0.021714158	0.982962932	nonessential	nonessential	nonessential	none
KPNRH_00523	rapZ	S	VK055_RS19545	-0.133429461	0.91535621	0.556015192	0.009844745	nonessential	nonessential	nonessential	none
KPNRH_00524	ptsN	G	VK055_RS19550	-0.326295203	0.915819956	-1.682545249	0.015663215	nonessential	nonessential	nonessential	depleted.6h
KPNRH_00525	hpf_1	J	VK055_RS19555	0.117332338	0.875705382	-0.38892031	0.091056054	nonessential	nonessential	nonessential	none
KPNRH_00526	rpoN	K	VK055_RS19560	-0.192283717	0.981678399	0.792567251	0.657565593	nonessential	nonessential	nonessential	none
KPNRH_00527	lptB_2	S	VK055_RS19565	NA	NA	NA	NA	essential	essential	essential	NA
KPNRH_00528	lptA	T	VK055_RS19570	NA	NA	NA	NA	essential	essential	essential	NA
KPNRH_00529	lptC	S	VK055_RS19575	-0.511008006	0.556021625	-5.372519803	6.53E-16	nonessential	nonessential	nonessential	depleted.6h
KPNRH_00530	kdsC	S	VK055_RS19580	-0.161565858	0.859744045	-0.711857791	0.006479054	nonessential	nonessential	nonessential	none
KPNRH_00531	kdsD	M	VK055_RS19585	0.009659366	1	-0.161084804	0.591835935	nonessential	nonessential	nonessential	none
KPNRH_00532	yrbG	P	VK055_RS19590	0.194385594	0.122835238	0.009651865	0.987704234	nonessential	nonessential	nonessential	none
KPNRH_00533	mlaF	Q	VK055_RS19595	0.340172356	0.154396204	0.002119187	1	nonessential	nonessential	nonessential	none
KPNRH_00534	mlaE	Q	VK055_RS19600	0.319038052	0.542560249	-0.25838068	0.471929086	nonessential	nonessential	nonessential	none
KPNRH_00535	mlaD	Q	VK055_RS19605	0.411594513	0.08133275	0.045269175	0.959513332	nonessential	nonessential	nonessential	none
KPNRH_00536	mlaC	Q	VK055_RS19610	0.278320197	0.328344359	-0.026613947	0.981916272	nonessential	nonessential	nonessential	none
KPNRH_00537	mlaB	S	VK055_RS19615	0.330047299	0.310419359	0.077184872	0.918462249	nonessential	nonessential	nonessential	none
KPNRH_00538	ibaG	K	VK055_RS19620	-0.087636367	0.956064293	-0.54981335	0.171179393	nonessential	nonessential	nonessential	none
KPNRH_00539	murA	M	VK055_RS19625	1.896349924	1	NA	NA	essential	essential	essential	NA
KPNRH_00540	KPNRH_00540	K	VK055_RS19630	0.493855624	0.389790953	0.411670294	0.471842635	nonessential	nonessential	nonessential	none
KPNRH_00541	ispB	H	VK055_RS19635	NA	NA	NA	NA	essential	essential	essential	NA
KPNRH_00542	rplU	J	VK055_RS19640	NA	NA	NA	NA	essential	essential	essential	NA
KPNRH_00543	rpmA	J	VK055_RS19645	NA	NA	NA	NA	essential	essential	essential	NA
KPNRH_00544	yhbE	EG	VK055_RS19650	-0.008700151	1	0.049037486	0.913433501	nonessential	nonessential	nonessential	none
KPNRH_00545	obgE	S	VK055_RS19655	1.754598801	0.6258305	-0.255929774	0.964861438	ambiguous	ambiguous	essential	NA
KPNRH_00546	dacB	M	VK055_RS19660	0.017107696	0.995765433	0.114174058	0.648496526	nonessential	nonessential	nonessential	none
KPNRH_00547	KPNRH_00547		NA	-0.239564559	0.933006385	0.930842051	0.488244666	nonessential	nonessential	nonessential	none
KPNRH_00548	greA	K	VK055_RS19665	-0.668010386	0.397128668	-0.140532816	0.913433501	nonessential	nonessential	nonessential	none
KPNRH_00549	yhbY	J	VK055_RS19670	0.151256147	0.873991468	-0.00983333	1	nonessential	nonessential	nonessential	none
KPNRH_00550	rlmE	J	VK055_RS19675	0.525734443	0.951512816	-0.6535825	0.772821939	essential	essential	essential	NA
KPNRH_00551	ftsH	O	VK055_RS19680	NA	NA	3.892987435	0.443748511	essential	essential	essential	NA
KPNRH_00552	folP_1	H	VK055_RS19685	-0.554257153	0.000157275	-1.763306856	1.40E-16	nonessential	nonessential	nonessential	depleted.6h
KPNRH_00553	glmM	G	VK055_RS19690	NA	NA	1.896879663	1	essential	essential	essential	NA
KPNRH_00554	secG	U	VK055_RS19695	NA	NA	NA	NA	essential	essential	essential	NA
KPNRH_00555	KPNRH_00555		NA	-2.645049132	0.937243389	-2.633648614	0.866586366	essential	essential	essential	NA
KPNRH_00556	KPNRH_00556		VK055_RS19705	0.003063089	1	0.077125588	0.830222087	nonessential	nonessential	nonessential	none
KPNRH_00557	KPNRH_00557	S	VK055_RS19710	0.20693462	0.135675748	0.07517196	0.866586366	nonessential	nonessential	nonessential	none
KPNRH_00558	KPNRH_00558	T	VK055_RS19715	0.009433573	0.999078496	0.024929628	0.945991159	nonessential	nonessential	nonessential	none
KPNRH_00559	argG	E	VK055_RS19720	0.07726036	0.84679718	0.045669057	0.911159896	nonessential	nonessential	nonessential	none
KPNRH_00560	KPNRH_00560		NA	-1.714300679	0.519670941	-3.140609278	0.055031039	nonessential	nonessential	nonessential	none
KPNRH_00561	KPNRH_00561		NA	NA	NA	NA	NA	essential	essential	essential	NA
KPNRH_00562	rimP	S	VK055_RS19735	NA	NA	NA	NA	essential	essential	essential	NA
KPNRH_00563	nusA	K	VK055_RS19740	0.627860506	0.931685281	-2.215581255	0.227300731	essential	essential	essential	NA
KPNRH_00564	infB	J	VK055_RS19745	-5.271690495	0.052113721	-5.262575491	0.037662614	essential	essential	essential	NA
KPNRH_00565	rbfA	J	VK055_RS19750	-3.51843227	0.692578969	-3.504074002	0.583757094	essential	essential	essential	NA
KPNRH_00566	truB	J	VK055_RS19755	0.123616263	0.859744045	0.029990133	0.967660284	nonessential	nonessential	nonessential	none
KPNRH_00567	KPNRH_00567		NA	NA	NA	NA	NA	essential	essential	essential	NA
KPNRH_00568	rpsO	J	VK055_RS19760	NA	NA	NA	NA	essential	essential	essential	NA
KPNRH_00569	KPNRH_00569		NA	-0.391267784	0.937243389	-0.459566621	0.744193783	nonessential	nonessential	nonessential	none
KPNRH_00570	pnp	J	VK055_RS19770	-0.502165838	0.79982062	-0.518904506	0.54594103	nonessential	nonessential	nonessential	none
KPNRH_00571	nlpI	S	VK055_RS19775	-0.658915378	0.121692443	-0.030236013	0.992056	nonessential	nonessential	nonessential	none
KPNRH_00572	deaD	F	VK055_RS19780	-1.786671998	1.50E-09	-0.565979246	0.210923882	nonessential	nonessential	nonessential	depleted.2h
KPNRH_00573	mtr	E	VK055_RS19785	0.003486879	1	0.03304405	0.954423438	nonessential	nonessential	nonessential	none
KPNRH_00574	KPNRH_00574	C	VK055_RS19790	0.055899095	0.937223775	0.149521042	0.628192745	nonessential	nonessential	nonessential	none
KPNRH_00575	KPNRH_00575	O	VK055_RS19795	0.121789442	0.731853538	0.228758917	0.226908634	nonessential	nonessential	nonessential	none
KPNRH_00576	yhbU	O	VK055_RS19800	-0.18166141	0.741496084	0.226131021	0.274298628	nonessential	nonessential	nonessential	none
KPNRH_00577	KPNRH_00577	I	VK055_RS19805	0.305432536	0.332576119	0.29134226	0.42773184	nonessential	nonessential	nonessential	none
KPNRH_00578	KPNRH_00578	S	VK055_RS19810	0.042209104	0.981678399	0.330013961	0.230451526	nonessential	nonessential	nonessential	none
KPNRH_00579	KPNRH_00579	L	VK055_RS19815	0.043988866	0.981678399	0.226802013	0.663815904	nonessential	nonessential	nonessential	none
KPNRH_00580	KPNRH_00580	S	VK055_RS19820	-0.103915679	0.958118757	0.258177959	0.643971153	nonessential	nonessential	nonessential	none
KPNRH_00581	yhbO	S	VK055_RS19825	0.316055646	0.49023659	-0.211418795	0.634676796	nonessential	nonessential	nonessential	none
KPNRH_00582	KPNRH_00582	GM	VK055_RS19830	0.134169471	0.803280039	0.331097986	0.230451526	nonessential	nonessential	nonessential	none
KPNRH_00583	KPNRH_00583	S	VK055_RS19835	0.049538295	0.951512816	0.246600552	0.308606485	nonessential	nonessential	nonessential	none
KPNRH_00584	osmY_1	S	VK055_RS19840	0.246814453	0.428332622	-0.222900471	0.504603594	nonessential	nonessential	nonessential	none
KPNRH_00585	diaA	G	VK055_RS19845	0.052384537	0.999078496	-0.538454768	0.585469722	nonessential	nonessential	nonessential	none
KPNRH_00586	KPNRH_00586	L	VK055_RS19850	-0.232950338	0.804404121	0.510092983	0.097979846	nonessential	nonessential	nonessential	none
KPNRH_00587	lpoA	M	VK055_RS19855	0.099799551	0.752383723	0.190338403	0.251351743	nonessential	nonessential	nonessential	none
KPNRH_00588	rsmI	H	VK055_RS19860	0.060382938	0.973235114	0.236683565	0.620338143	nonessential	nonessential	nonessential	none
KPNRH_00589	KPNRH_00589	K	NA	0.220948171	0.249301859	0.023275918	0.970075946	nonessential	nonessential	nonessential	none
KPNRH_00590	srlR_1	K	NA	0.00237877	1	-0.381703303	0.310411626	nonessential	nonessential	nonessential	none
KPNRH_00591	gatD	E	NA	0.065415025	0.932883276	0.315526672	0.082452459	nonessential	nonessential	nonessential	none
KPNRH_00592	gatC_1	G	NA	0.154873027	0.702305274	0.111630011	0.719507893	nonessential	nonessential	nonessential	none
KPNRH_00593	gatB	G	NA	0.279880622	0.666993104	0.029272397	0.980854727	nonessential	nonessential	nonessential	none
KPNRH_00594	gatA	G	NA	-0.256312527	0.839255834	0.159531656	0.866586366	nonessential	nonessential	nonessential	none
KPNRH_00595	gatZ	G	NA	0.074099176	0.886181317	-0.007177798	0.99601103	nonessential	nonessential	nonessential	none
KPNRH_00596	KPNRH_00596	G	NA	-0.06291375	0.962741246	-0.013912954	0.994158813	nonessential	nonessential	nonessential	none
KPNRH_00597	fruA_1	G	NA	0.064345703	0.84679718	0.151482643	0.38308849	nonessential	nonessential	nonessential	none
KPNRH_00598	lacC_1	H	NA	0.062946774	0.832473658	0.068960021	0.784012428	nonessential	nonessential	nonessential	none
KPNRH_00599	gatY	G	NA	0.140530325	0.839019562	0.035897501	0.956206889	nonessential	nonessential	nonessential	none
KPNRH_00600	srlR_2	K	NA	0.016558384	1	-0.064681015	0.933047838	nonessential	nonessential	nonessential	none
KPNRH_00601	kdgK_3	G	NA	0.089491626	0.766710358	0.117752835	0.620338143	nonessential	nonessential	nonessential	none
KPNRH_00602	garD	G	VK055_RS19865	0.054372006	0.929888681	-0.062659278	0.858995492	nonessential	nonessential	nonessential	none
KPNRH_00603	KPNRH_00603		VK055_RS28195	0.035228043	0.95568857	0.044915425	0.895533281	nonessential	nonessential	nonessential	none
KPNRH_00604	garP	G	VK055_RS19875	-0.018290779	0.984971781	0.011776253	0.98497575	nonessential	nonessential	nonessential	none
KPNRH_00605	garL	G	VK055_RS19880	-0.142170949	0.819537325	0.141871034	0.729389032	nonessential	nonessential	nonessential	none
KPNRH_00606	garR	I	VK055_RS19885	-0.180910722	0.655886907	-0.226987492	0.413470326	nonessential	nonessential	nonessential	none
KPNRH_00607	garK_1	G	VK055_RS19890	0.096028474	0.84679718	0.199109194	0.318272973	nonessential	nonessential	nonessential	none
KPNRH_00608	KPNRH_00608		NA	NA	NA	NA	NA	essential	essential	essential	NA
KPNRH_00609	KPNRH_00609		VK055_RS19895	0.132146299	0.550555405	0.055936083	0.837378056	nonessential	nonessential	nonessential	none
KPNRH_00610	KPNRH_00610	NPTU	VK055_RS19905	0.002920655	1	-0.012983291	0.976687352	nonessential	nonessential	nonessential	none
KPNRH_00611	KPNRH_00611		NA	0.19631281	0.597170138	0.195443622	0.573147001	nonessential	nonessential	nonessential	none
KPNRH_00612	yhaK	S	VK055_RS19915	-0.023236588	0.997440038	-0.155567163	0.747771055	nonessential	nonessential	nonessential	none
KPNRH_00613	yhaJ_1	K	VK055_RS19920	-0.327051938	0.087698692	-0.269178893	0.291579586	nonessential	nonessential	nonessential	none
KPNRH_00614	yhaH	S	VK055_RS19925	-0.255918272	0.556286217	-0.147748982	0.83936643	nonessential	nonessential	nonessential	none
KPNRH_00615	yqjG	O	VK055_RS19930	0.11089876	0.873991468	0.083536911	0.890579689	nonessential	nonessential	nonessential	none
KPNRH_00616	yqjF	S	VK055_RS19935	0.154248841	0.847029088	0.392196384	0.341018957	nonessential	nonessential	nonessential	none
KPNRH_00617	KPNRH_00617	S	VK055_RS19940	0.35635396	0.756803464	0.352728072	0.566651765	nonessential	nonessential	nonessential	none
KPNRH_00618	yqjE	S	VK055_RS19945	0.289370567	0.492871296	-0.153213999	0.810694448	nonessential	nonessential	nonessential	none
KPNRH_00619	yqjD	S	VK055_RS19950	0.330145739	0.718373956	0.177867616	0.866586366	nonessential	nonessential	nonessential	none
KPNRH_00620	yqjC	S	VK055_RS19955	-0.218188775	0.84679718	-0.217193272	0.710827707	nonessential	nonessential	nonessential	none
KPNRH_00621	mzrA	S	VK055_RS19960	0.012816852	1	0.158643369	0.780795849	nonessential	nonessential	nonessential	none
KPNRH_00622	yqjA	S	VK055_RS19965	-0.156790244	0.915181322	0.182634476	0.701164694	nonessential	nonessential	nonessential	none
KPNRH_00623	lldR_2	K	VK055_RS19970	0.038576428	0.984709533	0.044108706	0.964693789	nonessential	nonessential	nonessential	none
KPNRH_00624	exuT_2	G	VK055_RS19975	-0.047500445	0.949500636	0.08891561	0.819395747	nonessential	nonessential	nonessential	none
KPNRH_00625	uxaC	G	VK055_RS19980	-0.06105702	0.949500636	-0.174653554	0.406966137	nonessential	nonessential	nonessential	none
KPNRH_00626	uxaA	G	VK055_RS19985	-0.073368821	0.905597817	0.024550093	0.962658987	nonessential	nonessential	nonessential	none
KPNRH_00627	ygjV	S	VK055_RS19990	-0.146638335	0.84679718	0.217070577	0.64504407	nonessential	nonessential	nonessential	none
KPNRH_00628	sstT	E	VK055_RS19995	0.063442503	0.937243389	-0.065577095	0.879193312	nonessential	nonessential	nonessential	none
KPNRH_00629	alx	P	VK055_RS20000	0.117516899	0.929154659	-0.298325219	0.590925088	nonessential	nonessential	nonessential	none
KPNRH_00630	iolU_1	S	VK055_RS20005	0.130461802	0.767750087	0.136157749	0.709833231	nonessential	nonessential	nonessential	none
KPNRH_00631	ygjP	S	VK055_RS20010	-0.032199612	0.99683219	0.22691527	0.515406554	nonessential	nonessential	nonessential	none
KPNRH_00632	KPNRH_00632	K	VK055_RS20015	0.055888407	0.978791185	-0.084493808	0.933064433	nonessential	nonessential	nonessential	none
KPNRH_00633	KPNRH_00633	S	VK055_RS20020	-0.297040125	0.320903076	-0.016462187	0.985933278	nonessential	nonessential	nonessential	none
KPNRH_00634	rlmG	J	VK055_RS20025	0.148024247	0.722656369	-0.000548898	1	nonessential	nonessential	nonessential	none
KPNRH_00635	fadH	C	VK055_RS20030	-0.079188843	0.865939831	-0.099474712	0.768045995	nonessential	nonessential	nonessential	none
KPNRH_00636	lsrK	G	VK055_RS20035	-0.000259835	1	0.134188009	0.673906272	nonessential	nonessential	nonessential	none
KPNRH_00637	lsrR_1	K	VK055_RS20040	0.154662404	0.757394357	-0.118182377	0.816281057	nonessential	nonessential	nonessential	none
KPNRH_00638	lsrA	P	VK055_RS20045	0.067975232	0.937330035	0.069840098	0.895998687	nonessential	nonessential	nonessential	none
KPNRH_00639	lsrC	U	VK055_RS20050	0.204640281	0.597170138	-0.065383331	0.95116522	nonessential	nonessential	nonessential	none
KPNRH_00640	lsrD_1	P	VK055_RS20055	0.102726162	0.898166426	0.143825326	0.722618642	nonessential	nonessential	nonessential	none
KPNRH_00641	lsrB_1	G	VK055_RS20060	0.291124053	0.332000547	0.343893483	0.080432736	nonessential	nonessential	nonessential	none
KPNRH_00642	lsrF_1	H	VK055_RS20065	0.194366024	0.404918109	-0.126494552	0.729240433	nonessential	nonessential	nonessential	none
KPNRH_00643	lsrG	S	VK055_RS20070	-0.095847961	0.95568857	-0.046464897	0.970075946	nonessential	nonessential	nonessential	none
KPNRH_00644	patA	H	VK055_RS20075	-0.034352589	0.984881371	0.054486104	0.952314829	nonessential	nonessential	nonessential	none
KPNRH_00645	yqjI	K	VK055_RS20080	-0.405026361	0.556021625	-1.01628047	0.013199881	nonessential	nonessential	nonessential	depleted.6h
KPNRH_00646	yqjH	P	VK055_RS20090	-0.027779528	0.999078496	-0.253610625	0.634676796	nonessential	nonessential	nonessential	none
KPNRH_00647	dhaK_1	G	VK055_RS20095	-0.174212376	0.516378449	0.019035749	0.981916272	nonessential	nonessential	nonessential	none
KPNRH_00648	dhaM	G	VK055_RS20100	0.063339609	0.971718359	0.273486312	0.443222735	nonessential	nonessential	nonessential	none
KPNRH_00649	dhaL	S	VK055_RS20105	-0.215690026	0.630235438	-0.164278139	0.738708342	nonessential	nonessential	nonessential	none
KPNRH_00650	dhaK_2	G	VK055_RS20110	0.193261333	0.661558603	-0.205032611	0.505471196	nonessential	nonessential	nonessential	none
KPNRH_00651	dhaD	C	VK055_RS20120	0.069108692	0.939019558	-0.011337989	0.993864197	nonessential	nonessential	nonessential	none
KPNRH_00652	dhaR	KQ	VK055_RS20125	0.142489048	0.531443934	-0.014304301	0.978613339	nonessential	nonessential	nonessential	none
KPNRH_00653	yvqK	S	VK055_RS20130	0.042893555	0.986493439	0.150683355	0.817666819	nonessential	nonessential	nonessential	none
KPNRH_00654	KPNRH_00654	S	VK055_RS20135	0.225226964	0.609368452	0.200629008	0.782840355	nonessential	nonessential	nonessential	none
KPNRH_00655	dhaT	C	VK055_RS20140	0.022591139	0.98963353	0.029377545	0.959586376	nonessential	nonessential	nonessential	none
KPNRH_00656	KPNRH_00656	S	VK055_RS20145	0.079827237	0.787099926	0.034188059	0.922685089	nonessential	nonessential	nonessential	none
KPNRH_00657	dhaB	E	VK055_RS20150	0.130029455	0.672589192	0.105684757	0.67183274	nonessential	nonessential	nonessential	none
KPNRH_00658	pduD_1	Q	VK055_RS20155	-0.048811196	0.983419392	0.009285964	1	nonessential	nonessential	nonessential	none
KPNRH_00659	pduE_1	Q	VK055_RS20160	0.46780087	0.383304534	0.333507956	0.613226746	nonessential	nonessential	nonessential	none
KPNRH_00660	ddrA_1	O	VK055_RS20165	-0.030648417	0.984971781	0.031428417	0.959413507	nonessential	nonessential	nonessential	none
KPNRH_00661	glpF_2	U	VK055_RS20170	0.168471146	0.666993104	-0.036607776	0.961439689	nonessential	nonessential	nonessential	none
KPNRH_00662	hdeB_1	M	VK055_RS20175	0.180492137	0.332000547	0.152320316	0.380142331	nonessential	nonessential	nonessential	none
KPNRH_00663	hdeD	S	VK055_RS20180	0.036472057	0.938053166	0.054005125	0.842546	nonessential	nonessential	nonessential	none
KPNRH_00664	yfdX	S	VK055_RS20185	0.22298141	0.171806883	0.110496727	0.705727676	nonessential	nonessential	nonessential	none
KPNRH_00665	rcsC_1	T	VK055_RS20190	0.136410893	0.498556606	0.07365364	0.790598651	nonessential	nonessential	nonessential	none
KPNRH_00666	evgA	K	VK055_RS20195	0.100985583	0.716671639	-0.003596047	1	nonessential	nonessential	nonessential	none
KPNRH_00667	hdeB_2	M	VK055_RS20200	-0.000257268	1	-0.050129419	0.913433501	nonessential	nonessential	nonessential	none
KPNRH_00668	KPNRH_00668		VK055_RS20205	0.056106411	0.962741246	-0.170937857	0.707231523	nonessential	nonessential	nonessential	none
KPNRH_00669	KPNRH_00669		NA	NA	NA	NA	NA	essential	essential	essential	NA
KPNRH_00670	mug	L	VK055_RS20215	0.224418472	0.358955016	-0.063309255	0.895533281	nonessential	nonessential	nonessential	none
KPNRH_00671	rpoD	K	VK055_RS20220	NA	NA	NA	NA	essential	essential	essential	NA
KPNRH_00672	dnaG	L	VK055_RS20225	-0.653127952	0.91535621	-1.317031811	0.544989619	essential	essential	essential	NA
KPNRH_00673	rpsU	J	VK055_RS20230	-4.431749508	0.281318983	-4.412221404	0.197409522	ambiguous	essential	essential	NA
KPNRH_00674	tsaD	J	VK055_RS20235	-0.078304718	1	-1.086707144	0.767832474	essential	essential	essential	NA
KPNRH_00675	KPNRH_00675	F	VK055_RS20240	0.077748942	0.865939831	-0.105959146	0.709419408	nonessential	nonessential	nonessential	none
KPNRH_00676	ureG	KO	VK055_RS20245	-0.227568628	0.625816095	0.116758927	0.867531743	nonessential	nonessential	nonessential	none
KPNRH_00677	ureF	O	VK055_RS20250	0.085682156	0.937330035	0.285107527	0.429413229	nonessential	nonessential	nonessential	none
KPNRH_00678	ureE	O	VK055_RS20255	0.268013786	0.556286217	0.329110107	0.518349707	nonessential	nonessential	nonessential	none
KPNRH_00679	ureC	E	VK055_RS20260	-0.085454787	0.84679718	0.023783562	0.964861438	nonessential	nonessential	nonessential	none
KPNRH_00680	KPNRH_00680		NA	0.012964179	1	0.207463482	0.811154764	nonessential	nonessential	nonessential	none
KPNRH_00681	ureB	E	VK055_RS20265	0.066089368	0.980423067	0.385322863	0.362470471	nonessential	nonessential	nonessential	none
KPNRH_00682	ureA	E	VK055_RS20270	0.191769346	0.817422453	-0.409357148	0.449400073	nonessential	nonessential	nonessential	none
KPNRH_00683	ureD	O	VK055_RS20275	0.066138274	0.958599516	-0.12828353	0.831607892	nonessential	nonessential	nonessential	none
KPNRH_00684	plsY	I	VK055_RS20290	-0.173205608	0.767983808	-0.133029953	0.772821939	nonessential	nonessential	nonessential	none
KPNRH_00685	folB	H	VK055_RS20295	1.02144219	0.389790953	0.31311707	0.964861438	nonessential	nonessential	ambiguous	none
KPNRH_00686	uppP	V	VK055_RS20300	0.083078195	0.898166426	0.332973548	0.100592156	nonessential	nonessential	nonessential	none
KPNRH_00687	cca	F	VK055_RS20305	-0.585245666	0.951360633	-3.309784815	0.092073881	essential	essential	essential	NA
KPNRH_00688	KPNRH_00688	T	VK055_RS20310	0.054105929	0.989101409	0.044087498	0.980854727	nonessential	nonessential	nonessential	none
KPNRH_00689	ygiF	S	VK055_RS20315	0.10187494	0.824891655	0.012647481	0.988248903	nonessential	nonessential	nonessential	none
KPNRH_00690	glnE	H	VK055_RS20320	-0.102041914	0.826999715	-0.075414028	0.851172911	nonessential	nonessential	nonessential	none
KPNRH_00691	hldE	H	VK055_RS20325	-0.074804055	1	0.570572042	0.830061613	essential	essential	essential	NA
KPNRH_00692	glgS	S	VK055_RS20335	0.230148625	0.829632691	0.225067967	0.811959593	nonessential	nonessential	nonessential	none
KPNRH_00693	yqiC	S	VK055_RS20340	-0.099933492	0.981678399	-0.645924809	0.760049205	nonessential	nonessential	nonessential	none
KPNRH_00694	KPNRH_00694		NA	-0.110213187	0.998199458	0.117772827	0.98497575	nonessential	nonessential	nonessential	none
KPNRH_00695	ribB	H	VK055_RS20345	-1.846957352	1	-1.833049138	1	essential	essential	essential	NA
KPNRH_00696	zupT	P	VK055_RS20350	0.011958518	1	0.099744627	0.849671419	nonessential	nonessential	nonessential	none
KPNRH_00697	ygiD	S	VK055_RS20355	-0.036493425	0.980423067	0.075431859	0.881717118	nonessential	nonessential	nonessential	none
KPNRH_00698	ygiC	E	VK055_RS20360	0.079039137	0.936689019	0.079710594	0.841427112	nonessential	nonessential	nonessential	none
KPNRH_00699	KPNRH_00699	S	VK055_RS20365	-0.099042824	0.965534518	0.34338359	0.371800179	nonessential	nonessential	nonessential	none
KPNRH_00700	tolC	MU	VK055_RS20370	-1.262218513	0.597170138	-0.540448537	0.891525789	essential	essential	essential	NA
KPNRH_00701	nudF	L	VK055_RS20375	-0.210970164	0.718373956	-0.678420041	0.003555987	nonessential	nonessential	nonessential	none
KPNRH_00702	KPNRH_00702	S	VK055_RS20380	0.055982357	0.981678399	-0.189627515	0.800807876	nonessential	nonessential	nonessential	none
KPNRH_00703	cpdA_1	S	VK055_RS20385	0.008096059	1	0.253212466	0.452309355	nonessential	nonessential	nonessential	none
KPNRH_00704	KPNRH_00704	S	VK055_RS20390	-0.14365134	0.820552177	0.135611794	0.811154764	nonessential	nonessential	nonessential	none
KPNRH_00705	parE	L	VK055_RS20395	-0.804515407	0.977895687	-3.466801481	0.59018862	essential	essential	essential	NA
KPNRH_00706	ygiN	S	VK055_RS20400	0.054569748	0.9821978	-0.027194987	0.979952851	nonessential	nonessential	nonessential	none
KPNRH_00707	mdaB	S	VK055_RS20405	0.29983215	0.296451716	0.087549929	0.873366664	nonessential	nonessential	nonessential	none
KPNRH_00708	qseC	T	VK055_RS20410	-0.020758913	0.991212804	0.179788751	0.392720426	nonessential	nonessential	nonessential	none
KPNRH_00709	qseB	K	VK055_RS20415	-0.018838924	0.999078496	0.136432781	0.712311445	nonessential	nonessential	nonessential	none
KPNRH_00710	ygiW_1	S	VK055_RS20420	-0.341467155	0.199818946	0.017617572	0.992272824	nonessential	nonessential	nonessential	none
KPNRH_00711	rhaS_1	K	VK055_RS20425	-0.016646078	1	0.22409674	0.381041087	nonessential	nonessential	nonessential	none
KPNRH_00712	parC	L	VK055_RS20430	1.101543467	0.814263237	-6.322637156	0.00024175	essential	essential	essential	NA
KPNRH_00713	plsC	I	VK055_RS20435	-4.9049295	0.11106184	-4.891683402	0.078265666	essential	essential	essential	NA
KPNRH_00714	ftsP	D	VK055_RS20440	0.081299055	0.884481499	0.225495543	0.280883627	nonessential	nonessential	nonessential	none
KPNRH_00715	KPNRH_00715	C	VK055_RS20445	0.052795886	0.931912915	-0.014695172	0.973738688	nonessential	nonessential	nonessential	none
KPNRH_00716	KPNRH_00716	M	VK055_RS20450	0.021813724	0.999078496	-0.081744267	0.893138707	nonessential	nonessential	nonessential	none
KPNRH_00717	dkgA	S	VK055_RS20455	-0.244775162	0.556286217	0.00410501	1	nonessential	nonessential	nonessential	none
KPNRH_00718	yqhD	C	VK055_RS20460	0.015362102	0.999078496	0.217762219	0.33788175	nonessential	nonessential	nonessential	none
KPNRH_00719	rhaS_2	K	VK055_RS20465	-0.122915388	0.876306515	0.169407353	0.760214338	nonessential	nonessential	nonessential	none
KPNRH_00720	yghB	S	VK055_RS20470	0.01480584	1	0.319423548	0.291579586	nonessential	nonessential	nonessential	none
KPNRH_00721	metC_1	E	VK055_RS20475	0.080168954	0.907001624	0.035578752	0.946750443	nonessential	nonessential	nonessential	none
KPNRH_00722	exbB	U	VK055_RS20485	0.305804002	0.293963793	-3.055237087	8.74E-44	nonessential	nonessential	nonessential	depleted.6h
KPNRH_00723	exbD	U	VK055_RS20490	0.34820889	0.5594948	-3.15065509	9.81E-14	nonessential	nonessential	nonessential	depleted.6h
KPNRH_00724	yicJ_2	G	VK055_RS20495	-0.001223611	1	0.011464414	0.98236558	nonessential	nonessential	nonessential	none
KPNRH_00725	KPNRH_00725	G	VK055_RS20500	-0.059487274	0.884733427	0.054763467	0.888387157	nonessential	nonessential	nonessential	none
KPNRH_00726	KPNRH_00726	S	VK055_RS20505	0.048858337	0.972270367	0.090413888	0.888901776	nonessential	nonessential	nonessential	none
KPNRH_00727	KPNRH_00727	Q	VK055_RS20510	-0.08522395	0.929888681	-0.144973072	0.67183274	nonessential	nonessential	nonessential	none
KPNRH_00728	KPNRH_00728	S	VK055_RS20515	-0.021520936	1	0.044271362	0.967660284	nonessential	nonessential	nonessential	none
KPNRH_00729	yghU	O	VK055_RS20520	-0.039824078	0.974259639	-0.101634416	0.796596509	nonessential	nonessential	nonessential	none
KPNRH_00730	KPNRH_00730	O	VK055_RS20525	0.006693319	1	0.166032068	0.769941562	nonessential	nonessential	nonessential	none
KPNRH_00731	gss	E	VK055_RS20535	0.065520566	0.876031284	0.09850479	0.796596509	nonessential	nonessential	nonessential	none
KPNRH_00732	lysN_1	EK	VK055_RS20540	0.08809104	0.915819956	0.083860958	0.846425854	nonessential	nonessential	nonessential	none
KPNRH_00733	KPNRH_00733		NA	-0.190219968	0.963505842	0.114816043	0.961574368	nonessential	nonessential	nonessential	none
KPNRH_00734	KPNRH_00734		VK055_RS20545	-0.447878475	0.889098247	-0.069164797	0.992056	nonessential	nonessential	nonessential	none
KPNRH_00735	KPNRH_00735		VK055_RS20550	0.054366204	0.984971781	-0.014068148	0.99601103	nonessential	nonessential	nonessential	none
KPNRH_00736	KPNRH_00736	IQ	VK055_RS20555	0.160493516	0.817422453	0.006323237	1	nonessential	nonessential	nonessential	none
KPNRH_00737	dmlR_4	K	VK055_RS20560	0.097687682	0.926070653	0.078247939	0.931478828	nonessential	nonessential	nonessential	none
KPNRH_00738	metC_2	E	VK055_RS20565	0.188712569	0.638706473	-0.050128854	0.945093288	nonessential	nonessential	nonessential	none
KPNRH_00739	cbs	E	VK055_RS20570	0.062685748	0.937243389	0.099308361	0.792443901	nonessential	nonessential	nonessential	none
KPNRH_00740	KPNRH_00740	S	NA	-0.098013589	0.98427899	-0.334792732	0.792105051	nonessential	nonessential	nonessential	none
KPNRH_00741	KPNRH_00741	S	NA	-0.128218488	0.891483392	-0.111496132	0.881717118	nonessential	nonessential	nonessential	none
KPNRH_00742	KPNRH_00742		NA	0.125049238	0.436873619	0.076040696	0.772821939	nonessential	nonessential	nonessential	none
KPNRH_00743	KPNRH_00743	L	VK055_RS28085	0.362584699	0.281318983	0.202980296	0.701164694	nonessential	nonessential	nonessential	none
KPNRH_00744	KPNRH_00744	D	NA	-0.143053763	0.562197355	0.117824873	0.620338143	nonessential	nonessential	nonessential	none
KPNRH_00745	KPNRH_00745		NA	-0.094232057	0.939968368	0.009390048	0.999745296	nonessential	nonessential	nonessential	none
KPNRH_00746	dnaB_1	L	NA	0.035246219	0.970564892	0.009030825	0.993864197	nonessential	nonessential	nonessential	none
KPNRH_00747	KPNRH_00747	K	NA	0.019324111	0.99683219	0.151254231	0.514908653	nonessential	nonessential	nonessential	none
KPNRH_00748	KPNRH_00748	S	NA	0.067715679	0.96473455	-0.040301962	0.961439689	nonessential	nonessential	nonessential	none
KPNRH_00749	KPNRH_00749	S	NA	0.022890532	0.999078496	-0.04397897	0.933047838	nonessential	nonessential	nonessential	none
KPNRH_00750	KPNRH_00750		NA	0.035635906	0.939434623	0.017816377	0.964278798	nonessential	nonessential	nonessential	none
KPNRH_00751	KPNRH_00751		NA	0.022343367	0.977172794	0.014494791	0.973738688	nonessential	nonessential	nonessential	none
KPNRH_00752	KPNRH_00752		NA	0.043335421	0.930689593	-0.014466325	0.972616145	nonessential	nonessential	nonessential	none
KPNRH_00753	KPNRH_00753	S	NA	0.08784756	0.655886907	0.064205639	0.793511372	nonessential	nonessential	nonessential	none
KPNRH_00754	KPNRH_00754	S	NA	-1.863943898	1	4.104997878	0.056519893	essential	essential	essential	NA
KPNRH_00755	KPNRH_00755	S	NA	0.000895948	1	-0.265770939	0.466689901	nonessential	nonessential	nonessential	none
KPNRH_00756	KPNRH_00756	S	NA	0.041331862	0.940640698	0.131402866	0.450506178	nonessential	nonessential	nonessential	none
KPNRH_00757	KPNRH_00757	M	NA	-0.021228268	0.989101409	0.012441076	0.992056	nonessential	nonessential	nonessential	none
KPNRH_00758	KPNRH_00758		NA	0.088219407	0.937243389	0.281916479	0.217842179	nonessential	nonessential	nonessential	none
KPNRH_00759	KPNRH_00759	O	NA	0.166705182	0.778858481	-0.435326029	0.270097026	nonessential	nonessential	nonessential	none
KPNRH_00760	KPNRH_00760	M	NA	0.089939044	0.944258809	-0.155268017	0.816134096	nonessential	nonessential	nonessential	none
KPNRH_00761	KPNRH_00761	KT	NA	0.277076361	0.531443934	0.142626013	0.854111909	nonessential	nonessential	nonessential	none
KPNRH_00762	KPNRH_00762	U	NA	0.108674273	0.718373956	0.023750912	0.96808247	nonessential	nonessential	nonessential	none
KPNRH_00763	KPNRH_00763		NA	0.161670962	0.84679718	0.242818736	0.728314838	nonessential	nonessential	nonessential	none
KPNRH_00764	KPNRH_00764	S	NA	0.045452034	0.949500636	0.078809933	0.817422078	nonessential	nonessential	nonessential	none
KPNRH_00765	KPNRH_00765		NA	0.109065294	0.632375441	0.058809614	0.830222087	nonessential	nonessential	nonessential	none
KPNRH_00766	KPNRH_00766	F	NA	0.113378864	0.556286217	-0.038291667	0.918462249	nonessential	nonessential	nonessential	none
KPNRH_00767	KPNRH_00767	S	NA	0.028625513	0.992030733	-0.01148737	0.995728715	nonessential	nonessential	nonessential	none
KPNRH_00768	KPNRH_00768	S	NA	0.34239379	0.882426494	0.122778094	0.967660284	nonessential	nonessential	nonessential	none
KPNRH_00769	KPNRH_00769	S	NA	-0.243824455	0.873991468	0.109084726	0.882122152	nonessential	nonessential	nonessential	none
KPNRH_00770	KPNRH_00770	S	NA	-0.006975155	1	0.180268547	0.810694448	nonessential	nonessential	nonessential	none
KPNRH_00771	KPNRH_00771	S	NA	-0.048768002	0.97144346	0.357643078	0.089169142	nonessential	nonessential	nonessential	none
KPNRH_00772	KPNRH_00772	NU	NA	0.116769842	0.865939831	0.116520627	0.845189894	nonessential	nonessential	nonessential	none
KPNRH_00773	KPNRH_00773	KT	NA	0.09178068	0.865939831	0.110401211	0.788772353	nonessential	nonessential	nonessential	none
KPNRH_00774	KPNRH_00774	S	NA	-0.105813236	0.962741246	-0.074793652	0.946441255	nonessential	nonessential	nonessential	none
KPNRH_00775	KPNRH_00775	U	NA	0.079007522	0.865939831	0.241387792	0.101891213	nonessential	nonessential	nonessential	none
KPNRH_00776	KPNRH_00776	L	NA	0.100365186	0.761469994	0.012412256	0.978595758	nonessential	nonessential	nonessential	none
KPNRH_00777	KPNRH_00777		NA	0.07729204	0.741496084	-0.035620984	0.914453452	nonessential	nonessential	nonessential	none
KPNRH_00778	KPNRH_00778		NA	0.019270035	0.983419392	-0.05770976	0.849770051	nonessential	nonessential	nonessential	none
KPNRH_00779	symE	S	NA	0.234565675	0.230043053	-0.121309667	0.782840355	nonessential	nonessential	nonessential	none
KPNRH_00780	KPNRH_00780		NA	0.033221187	0.958118757	0.007196773	0.992311567	nonessential	nonessential	nonessential	none
KPNRH_00781	KPNRH_00781		NA	0.021455213	0.978810547	-0.054580093	0.852461739	nonessential	nonessential	nonessential	none
KPNRH_00782	KPNRH_00782	S	NA	0.127525549	0.76020443	-0.11637215	0.744202549	nonessential	nonessential	nonessential	none
KPNRH_00783	KPNRH_00783	S	NA	0.065338917	0.967435082	-0.014760962	0.992311567	nonessential	nonessential	nonessential	none
KPNRH_00784	KPNRH_00784	S	NA	0.05151001	0.95329185	0.061451737	0.888387157	nonessential	nonessential	nonessential	none
KPNRH_00785	KPNRH_00785		NA	0.070970568	0.99831679	0.465057948	0.751149374	nonessential	nonessential	nonessential	none
KPNRH_00786	KPNRH_00786	S	NA	-0.00443288	1	0.146302824	0.484207697	nonessential	nonessential	nonessential	none
KPNRH_00787	KPNRH_00787		NA	0.149755637	0.869114118	-0.142592121	0.811154764	nonessential	nonessential	nonessential	none
KPNRH_00788	KPNRH_00788	K	NA	0.173856854	0.624214569	0.06022036	0.897798225	nonessential	nonessential	nonessential	none
KPNRH_00789	KPNRH_00789	K	NA	0.047396741	0.966202063	-0.10270751	0.760214338	nonessential	nonessential	nonessential	none
KPNRH_00790	KPNRH_00790	K	NA	0.149824678	0.232113679	0.051257576	0.862637967	nonessential	nonessential	nonessential	none
KPNRH_00791	KPNRH_00791		NA	0.071622105	0.820087207	-0.044770338	0.900957437	nonessential	nonessential	nonessential	none
KPNRH_00792	KPNRH_00792	K	NA	-0.043550521	0.929888681	0.028866092	0.938212792	nonessential	nonessential	nonessential	none
KPNRH_00793	KPNRH_00793		NA	0.089701047	0.755511081	0.10487856	0.583757094	nonessential	nonessential	nonessential	none
KPNRH_00794	KPNRH_00794	L	NA	0.048666	0.915181322	0.018463739	0.962552157	nonessential	nonessential	nonessential	none
KPNRH_00795	KPNRH_00795		NA	0.167351196	0.293574369	-0.029655934	0.940608686	nonessential	nonessential	nonessential	none
KPNRH_00796	KPNRH_00796		NA	-0.00282448	1	-0.105887224	0.782271766	nonessential	nonessential	nonessential	none
KPNRH_00797	klcA_1	S	NA	-0.006113839	1	-0.001008157	1	nonessential	nonessential	nonessential	none
KPNRH_00798	KPNRH_00798		NA	0.091994639	0.771069434	-0.02958721	0.961581993	nonessential	nonessential	nonessential	none
KPNRH_00799	KPNRH_00799		NA	0.097125752	0.865939831	0.044392031	0.933047838	nonessential	nonessential	nonessential	none
KPNRH_00800	traC_1	L	NA	0.069699887	0.931912915	-0.01392266	0.98497575	nonessential	nonessential	nonessential	none
KPNRH_00801	KPNRH_00801	S	NA	0.060623353	0.859744045	0.04787682	0.871829267	nonessential	nonessential	nonessential	none
KPNRH_00802	xerC_1	L	NA	0.049257864	0.93236058	0.051360888	0.866586366	nonessential	nonessential	nonessential	none
KPNRH_00803	KPNRH_00803		NA	NA	NA	NA	NA	essential	essential	essential	NA
KPNRH_00804	ydfK_1	S	VK055_RS20630	0.068715047	0.94503683	-0.03285348	0.970075946	nonessential	nonessential	nonessential	none
KPNRH_00805	speC	E	VK055_RS20635	0.144049375	0.556286217	0.07663347	0.879802783	nonessential	nonessential	nonessential	none
KPNRH_00806	nupG	G	VK055_RS20640	-0.03602681	0.962741246	0.098267316	0.810694448	nonessential	nonessential	nonessential	none
KPNRH_00807	mltC	M	VK055_RS20645	0.334777088	0.093967304	0.099758081	0.873459251	nonessential	nonessential	nonessential	none
KPNRH_00808	yggX	C	VK055_RS20650	0.091225609	0.984971781	-1.204024961	0.164538906	nonessential	nonessential	nonessential	none
KPNRH_00809	mutY	L	VK055_RS20655	0.138569248	0.741496084	-0.16791693	0.59018862	nonessential	nonessential	nonessential	none
KPNRH_00810	trmB	J	VK055_RS20660	-0.29481263	0.343521014	-0.062844042	0.931478828	nonessential	nonessential	nonessential	none
KPNRH_00811	KPNRH_00811	S	VK055_RS20665	0.124096282	0.929888681	-0.002606881	1	nonessential	nonessential	nonessential	none
KPNRH_00812	KPNRH_00812	S	VK055_RS20670	-0.092555051	0.922156148	-0.084615266	0.883505018	nonessential	nonessential	nonessential	none
KPNRH_00813	hemN_1	H	VK055_RS20690	-0.28743383	0.498570525	-0.391763924	0.431135211	nonessential	nonessential	nonessential	none
KPNRH_00814	rdgB	F	VK055_RS20695	-1.936889321	0.001776388	-2.858105951	3.17E-05	nonessential	nonessential	nonessential	depleted.both.stbl
KPNRH_00815	KPNRH_00815	S	VK055_RS20700	0.313962961	0.376649532	0.081255232	0.933047838	nonessential	nonessential	nonessential	none
KPNRH_00816	KPNRH_00816	S	VK055_RS20705	0.294365899	0.556286217	-0.080213333	0.952292056	nonessential	nonessential	nonessential	none
KPNRH_00817	yggS	E	VK055_RS20710	0.206925518	0.808380836	0.315332675	0.511903111	nonessential	nonessential	nonessential	none
KPNRH_00818	yggR	NU	VK055_RS20715	-0.014188209	1	0.010401882	0.992311567	nonessential	nonessential	nonessential	none
KPNRH_00819	csgD	K	VK055_RS20725	0.113167999	0.6258305	0.002769021	1	nonessential	nonessential	nonessential	none
KPNRH_00820	yqgF	L	VK055_RS20730	0.075916923	0.999078496	0.161571134	0.957730296	essential	essential	ambiguous	NA
KPNRH_00821	KPNRH_00821	K	VK055_RS20735	0.197902231	0.750296669	0.248942242	0.608937755	nonessential	nonessential	nonessential	none
KPNRH_00822	gshB	H	VK055_RS20740	-0.636377207	0.661558603	-0.59079228	0.425832151	nonessential	nonessential	nonessential	none
KPNRH_00823	rsmE	J	VK055_RS20745	-0.054040154	0.983419392	-0.012963451	0.998474421	nonessential	nonessential	nonessential	none
KPNRH_00824	endA	L	VK055_RS20750	-0.067946015	0.978522344	0.029119923	0.985155461	nonessential	nonessential	nonessential	none
KPNRH_00825	sprT	S	VK055_RS20755	0.150665693	0.891806845	-0.047584199	0.96275914	nonessential	nonessential	nonessential	none
KPNRH_00826	galP	EGP	VK055_RS20760	0.112390834	0.76758585	0.10517503	0.75682153	nonessential	nonessential	nonessential	none
KPNRH_00827	metK	H	VK055_RS20765	NA	NA	NA	NA	essential	essential	essential	NA
KPNRH_00828	speA	H	VK055_RS20775	-0.027472113	0.981678399	-0.023809601	0.968069034	nonessential	nonessential	nonessential	none
KPNRH_00829	speB	E	VK055_RS20780	-0.024615355	0.999078496	0.150830343	0.790335176	nonessential	nonessential	nonessential	none
KPNRH_00830	lgoT_1	EGP	VK055_RS20785	0.156414267	0.481630562	0.066800182	0.863215879	nonessential	nonessential	nonessential	none
KPNRH_00831	nagAb	C	VK055_RS20790	-0.044262156	0.97144346	-0.154520157	0.578140575	nonessential	nonessential	nonessential	none
KPNRH_00832	KPNRH_00832		VK055_RS20795	-0.196269993	0.891483392	-0.078403887	0.950993592	nonessential	nonessential	nonessential	none
KPNRH_00833	KPNRH_00833	P	VK055_RS20800	0.086095916	0.932765698	-0.001469371	1	nonessential	nonessential	nonessential	none
KPNRH_00834	pldh-t	IQ	VK055_RS20805	-0.163377252	0.873991468	0.075140403	0.927126476	nonessential	nonessential	nonessential	none
KPNRH_00835	pcaR_1	K	VK055_RS20810	-0.169275896	0.84679718	0.132617219	0.822140168	nonessential	nonessential	nonessential	none
KPNRH_00836	KPNRH_00836	C	VK055_RS20815	0.112714627	0.865939831	0.387124976	0.031338058	nonessential	nonessential	nonessential	none
KPNRH_00837	cmtAa	P	VK055_RS20820	0.051415999	0.962553536	-0.30898355	0.313019665	nonessential	nonessential	nonessential	none
KPNRH_00838	sauU	G	VK055_RS20825	-0.189040514	0.722656369	0.19815739	0.54283674	nonessential	nonessential	nonessential	none
KPNRH_00839	KPNRH_00839	G	VK055_RS20830	0.230135815	0.750897121	-0.176004671	0.816281057	nonessential	nonessential	nonessential	none
KPNRH_00840	menH_1	I	VK055_RS20835	-0.087554363	0.937243389	-0.027862336	0.973738688	nonessential	nonessential	nonessential	none
KPNRH_00841	baiA1	IQ	VK055_RS20840	-0.449200837	0.087698692	-0.04767248	0.961581993	nonessential	nonessential	nonessential	none
KPNRH_00842	nadX	H	VK055_RS20845	0.115310051	0.944258809	0.028979999	0.99004024	nonessential	nonessential	nonessential	none
KPNRH_00843	betB_1	C	VK055_RS20850	0.213208638	0.636975099	0.053863681	0.938968863	nonessential	nonessential	nonessential	none
KPNRH_00844	ilvB_2	C	VK055_RS20855	0.046529102	0.962741246	-0.012939716	0.993017992	nonessential	nonessential	nonessential	none
KPNRH_00845	oprD	S	VK055_RS20860	-0.030938677	0.962280285	-0.048362307	0.890579689	nonessential	nonessential	nonessential	none
KPNRH_00846	loiP	O	VK055_RS20865	0.161062227	0.609871254	0.077775663	0.849671419	nonessential	nonessential	nonessential	none
KPNRH_00847	tktA	G	VK055_RS20870	-3.030018709	3.10E-05	-2.439606501	0.002483541	nonessential	nonessential	nonessential	depleted.both.stbl
KPNRH_00848	epd	G	VK055_RS20875	0.153721153	0.78500529	0.088269538	0.872857728	nonessential	nonessential	nonessential	none
KPNRH_00849	pgk	F	VK055_RS20880	NA	NA	NA	NA	essential	essential	essential	NA
KPNRH_00850	fbaA_1	G	VK055_RS20885	NA	NA	NA	NA	essential	essential	essential	NA
KPNRH_00851	mscS	M	VK055_RS20890	0.100129471	0.937243389	0.064041432	0.927185612	nonessential	nonessential	nonessential	none
KPNRH_00852	argO	S	VK055_RS20900	0.210883556	0.873991468	-0.459199724	0.101891213	nonessential	nonessential	nonessential	none
KPNRH_00853	KPNRH_00853	S	VK055_RS20905	-0.083603418	0.966202063	-0.266065437	0.500404278	nonessential	nonessential	nonessential	none
KPNRH_00854	argP_1	K	VK055_RS20910	-0.674665825	0.000139032	-1.217486406	3.63E-09	nonessential	nonessential	nonessential	depleted.6h
KPNRH_00855	rpiA	G	VK055_RS20915	-0.26084701	0.97144346	1.187630167	0.159011399	essential	essential	nonessential	NA
KPNRH_00856	serA	EH	VK055_RS20925	-0.108792332	0.839019562	-0.240014942	0.425832151	nonessential	nonessential	nonessential	none
KPNRH_00857	ygfA	H	VK055_RS20930	-0.258394136	0.655886907	-0.018003189	0.992172269	nonessential	nonessential	nonessential	none
KPNRH_00858	KPNRH_00858		NA	-0.386102705	0.824797776	0.157900116	0.940101196	nonessential	nonessential	nonessential	none
KPNRH_00859	zapA	D	VK055_RS20935	0.205946316	0.831770114	-0.649785847	0.038826611	nonessential	nonessential	nonessential	none
KPNRH_00860	KPNRH_00860	S	VK055_RS20940	-0.124361631	0.79933797	0.042740667	0.953935158	nonessential	nonessential	nonessential	none
KPNRH_00861	pepP	E	VK055_RS20945	0.090097973	0.906693959	-0.281804582	0.425832151	nonessential	nonessential	nonessential	none
KPNRH_00862	ubiH	CH	VK055_RS20950	1.835653403	0.241211877	1.228368223	0.802864778	essential	essential	essential	NA
KPNRH_00863	ubiI	CH	VK055_RS20955	NA	NA	2.683332795	0.866586366	essential	essential	essential	NA
KPNRH_00864	gcvT	H	VK055_RS20960	0.143585013	0.814263237	0.095139038	0.839837531	nonessential	nonessential	nonessential	none
KPNRH_00865	gcvH	E	VK055_RS20965	0.160948631	0.839255834	0.019596797	0.989841639	nonessential	nonessential	nonessential	none
KPNRH_00866	gcvP	E	VK055_RS20970	-0.051738384	0.933006385	-0.122999446	0.589386966	nonessential	nonessential	nonessential	none
KPNRH_00867	ygfF	IQ	VK055_RS20975	0.004859742	1	-0.052047515	0.952292056	nonessential	nonessential	nonessential	none
KPNRH_00868	resA	CO	VK055_RS20990	-0.125884719	0.91535621	0.059522118	0.961439689	nonessential	nonessential	nonessential	none
KPNRH_00869	KPNRH_00869	O	VK055_RS20995	-0.272744442	0.661558603	-0.726685291	0.226479237	nonessential	nonessential	nonessential	none
KPNRH_00870	dsbD_1	CO	VK055_RS21000	0.063507466	0.941662909	0.017305539	0.97465964	nonessential	nonessential	nonessential	none
KPNRH_00871	KPNRH_00871	S	VK055_RS21005	-0.101106166	0.931912915	-0.309982002	0.428478865	nonessential	nonessential	nonessential	none
KPNRH_00872	bglA_1	G	VK055_RS21010	0.115062147	0.655886907	0.09397659	0.779288196	nonessential	nonessential	nonessential	none
KPNRH_00873	glvR	K	VK055_RS21015	0.086924154	0.673933992	-0.026577804	0.954626042	nonessential	nonessential	nonessential	none
KPNRH_00874	KPNRH_00874	S	VK055_RS21020	0.094969848	0.963505842	0.066859791	0.958436913	nonessential	nonessential	nonessential	none
KPNRH_00875	KPNRH_00875	S	VK055_RS21025	0.003125712	1	0.203547292	0.558237011	nonessential	nonessential	nonessential	none
KPNRH_00876	ygfZ	S	VK055_RS21030	-4.853273016	0.172760038	-4.832238032	0.122954257	essential	essential	essential	NA
KPNRH_00877	sdhE	S	VK055_RS21035	0.428617131	0.852406327	-0.136109151	0.964199903	nonessential	nonessential	nonessential	none
KPNRH_00878	ygfX	S	VK055_RS21040	-0.328200114	0.514380976	-0.40864604	0.38308849	nonessential	nonessential	nonessential	none
KPNRH_00879	fldB	C	VK055_RS21045	-0.115780713	0.977136382	-1.614137552	0.002469016	nonessential	nonessential	nonessential	depleted.6h
KPNRH_00880	xerD_1	D	VK055_RS21050	1.033848144	0.555798651	-0.671223266	0.788772353	nonessential	essential	ambiguous	none
KPNRH_00881	dsbC	O	VK055_RS21055	0.152203641	0.820087207	-0.099590648	0.851172911	nonessential	nonessential	nonessential	none
KPNRH_00882	recJ	L	VK055_RS21060	-0.456457774	0.037817955	-0.116586465	0.828201692	nonessential	nonessential	nonessential	none
KPNRH_00883	prfB	J	VK055_RS21065	NA	NA	1.896896056	1	essential	essential	essential	NA
KPNRH_00884	lysS	J	VK055_RS21070	NA	NA	NA	NA	essential	essential	essential	NA
KPNRH_00885	idi	I	VK055_RS21075	0.088281988	0.937330035	0.266059161	0.501121164	nonessential	nonessential	nonessential	none
KPNRH_00886	KPNRH_00886		NA	0.044509505	0.989824105	-0.207740936	0.743837046	nonessential	nonessential	nonessential	none
KPNRH_00887	nlpD_1	DM	VK055_RS21100	0.060957836	0.95568857	0.045513887	0.944503887	nonessential	nonessential	nonessential	none
KPNRH_00888	KPNRH_00888		NA	-0.209944532	0.949500636	-0.378198264	0.771210051	nonessential	nonessential	nonessential	none
KPNRH_00889	ribZ_1	EGP	VK055_RS21110	0.024154715	0.993576076	-0.050617848	0.914453452	nonessential	nonessential	nonessential	none
KPNRH_00890	nodD2_1	K	VK055_RS21115	-0.089444599	0.931912915	0.241518865	0.380506004	nonessential	nonessential	nonessential	none
KPNRH_00891	KPNRH_00891	S	VK055_RS21295	0.009278309	1	-0.224324586	0.593518624	nonessential	nonessential	nonessential	none
KPNRH_00892	iolS_1	C	VK055_RS21300	0.071833981	0.947470601	0.032237904	0.965735908	nonessential	nonessential	nonessential	none
KPNRH_00893	kefF_1	S	VK055_RS21305	-0.086559332	0.949950762	-0.0781207	0.919497223	nonessential	nonessential	nonessential	none
KPNRH_00894	KPNRH_00894	S	VK055_RS21310	0.112868245	0.808833486	-0.087983073	0.835800486	nonessential	nonessential	nonessential	none
KPNRH_00895	pgrR_1	K	VK055_RS21315	0.178483196	0.389790953	0.144108657	0.500404278	nonessential	nonessential	nonessential	none
KPNRH_00896	KPNRH_00896	S	VK055_RS21325	0.022305112	1	0.046565806	0.965468665	nonessential	nonessential	nonessential	none
KPNRH_00897	KPNRH_00897	S	VK055_RS21330	0.207519437	0.865939831	-0.044582758	0.985388089	nonessential	nonessential	nonessential	none
KPNRH_00898	KPNRH_00898	K	VK055_RS21335	0.218052263	0.655210302	-0.046811857	0.954423438	nonessential	nonessential	nonessential	none
KPNRH_00899	arsB_1	P	VK055_RS21340	0.109512766	0.839019562	-0.113946183	0.817422078	nonessential	nonessential	nonessential	none
KPNRH_00900	arsC_1	P	VK055_RS21345	-0.300502559	0.718373956	0.414278875	0.222344973	nonessential	nonessential	nonessential	none
KPNRH_00901	dtpT	U	VK055_RS21350	-0.236329335	0.205479143	0.171178177	0.56600086	nonessential	nonessential	nonessential	none
KPNRH_00902	KPNRH_00902	S	VK055_RS21355	-0.142797916	0.903109863	-0.138545478	0.916705521	nonessential	nonessential	nonessential	none
KPNRH_00903	cusC_1	MU	VK055_RS21360	-0.01497199	1	-0.30536305	0.289715985	nonessential	nonessential	nonessential	none
KPNRH_00904	mdtO	S	VK055_RS21365	0.016990454	0.997216222	-0.124056561	0.652853873	nonessential	nonessential	nonessential	none
KPNRH_00905	mdtN	V	VK055_RS21370	-0.063243153	0.975766964	0.080115975	0.881670038	nonessential	nonessential	nonessential	none
KPNRH_00906	KPNRH_00906	S	VK055_RS21375	-0.454603489	0.741496084	-0.871459089	0.448826921	nonessential	nonessential	nonessential	none
KPNRH_00907	KPNRH_00907	S	VK055_RS21380	0.490981523	0.171376477	0.115225991	0.88278601	nonessential	nonessential	nonessential	none
KPNRH_00908	yjdJ	S	VK055_RS21385	0.018382988	1	-0.058570516	0.960329883	nonessential	nonessential	nonessential	none
KPNRH_00909	KPNRH_00909	T	VK055_RS21390	0.133006255	0.826999715	0.135142781	0.726170894	nonessential	nonessential	nonessential	none
KPNRH_00910	fimH	NU	VK055_RS21395	-0.021420326	0.998280948	0.187484968	0.534358711	nonessential	nonessential	nonessential	none
KPNRH_00911	fimG	NU	VK055_RS21400	-0.014404926	1	-0.048651814	0.958436913	nonessential	nonessential	nonessential	none
KPNRH_00912	fimF	NU	VK055_RS21405	0.058747266	0.978150281	0.043053169	0.962658987	nonessential	nonessential	nonessential	none
KPNRH_00913	fimD_1	NU	VK055_RS21410	0.103196056	0.718373956	-0.024041962	0.965735908	nonessential	nonessential	nonessential	none
KPNRH_00914	fimC_1	M	VK055_RS21415	0.053845806	0.9821978	-0.061671384	0.954841534	nonessential	nonessential	nonessential	none
KPNRH_00915	fimA_1	NU	VK055_RS21420	0.33841543	0.426929887	0.001444077	1	nonessential	nonessential	nonessential	none
KPNRH_00916	fim	NU	VK055_RS21425	0.223875827	0.741496084	0.189221846	0.735405161	nonessential	nonessential	nonessential	none
KPNRH_00917	KPNRH_00917	K	VK055_RS21435	-0.069185526	0.924221622	0.083244023	0.828365782	nonessential	nonessential	nonessential	none
KPNRH_00918	KPNRH_00918	K	VK055_RS21440	0.093258737	0.655886907	-0.010627253	0.981916272	nonessential	nonessential	nonessential	none
KPNRH_00919	KPNRH_00919	U	VK055_RS21445	-0.059898213	0.962280285	0.045885723	0.945991159	nonessential	nonessential	nonessential	none
KPNRH_00920	KPNRH_00920	K	VK055_RS21450	-0.579634498	0.133551196	-0.099158546	0.955793927	nonessential	nonessential	nonessential	none
KPNRH_00921	KPNRH_00921	EG	VK055_RS21455	-0.072141392	0.95568857	-0.003676979	1	nonessential	nonessential	nonessential	none
KPNRH_00922	KPNRH_00922	S	VK055_RS21460	0.239850784	0.633642504	0.009609549	1	nonessential	nonessential	nonessential	none
KPNRH_00923	KPNRH_00923	NU	VK055_RS21465	0.077001165	0.779095097	0.084909742	0.789554198	nonessential	nonessential	nonessential	none
KPNRH_00924	yadV_1	M	VK055_RS21470	0.082572723	0.778200597	0.098396867	0.6763995	nonessential	nonessential	nonessential	none
KPNRH_00925	htrE_1	NU	VK055_RS21475	0.228613234	0.08133275	0.035231627	0.933282981	nonessential	nonessential	nonessential	none
KPNRH_00926	mrkD_1	NU	VK055_RS21480	-0.049533832	0.95329185	0.018288373	0.985172059	nonessential	nonessential	nonessential	none
KPNRH_00927	KPNRH_00927	NU	VK055_RS21485	-0.008128872	1	0.022922462	0.961581993	nonessential	nonessential	nonessential	none
KPNRH_00928	pdeH	T	VK055_RS21490	0.061224329	0.839019562	0.019867629	0.961439689	nonessential	nonessential	nonessential	none
KPNRH_00929	KPNRH_00929	K	VK055_RS21495	0.024248888	0.967435082	0.047025073	0.870225115	nonessential	nonessential	nonessential	none
KPNRH_00930	KPNRH_00930	M	VK055_RS21500	0.041087607	0.947470601	0.081434774	0.772780651	nonessential	nonessential	nonessential	none
KPNRH_00931	KPNRH_00931	L	NA	-0.005481689	1	0.156520736	0.288298614	nonessential	nonessential	nonessential	none
KPNRH_00932	KPNRH_00932	M	NA	0.102687886	0.731853538	0.118946873	0.720083941	nonessential	nonessential	nonessential	none
KPNRH_00933	pdxI	C	VK055_RS21505	-0.089933036	0.944258809	-0.123445567	0.810694448	nonessential	nonessential	nonessential	none
KPNRH_00934	yqeG	E	VK055_RS21510	-0.000457134	1	-0.756718909	0.000411594	nonessential	nonessential	nonessential	none
KPNRH_00935	KPNRH_00935	S	VK055_RS21515	0.118146424	0.929673405	-0.109277843	0.891305693	nonessential	nonessential	nonessential	none
KPNRH_00936	gltC_1	K	VK055_RS21520	-0.203959261	0.84679718	0.059620443	0.962658987	nonessential	nonessential	nonessential	none
KPNRH_00937	thlA_1	I	VK055_RS21525	-0.365106298	0.066551872	0.064326729	0.933047838	nonessential	nonessential	nonessential	none
KPNRH_00938	kdgM	M	VK055_RS21530	0.02428664	0.99683219	-0.185811983	0.634676796	nonessential	nonessential	nonessential	none
KPNRH_00939	ogl	U	VK055_RS21535	-0.132430597	0.84679718	0.2185066	0.538185508	nonessential	nonessential	nonessential	none
KPNRH_00940	kduD_1	IQ	VK055_RS21545	0.222293387	0.563067847	-0.116504965	0.86474101	nonessential	nonessential	nonessential	none
KPNRH_00941	araE	EGP	VK055_RS21550	-0.13514987	0.771069434	0.103024699	0.810694448	nonessential	nonessential	nonessential	none
KPNRH_00942	cytR_1	K	VK055_RS21555	0.076438973	0.915181322	0.194081888	0.569701202	nonessential	nonessential	nonessential	none
KPNRH_00943	cscB	P	VK055_RS21565	0.089637588	0.91447918	-0.210236328	0.583757094	nonessential	nonessential	nonessential	none
KPNRH_00944	sacA	G	VK055_RS21570	0.142650487	0.459757126	0.00238169	1	nonessential	nonessential	nonessential	none
KPNRH_00945	KPNRH_00945	S	VK055_RS21575	-0.072247607	0.787099926	-0.07160807	0.811959593	nonessential	nonessential	nonessential	none
KPNRH_00946	yesO	G	VK055_RS21580	0.281504117	0.154092837	0.034561873	0.956447607	nonessential	nonessential	nonessential	none
KPNRH_00947	sugC_1	P	VK055_RS21585	-0.102875094	0.932765698	-0.401059199	0.183570813	nonessential	nonessential	nonessential	none
KPNRH_00948	araQ	P	VK055_RS21590	0.103079253	0.847482944	0.263416667	0.290162507	nonessential	nonessential	nonessential	none
KPNRH_00949	lacF	P	VK055_RS21595	0.077306282	0.876031284	-0.007448948	0.994306708	nonessential	nonessential	nonessential	none
KPNRH_00950	KPNRH_00950	S	VK055_RS21600	0.112686376	0.847029088	-0.098358943	0.810694448	nonessential	nonessential	nonessential	none
KPNRH_00951	ygeA	M	VK055_RS21605	-0.018858931	0.999078496	0.171575496	0.643263388	nonessential	nonessential	nonessential	none
KPNRH_00952	occR	K	VK055_RS21610	0.057154727	0.977817227	-0.115344309	0.881670038	nonessential	nonessential	nonessential	none
KPNRH_00953	lysA	E	VK055_RS21615	0.004218033	1	0.108156891	0.8361097	nonessential	nonessential	nonessential	none
KPNRH_00954	ascG_2	K	VK055_RS21620	-0.022068657	1	-0.126716269	0.784848129	nonessential	nonessential	nonessential	none
KPNRH_00955	licC_2	G	VK055_RS21625	-0.082107746	0.931912915	-0.186736474	0.534358711	nonessential	nonessential	nonessential	none
KPNRH_00956	gmuD_1	G	VK055_RS21630	0.065989408	0.944258809	-0.172640781	0.575105238	nonessential	nonessential	nonessential	none
KPNRH_00957	lldR_3	K	VK055_RS21635	0.064358195	0.97144346	0.00369292	1	nonessential	nonessential	nonessential	none
KPNRH_00958	KPNRH_00958	S	VK055_RS21640	0.524366601	0.146368015	-0.071178497	0.97617467	nonessential	nonessential	nonessential	none
KPNRH_00959	galR	K	VK055_RS21645	0.073138884	0.978522344	-0.173648912	0.86737141	nonessential	nonessential	nonessential	none
KPNRH_00960	KPNRH_00960		NA	0.072072529	0.990925268	0.469729497	0.537294905	nonessential	nonessential	nonessential	none
KPNRH_00961	KPNRH_00961		NA	0.311137099	0.84679718	0.348023786	0.747771055	nonessential	nonessential	nonessential	none
KPNRH_00962	aas	I	VK055_RS21655	-0.01343877	0.999078496	-0.050442367	0.918462249	nonessential	nonessential	nonessential	none
KPNRH_00963	lplT	U	VK055_RS21660	0.032814264	0.98427899	0.154089544	0.800807876	nonessential	nonessential	nonessential	none
KPNRH_00964	tas_1	C	VK055_RS21665	0.088653168	0.907001624	-0.274293243	0.342577246	nonessential	nonessential	nonessential	none
KPNRH_00965	ygdR_1	S	VK055_RS21670	0.210994906	0.847414098	0.505556214	0.142964947	nonessential	nonessential	nonessential	none
KPNRH_00966	KPNRH_00966	P	VK055_RS21675	0.069786048	0.951512816	0.119345533	0.849123531	nonessential	nonessential	nonessential	none
KPNRH_00967	mutH	L	VK055_RS21680	-0.221552826	0.898166426	-0.121114651	0.930454988	nonessential	nonessential	nonessential	none
KPNRH_00968	rppH_2	L	VK055_RS21690	-1.403370733	0.731678009	-0.159875704	0.992311567	nonessential	essential	nonessential	none
KPNRH_00969	ptsP	T	VK055_RS21695	0.056038057	0.932765698	0.012689731	0.985172059	nonessential	nonessential	nonessential	none
KPNRH_00970	lgt	M	VK055_RS21700	0.388549936	0.967515116	-1.050913997	0.601685041	essential	essential	essential	NA
KPNRH_00971	thyA_1	F	VK055_RS21705	NA	NA	NA	NA	essential	essential	essential	NA
KPNRH_00972	KPNRH_00972	NU	VK055_RS21710	0.265366271	0.501346942	-0.14217893	0.866586366	nonessential	nonessential	nonessential	none
KPNRH_00973	KPNRH_00973	U	VK055_RS21715	0.051444288	0.984802625	-0.356985013	0.264303508	nonessential	nonessential	nonessential	none
KPNRH_00974	KPNRH_00974	S	VK055_RS21720	-0.359452666	0.692578969	-0.202872693	0.816124315	nonessential	nonessential	nonessential	none
KPNRH_00975	KPNRH_00975	NU	VK055_RS21725	0.080758482	0.962741246	-0.119300496	0.886521216	nonessential	nonessential	nonessential	none
KPNRH_00976	recC	L	VK055_RS21730	-5.02559455	0.072847266	-1.432540015	0.599571532	essential	essential	essential	NA
KPNRH_00977	ptrA	O	VK055_RS21735	0.123038795	0.661558603	0.024569554	0.961439689	nonessential	nonessential	nonessential	none
KPNRH_00978	recB	L	VK055_RS21740	0.434775099	0.929888681	0.326552372	0.866586366	essential	essential	essential	NA
KPNRH_00979	recD	L	VK055_RS21745	0.579739224	0.944258809	0.848379706	0.846425854	nonessential	essential	essential	none
KPNRH_00980	KPNRH_00980		VK055_RS21750	0.03061394	0.999078496	-0.549700479	0.308756611	nonessential	nonessential	nonessential	none
KPNRH_00981	argA	E	VK055_RS21755	0.135377046	0.741496084	0.151990872	0.643971153	nonessential	nonessential	nonessential	none
KPNRH_00982	amiC_1	M	VK055_RS21760	-0.099465308	0.907001624	-0.285153202	0.449530594	nonessential	nonessential	nonessential	none
KPNRH_00983	cobD_1	E	VK055_RS21765	0.091475394	0.922156148	0.344379141	0.238809599	nonessential	nonessential	nonessential	none
KPNRH_00984	pduX	Q	VK055_RS21770	-0.099777279	0.906693959	0.056847482	0.946441255	nonessential	nonessential	nonessential	none
KPNRH_00985	pduW	F	VK055_RS21775	-0.007327416	1	-0.120118816	0.796166152	nonessential	nonessential	nonessential	none
KPNRH_00986	pduV	E	VK055_RS21780	-0.15943976	0.929888681	-0.095727838	0.918462249	nonessential	nonessential	nonessential	none
KPNRH_00987	pduU	E	VK055_RS21785	0.226053951	0.814263237	-0.051002162	0.967660284	nonessential	nonessential	nonessential	none
KPNRH_00988	KPNRH_00988	CQ	VK055_RS28220	-0.361279835	0.283730646	-0.6778859	0.03715022	nonessential	nonessential	nonessential	none
KPNRH_00989	rsxC_1	C	VK055_RS21795	0.079297523	0.944258809	-0.147526438	0.778176513	nonessential	nonessential	nonessential	none
KPNRH_00990	adhE_1	C	VK055_RS21800	0.103651886	0.907001624	0.153227753	0.732586404	nonessential	nonessential	nonessential	none
KPNRH_00991	astD_1	C	VK055_RS21805	0.033588965	0.984971781	0.095541438	0.86737141	nonessential	nonessential	nonessential	none
KPNRH_00992	KPNRH_00992	S	VK055_RS21810	0.042742576	0.984971781	-0.201713742	0.59599158	nonessential	nonessential	nonessential	none
KPNRH_00993	ccmL	CQ	VK055_RS21815	0.375123812	0.84679718	-0.023125342	1	nonessential	nonessential	nonessential	none
KPNRH_00994	KPNRH_00994	S	VK055_RS21820	0.362625569	0.531443934	-0.355331637	0.589354377	nonessential	nonessential	nonessential	none
KPNRH_00995	pduL	Q	VK055_RS21825	0.217166358	0.745642039	0.022882695	0.992056	nonessential	nonessential	nonessential	none
KPNRH_00996	KPNRH_00996	CQ	VK055_RS21830	0.242958777	0.655886907	0.209038197	0.643263388	nonessential	nonessential	nonessential	none
KPNRH_00997	pduA_1	CQ	VK055_RS21835	0.209359091	0.937243389	-0.38466897	0.682474955	nonessential	nonessential	nonessential	none
KPNRH_00998	KPNRH_00998	S	VK055_RS21840	0.222575943	0.91535621	-0.208519982	0.862637967	nonessential	nonessential	nonessential	none
KPNRH_00999	ddrA_2	D	VK055_RS21845	0.058642541	0.95329185	0.093167917	0.817666819	nonessential	nonessential	nonessential	none
KPNRH_01000	pduE_2	Q	VK055_RS21850	-0.132005761	0.907077461	-0.453667487	0.623769236	nonessential	nonessential	nonessential	none
KPNRH_01001	pduD_2	Q	VK055_RS21855	-0.037464666	0.989101409	-0.110340697	0.862637967	nonessential	nonessential	nonessential	none
KPNRH_01002	pduC	E	VK055_RS21860	-0.161429982	0.556286217	-0.045141386	0.938473206	nonessential	nonessential	nonessential	none
KPNRH_01003	pduB	E	VK055_RS21865	-0.211877858	0.619918544	0.057326447	0.95053601	nonessential	nonessential	nonessential	none
KPNRH_01004	pduA_2	CQ	VK055_RS21870	-0.031840641	0.962741246	-0.020109771	0.962658987	nonessential	nonessential	nonessential	none
KPNRH_01005	pduF	U	VK055_RS21875	-0.071116443	0.854047488	-0.001697169	1	nonessential	nonessential	nonessential	none
KPNRH_01006	KPNRH_01006		NA	-0.011395591	1	0.392870614	0.154556637	nonessential	nonessential	nonessential	none
KPNRH_01007	rhaS_3	K	VK055_RS21880	-0.008220443	1	-0.055241394	0.849671419	nonessential	nonessential	nonessential	none
KPNRH_01008	KPNRH_01008		NA	0.069599642	0.944258809	-0.039349111	0.961691001	nonessential	nonessential	nonessential	none
KPNRH_01009	cbiA	H	VK055_RS21885	-0.069711303	0.91535621	-0.015588236	0.98236558	nonessential	nonessential	nonessential	none
KPNRH_01010	cobD_2	H	VK055_RS21890	-0.07156548	0.952594126	-0.120562955	0.811154764	nonessential	nonessential	nonessential	none
KPNRH_01011	cbiC	H	VK055_RS21895	-0.048521893	0.984971781	0.38582278	0.302779331	nonessential	nonessential	nonessential	none
KPNRH_01012	cbiD	H	VK055_RS21900	0.182364095	0.718373956	0.088592464	0.896731053	nonessential	nonessential	nonessential	none
KPNRH_01013	cbiE	H	VK055_RS21905	0.12238575	0.944258809	-0.649429765	0.050384894	nonessential	nonessential	nonessential	none
KPNRH_01014	cbiT	H	VK055_RS21910	-0.132926423	0.915819956	-0.233254332	0.790335176	nonessential	nonessential	nonessential	none
KPNRH_01015	cbiF	H	VK055_RS21915	0.099078987	0.941732019	-0.134695762	0.812738808	nonessential	nonessential	nonessential	none
KPNRH_01016	cbiG	H	VK055_RS21920	-0.124772135	0.935961808	-0.500499403	0.136617417	nonessential	nonessential	nonessential	none
KPNRH_01017	cbiH	H	VK055_RS21925	-0.197931698	0.808833486	-0.658959645	0.015753767	nonessential	nonessential	nonessential	none
KPNRH_01018	cbiJ	H	VK055_RS21930	0.157029597	0.819263743	-0.096556175	0.888901776	nonessential	nonessential	nonessential	none
KPNRH_01019	cbiK	H	VK055_RS21935	0.150086542	0.84679718	-0.062327546	0.955498431	nonessential	nonessential	nonessential	none
KPNRH_01020	cbiL	H	VK055_RS21940	-0.060888733	0.980554614	-0.38016511	0.500404278	nonessential	nonessential	nonessential	none
KPNRH_01021	cbiM	P	VK055_RS21945	-0.450443058	0.597170138	-0.470889607	0.315073383	nonessential	nonessential	nonessential	none
KPNRH_01022	cbiN	P	VK055_RS21950	0.142503077	0.980423067	-0.463273554	0.701164694	nonessential	nonessential	nonessential	none
KPNRH_01023	cbiQ	P	VK055_RS21955	0.085717713	0.960348042	0.048333094	0.961574368	nonessential	nonessential	nonessential	none
KPNRH_01024	cbiO	P	VK055_RS21960	-0.035200418	0.998280948	-0.184201413	0.727424593	nonessential	nonessential	nonessential	none
KPNRH_01025	cobQ	H	VK055_RS21965	0.079411273	0.930392559	-0.093125939	0.844420411	nonessential	nonessential	nonessential	none
KPNRH_01026	cobU	H	VK055_RS21970	-0.360595422	0.727878696	-0.873504593	0.06143869	nonessential	nonessential	nonessential	none
KPNRH_01027	cobT_1	F	VK055_RS21975	-0.31724336	0.451078624	0.047917547	0.954423438	nonessential	nonessential	nonessential	none
KPNRH_01028	KPNRH_01028		NA	-1.232377075	0.771069434	-5.524166542	0.012089286	nonessential	nonessential	essential	depleted.6h
KPNRH_01029	KPNRH_01029		NA	NA	NA	NA	NA	essential	essential	essential	NA
KPNRH_01030	KPNRH_01030		NA	NA	NA	NA	NA	essential	essential	essential	NA
KPNRH_01031	mltA	M	VK055_RS21990	-0.076016281	0.944258809	-0.250651518	0.543494087	nonessential	nonessential	nonessential	none
KPNRH_01032	tcdA	H	VK055_RS21995	-0.217894127	0.559620854	-0.214091586	0.573558386	nonessential	nonessential	nonessential	none
KPNRH_01033	csdE	S	VK055_RS22000	-0.144206777	0.944258809	-0.113022592	0.895998687	nonessential	nonessential	nonessential	none
KPNRH_01034	csdA	E	VK055_RS22005	-0.036755731	0.981678399	0.027105795	0.967660284	nonessential	nonessential	nonessential	none
KPNRH_01035	ygdR_2	S	VK055_RS22010	-0.045548526	0.99286523	-0.256866063	0.701164694	nonessential	nonessential	nonessential	none
KPNRH_01036	KPNRH_01036		NA	-0.480426897	0.84679718	0.288702589	0.954626042	nonessential	nonessential	nonessential	none
KPNRH_01037	gcvA_1	K	VK055_RS22015	-0.495728512	0.655886907	0.799607923	0.037049618	nonessential	nonessential	nonessential	none
KPNRH_01038	KPNRH_01038	S	VK055_RS22020	-0.203973804	0.741496084	-0.13508827	0.80281904	nonessential	nonessential	nonessential	none
KPNRH_01039	rlmM	J	VK055_RS22025	-0.028642636	0.992030733	-0.014241354	0.99004024	nonessential	nonessential	nonessential	none
KPNRH_01040	ydjF_1	K	VK055_RS22030	-0.142532944	0.904991621	0.42861188	0.137615597	nonessential	nonessential	nonessential	none
KPNRH_01041	fucU	G	VK055_RS22035	0.268395395	0.84679718	0.019598586	1	nonessential	nonessential	nonessential	none
KPNRH_01042	fucK	F	VK055_RS22040	0.143893115	0.689128508	0.305197633	0.194058133	nonessential	nonessential	nonessential	none
KPNRH_01043	fucI	G	VK055_RS22045	0.112772326	0.91535621	0.125193648	0.720083941	nonessential	nonessential	nonessential	none
KPNRH_01044	fucP_1	G	VK055_RS22050	0.047540485	0.922156148	-0.040086976	0.896731053	nonessential	nonessential	nonessential	none
KPNRH_01045	fucA	G	VK055_RS22060	-0.071907472	0.907001624	-0.032137157	0.954423438	nonessential	nonessential	nonessential	none
KPNRH_01046	fucO	C	VK055_RS22065	0.040896048	0.978522344	0.112397519	0.8014557	nonessential	nonessential	nonessential	none
KPNRH_01047	ygdG	L	VK055_RS22070	0.059190044	0.982947404	-0.067207385	0.965735908	nonessential	nonessential	nonessential	none
KPNRH_01048	norR_1	T	VK055_RS22075	0.105915674	0.823866061	0.082762715	0.866586366	nonessential	nonessential	nonessential	none
KPNRH_01049	msuD_1	C	VK055_RS22085	0.107077098	0.939328503	-0.045719769	0.954423438	nonessential	nonessential	nonessential	none
KPNRH_01050	KPNRH_01050	S	VK055_RS22090	-0.216137191	0.491161509	-0.154269323	0.707231523	nonessential	nonessential	nonessential	none
KPNRH_01051	dmoA	C	VK055_RS22095	0.024178689	0.99683219	-0.203370329	0.591835935	nonessential	nonessential	nonessential	none
KPNRH_01052	metN_1	P	VK055_RS22100	-0.085553558	0.95568857	-0.101505012	0.891038929	nonessential	nonessential	nonessential	none
KPNRH_01053	metI_1	U	VK055_RS22105	0.099190993	0.937243389	0.091106774	0.933047838	nonessential	nonessential	nonessential	none
KPNRH_01054	KPNRH_01054	P	VK055_RS22110	-0.032594024	0.977895687	-0.125135433	0.620338143	nonessential	nonessential	nonessential	none
KPNRH_01055	ygcS	EGP	VK055_RS22115	0.028716118	0.97144346	0.048235215	0.867893406	nonessential	nonessential	nonessential	none
KPNRH_01056	soxC	I	VK055_RS22120	-0.273730576	0.311066356	-0.100551275	0.867893406	nonessential	nonessential	nonessential	none
KPNRH_01057	ssuA_1	P	VK055_RS22125	-0.273879151	0.438355149	0.053775154	0.933047838	nonessential	nonessential	nonessential	none
KPNRH_01058	sdaB	E	VK055_RS22130	-0.091496671	0.91535621	0.082395423	0.865531683	nonessential	nonessential	nonessential	none
KPNRH_01059	sdaC_1	E	VK055_RS22135	0.043505837	0.970041697	-0.209819446	0.443748511	nonessential	nonessential	nonessential	none
KPNRH_01060	ppnN	S	VK055_RS22140	0.079946963	0.928333585	0.044231165	0.954841534	nonessential	nonessential	nonessential	none
KPNRH_01061	queF	K	VK055_RS22145	-0.227710467	0.651003474	-0.369981291	0.274736909	nonessential	nonessential	nonessential	none
KPNRH_01062	syd	S	VK055_RS22150	0.042657522	0.983419392	-0.104996567	0.866586366	nonessential	nonessential	nonessential	none
KPNRH_01063	KPNRH_01063		NA	-0.127428591	0.891806845	-0.121706159	0.914453452	nonessential	nonessential	nonessential	none
KPNRH_01064	yqcC	S	VK055_RS22155	0.109242979	0.932765698	0.32413606	0.432587333	nonessential	nonessential	nonessential	none
KPNRH_01065	truC	J	VK055_RS22160	-0.031201828	0.998280948	-0.143104768	0.816281057	nonessential	nonessential	nonessential	none
KPNRH_01066	KPNRH_01066	C	VK055_RS22165	0.188568976	0.767750087	0.037813723	0.976911723	nonessential	nonessential	nonessential	none
KPNRH_01067	gudP_1	G	VK055_RS22170	0.028067629	0.983419392	-0.139221294	0.657565593	nonessential	nonessential	nonessential	none
KPNRH_01068	gudX	M	VK055_RS22175	0.162143795	0.661558603	0.106259294	0.78382783	nonessential	nonessential	nonessential	none
KPNRH_01069	gudD	M	VK055_RS22180	0.104947263	0.863068121	0.102401582	0.816281057	nonessential	nonessential	nonessential	none
KPNRH_01070	garK_2	G	VK055_RS22185	0.146681819	0.843264405	-0.268363448	0.529213685	nonessential	nonessential	nonessential	none
KPNRH_01071	barA	T	VK055_RS22190	-0.092884195	0.794794328	0.227786814	0.184507938	nonessential	nonessential	nonessential	none
KPNRH_01072	rlmD	J	VK055_RS22195	-0.240761401	0.675178819	-0.137745171	0.811929434	nonessential	nonessential	nonessential	none
KPNRH_01073	relA	KT	VK055_RS22200	0.064931236	0.873991468	-0.060889417	0.866586366	nonessential	nonessential	nonessential	none
KPNRH_01074	mazG	C	VK055_RS22205	0.018889563	1	0.25724364	0.473996552	nonessential	nonessential	nonessential	none
KPNRH_01075	pyrG_1	F	VK055_RS22210	0.214465939	0.99683219	-1.688101568	0.224918237	essential	essential	essential	NA
KPNRH_01076	eno	G	VK055_RS22215	NA	NA	NA	NA	essential	essential	essential	NA
KPNRH_01077	KPNRH_01077	GM	VK055_RS22220	0.120072387	0.741496084	-0.033740327	0.948814253	nonessential	nonessential	nonessential	none
KPNRH_01078	queE	H	VK055_RS22230	-0.061226549	0.962280285	-0.192726245	0.601685041	nonessential	nonessential	nonessential	none
KPNRH_01079	queD	H	VK055_RS22235	-0.104800656	0.938923264	-0.349651789	0.455729501	nonessential	nonessential	nonessential	none
KPNRH_01080	cysJ	P	VK055_RS22245	-0.142604441	0.859744045	-1.808628344	3.02E-24	nonessential	nonessential	nonessential	depleted.6h
KPNRH_01081	cysI	C	VK055_RS22250	-0.229985599	0.38560937	-1.469083298	8.25E-11	nonessential	nonessential	nonessential	depleted.6h
KPNRH_01082	cysH_1	C	VK055_RS22255	-0.50683147	0.215137938	-6.060431738	1.30E-26	nonessential	nonessential	nonessential	depleted.6h
KPNRH_01083	KPNRH_01083	S	VK055_RS22260	0.233099634	0.298541763	-0.196516727	0.680300361	nonessential	nonessential	nonessential	none
KPNRH_01084	cysG_2	H	VK055_RS22265	-0.213452191	0.441779855	-0.238232873	0.292354744	nonessential	nonessential	nonessential	none
KPNRH_01085	cysD	H	VK055_RS22270	0.100924663	0.962280285	-0.446014447	0.249108431	nonessential	nonessential	nonessential	none
KPNRH_01086	cysN	H	VK055_RS22275	0.080175777	0.935337312	-0.742182761	1.13E-06	nonessential	nonessential	nonessential	none
KPNRH_01087	cysC	F	VK055_RS22280	-0.331213634	0.2937742	-2.827201208	5.30E-28	nonessential	nonessential	nonessential	depleted.6h
KPNRH_01088	ygbE	S	VK055_RS22285	0.199176517	0.673691864	0.035419256	0.980346986	nonessential	nonessential	nonessential	none
KPNRH_01089	ftsB	D	VK055_RS22290	1.835121476	0.011263952	0.252283924	0.961439689	nonessential	nonessential	nonessential	enriched.2h
KPNRH_01090	ispD	I	VK055_RS22295	1.891336137	1	NA	NA	essential	essential	essential	NA
KPNRH_01091	ispF	I	VK055_RS22300	NA	NA	NA	NA	essential	essential	essential	NA
KPNRH_01092	truD	J	VK055_RS22305	0.00969942	1	-0.328410704	0.397115307	nonessential	nonessential	nonessential	none
KPNRH_01093	surE	S	VK055_RS22310	-0.027929715	0.999086642	-0.139157736	0.870772277	nonessential	nonessential	nonessential	none
KPNRH_01094	pcm	J	VK055_RS22315	-0.010393493	1	-0.54984956	0.332570131	nonessential	nonessential	nonessential	none
KPNRH_01095	nlpD_2	DM	VK055_RS22320	-0.068656199	0.95568857	-0.753730677	0.000107971	nonessential	nonessential	nonessential	none
KPNRH_01096	rpoS	K	VK055_RS22325	0.195753111	0.983954381	-0.185467594	0.918462249	nonessential	nonessential	nonessential	none
KPNRH_01097	KPNRH_01097	S	VK055_RS22330	-0.132350582	0.935961808	-0.339749298	0.663570699	nonessential	nonessential	nonessential	none
KPNRH_01098	mdtD_1	EGP	VK055_RS22335	0.019984889	0.999086642	-0.053230133	0.95542719	nonessential	nonessential	nonessential	none
KPNRH_01099	dmlR_5	K	VK055_RS22340	0.195862562	0.635690288	0.244641153	0.509865771	nonessential	nonessential	nonessential	none
KPNRH_01100	hosA	K	VK055_RS22345	0.156271538	0.951512816	-0.777478096	0.206445299	nonessential	nonessential	nonessential	none
KPNRH_01101	ecdB	H	VK055_RS22350	-0.208052063	0.859744045	-0.119088309	0.902328599	nonessential	nonessential	nonessential	none
KPNRH_01102	edcC	H	VK055_RS22355	0.072712458	0.944258809	-0.112690867	0.85947061	nonessential	nonessential	nonessential	none
KPNRH_01103	bsdD	S	VK055_RS22360	-0.106688542	0.828360839	-0.076470331	0.882122152	nonessential	nonessential	nonessential	none
KPNRH_01104	KPNRH_01104		NA	-0.135814113	0.575690989	-0.066147625	0.867531743	nonessential	nonessential	nonessential	none
KPNRH_01105	KPNRH_01105	S	VK055_RS22365	0.046752361	0.937243389	-0.070810248	0.813473995	nonessential	nonessential	nonessential	none
KPNRH_01106	mutS	L	VK055_RS22370	-0.041634278	0.95568857	-0.157744159	0.449986889	nonessential	nonessential	nonessential	none
KPNRH_01107	KPNRH_01107	S	NA	-0.08144482	0.891806845	-0.245272771	0.186503903	nonessential	nonessential	nonessential	none
KPNRH_01108	hcpA_1	S	NA	0.027112076	0.962741246	0.057015689	0.837538071	nonessential	nonessential	nonessential	none
KPNRH_01109	hmuV	P	VK055_RS22375	-0.142152557	0.83321356	-0.302390998	0.242766074	nonessential	nonessential	nonessential	none
KPNRH_01110	hmuU_1	P	VK055_RS22380	-0.08822865	0.91535621	-0.155946928	0.736924331	nonessential	nonessential	nonessential	none
KPNRH_01111	hmuT	P	VK055_RS22385	-0.44202624	0.092571292	-0.039389126	0.96203975	nonessential	nonessential	nonessential	none
KPNRH_01112	hemS	P	VK055_RS22390	0.148927213	0.816701848	0.32343124	0.217621237	nonessential	nonessential	nonessential	none
KPNRH_01113	KPNRH_01113	P	VK055_RS22395	0.044873245	0.954295765	0.298282507	0.254100919	nonessential	nonessential	nonessential	none
KPNRH_01114	KPNRH_01114	O	VK055_RS22400	0.238349014	0.915819956	0.513890957	0.475070886	nonessential	nonessential	nonessential	none
KPNRH_01115	ilvI_1	EH	VK055_RS22405	0.150288466	0.582545203	0.079457707	0.838578742	nonessential	nonessential	nonessential	none
KPNRH_01116	KPNRH_01116	S	VK055_RS22410	0.022802553	0.977895687	-0.081997432	0.726170894	nonessential	nonessential	nonessential	none
KPNRH_01117	tsaR_1	K	VK055_RS22415	-0.05119576	0.922822986	-0.041377766	0.917060149	nonessential	nonessential	nonessential	none
KPNRH_01118	KPNRH_01118	S	VK055_RS22420	0.006584085	1	-0.378885328	0.567775553	nonessential	nonessential	nonessential	none
KPNRH_01119	mntB_1	P	VK055_RS22425	0.085277249	0.950916392	-0.520474586	0.093967451	nonessential	nonessential	nonessential	none
KPNRH_01120	mntB_2	P	VK055_RS22430	-0.32297023	0.582545203	-0.675795755	0.043643077	nonessential	nonessential	nonessential	none
KPNRH_01121	fhuC_1	P	VK055_RS22435	-0.040093599	0.990641826	-0.138127705	0.772780651	nonessential	nonessential	nonessential	none
KPNRH_01122	hpf_2	P	VK055_RS22440	-0.065418689	0.962280285	-0.199552862	0.769941562	nonessential	nonessential	nonessential	none
KPNRH_01123	ascG_3	K	VK055_RS22445	-0.044449289	0.981678399	-0.342152148	0.241451669	nonessential	nonessential	nonessential	none
KPNRH_01124	mak_1	GK	VK055_RS22450	-0.098697626	0.937243389	0.048577441	0.956447607	nonessential	nonessential	nonessential	none
KPNRH_01125	chbA_2	G	VK055_RS22455	-0.327254161	0.816701848	-0.092811438	0.952292056	nonessential	nonessential	nonessential	none
KPNRH_01126	licC_3	G	VK055_RS22460	0.014448315	1	-0.017345771	0.988259189	nonessential	nonessential	nonessential	none
KPNRH_01127	gmuB	G	VK055_RS22465	0.245605499	0.907001624	-0.120068952	0.946803081	nonessential	nonessential	nonessential	none
KPNRH_01128	licC_4	G	VK055_RS22470	0.032523856	0.989824105	-0.125546892	0.812738808	nonessential	nonessential	nonessential	none
KPNRH_01129	scrY_1	G	VK055_RS22475	-0.171529695	0.741496084	0.019067579	0.982708171	nonessential	nonessential	nonessential	none
KPNRH_01130	KPNRH_01130	G	VK055_RS22480	-0.01304152	1	-0.205414962	0.413470326	nonessential	nonessential	nonessential	none
KPNRH_01131	gmuD_2	G	VK055_RS22485	0.005389986	1	-0.150323735	0.632768448	nonessential	nonessential	nonessential	none
KPNRH_01132	fhlA	KT	VK055_RS22490	-0.044903645	0.963505842	-0.013634154	0.98497575	nonessential	nonessential	nonessential	none
KPNRH_01133	hypE	O	VK055_RS22495	0.050028409	0.967435082	0.10211659	0.87418161	nonessential	nonessential	nonessential	none
KPNRH_01134	hypD	O	VK055_RS22500	-0.000488527	1	0.095730249	0.828201692	nonessential	nonessential	nonessential	none
KPNRH_01135	hypC	O	VK055_RS22505	0.116965802	0.952147089	-0.167066839	0.841083336	nonessential	nonessential	nonessential	none
KPNRH_01136	hypB	KO	VK055_RS22510	-0.001622054	1	-0.174800841	0.811539251	nonessential	nonessential	nonessential	none
KPNRH_01137	hypA	S	VK055_RS22515	0.402666065	0.898911824	0.325185391	0.851320641	nonessential	nonessential	nonessential	none
KPNRH_01138	hycA	E	VK055_RS22520	-0.251028163	0.597170138	-0.372215367	0.226479237	nonessential	nonessential	nonessential	none
KPNRH_01139	hyfA_1	C	VK055_RS22525	-0.370320142	0.707357632	-0.170253574	0.816124315	nonessential	nonessential	nonessential	none
KPNRH_01140	hyfB	CP	VK055_RS22530	0.006564969	1	-0.153674101	0.67183274	nonessential	nonessential	nonessential	none
KPNRH_01141	hycD	C	VK055_RS22535	-0.210694811	0.769872037	0.023340777	0.984988781	nonessential	nonessential	nonessential	none
KPNRH_01142	hycE	C	VK055_RS22540	-0.031790304	0.981678399	-0.155156497	0.655002108	nonessential	nonessential	nonessential	none
KPNRH_01143	ndhI	C	VK055_RS22545	-0.257970165	0.767750087	-0.31969698	0.523572986	nonessential	nonessential	nonessential	none
KPNRH_01144	hycG	C	VK055_RS22550	0.251486375	0.682397462	-0.090486924	0.945800216	nonessential	nonessential	nonessential	none
KPNRH_01145	KPNRH_01145	E	VK055_RS22555	-0.37282748	0.37346429	-0.184848495	0.736924331	nonessential	nonessential	nonessential	none
KPNRH_01146	hycI	C	VK055_RS22560	-0.180869814	0.915819956	0.367767908	0.42594551	nonessential	nonessential	nonessential	none
KPNRH_01147	KPNRH_01147	S	VK055_RS22565	0.577875573	0.498570525	-0.561329126	0.700741074	nonessential	nonessential	nonessential	none
KPNRH_01148	bglH_1	G	VK055_RS22570	0.215568497	0.655210302	-0.135374122	0.77255775	nonessential	nonessential	nonessential	none
KPNRH_01149	bglF_1	G	VK055_RS22575	-0.128183623	0.787099926	0.026185891	0.964861438	nonessential	nonessential	nonessential	none
KPNRH_01150	ascG_4	K	VK055_RS22585	-0.004221722	1	-0.01486574	0.986660618	nonessential	nonessential	nonessential	none
KPNRH_01151	hyfA_2	C	VK055_RS22590	-0.012706277	1	0.343184343	0.733504373	nonessential	nonessential	nonessential	none
KPNRH_01152	hypF	O	VK055_RS22595	0.047817948	0.95568857	-0.219318877	0.404763979	nonessential	nonessential	nonessential	none
KPNRH_01153	hoxN	S	VK055_RS22600	0.054076687	0.964269403	-0.344419283	0.221087554	nonessential	nonessential	nonessential	none
KPNRH_01154	norW_1	C	VK055_RS22605	-0.132097534	0.87572134	-0.265838481	0.555299968	nonessential	nonessential	nonessential	none
KPNRH_01155	norV	C	VK055_RS22610	0.009834166	1	-0.116584623	0.772780651	nonessential	nonessential	nonessential	none
KPNRH_01156	norR_2	KT	VK055_RS22620	0.073311544	0.937243389	-0.184513073	0.712311445	nonessential	nonessential	nonessential	none
KPNRH_01157	gutQ	M	VK055_RS22625	0.066494828	0.967435082	-0.131459776	0.914453452	nonessential	nonessential	nonessential	none
KPNRH_01158	srlR_3	K	VK055_RS22630	-0.102208187	0.929888681	-0.192232621	0.625028738	nonessential	nonessential	nonessential	none
KPNRH_01159	KPNRH_01159	K	VK055_RS22635	0.008699241	1	-0.368756917	0.701164694	nonessential	nonessential	nonessential	none
KPNRH_01160	srlD	IQ	VK055_RS22640	-0.10056062	0.891705028	-0.152678314	0.709419408	nonessential	nonessential	nonessential	none
KPNRH_01161	srlB	G	VK055_RS22645	-0.43155143	0.304354756	-0.213647429	0.729970593	nonessential	nonessential	nonessential	none
KPNRH_01162	srlE	G	VK055_RS22650	0.12991859	0.84679718	-0.233583305	0.591107833	nonessential	nonessential	nonessential	none
KPNRH_01163	srlA	G	VK055_RS22655	0.196551021	0.739502736	-0.036438286	0.974118838	nonessential	nonessential	nonessential	none
KPNRH_01164	mltB	M	VK055_RS22660	0.040688728	0.977172794	-0.195079794	0.607062783	nonessential	nonessential	nonessential	none
KPNRH_01165	KPNRH_01165		VK055_RS28245	-5.500576237	0.011263952	-3.585461347	0.051711663	nonessential	essential	nonessential	depleted.2h
KPNRH_01166	btuD_1	P	VK055_RS22665	0.021532765	0.999078496	0.03096168	0.972616145	nonessential	nonessential	nonessential	none
KPNRH_01167	mntB_3	P	VK055_RS22670	0.118900317	0.865939831	-0.103744863	0.858995492	nonessential	nonessential	nonessential	none
KPNRH_01168	mntA	P	VK055_RS22675	0.14609425	0.831770114	0.118127831	0.810694448	nonessential	nonessential	nonessential	none
KPNRH_01169	pncC_1	J	VK055_RS22680	0.157990412	0.962280285	0.27098505	0.810694448	nonessential	nonessential	nonessential	none
KPNRH_01170	recA	L	VK055_RS22685	-2.62486046	0.937243389	0.076267602	1	ambiguous	essential	essential	NA
KPNRH_01171	recX	S	VK055_RS22690	-0.002517029	1	-0.27551009	0.4639849	nonessential	nonessential	nonessential	none
KPNRH_01172	alaS	J	VK055_RS22695	NA	NA	NA	NA	essential	essential	essential	NA
KPNRH_01173	csrA	J	VK055_RS22700	NA	NA	NA	NA	essential	essential	essential	NA
KPNRH_01174	KPNRH_01174		NA	NA	NA	NA	NA	essential	essential	essential	NA
KPNRH_01175	KPNRH_01175		NA	NA	NA	NA	NA	essential	essential	essential	NA
KPNRH_01176	KPNRH_01176		NA	NA	NA	NA	NA	essential	essential	essential	NA
KPNRH_01177	KPNRH_01177		NA	NA	NA	NA	NA	essential	essential	essential	NA
KPNRH_01178	KPNRH_01178		NA	-0.045582909	1	-0.648643098	0.729240433	nonessential	nonessential	nonessential	none
KPNRH_01179	KPNRH_01179	S	VK055_RS22735	0.064105216	0.998280948	0.06971265	0.965468665	nonessential	nonessential	nonessential	none
KPNRH_01180	yqaB	S	VK055_RS22740	0.074775965	0.962741246	-0.163643178	0.811959593	nonessential	nonessential	nonessential	none
KPNRH_01181	yqaA	S	VK055_RS22745	0.52795224	0.283730646	0.098728623	0.955997685	nonessential	nonessential	nonessential	none
KPNRH_01182	gshA	H	VK055_RS22750	-1.006655676	0.08133275	-0.688066753	0.589354377	nonessential	nonessential	nonessential	none
KPNRH_01183	luxS	H	VK055_RS22755	-0.093956678	0.962741246	-0.261433743	0.709419408	nonessential	nonessential	nonessential	none
KPNRH_01184	nimR_1	K	VK055_RS22760	-0.295956034	0.687744899	0.175624546	0.87115794	nonessential	nonessential	nonessential	none
KPNRH_01185	leuA_1	E	VK055_RS22765	0.150592721	0.651545751	-0.06160273	0.899013158	nonessential	nonessential	nonessential	none
KPNRH_01186	emrB_1	EGP	VK055_RS22770	0.011190715	1	-0.070339468	0.913433501	nonessential	nonessential	nonessential	none
KPNRH_01187	emrA_1	V	VK055_RS22775	-0.094673846	0.903326583	-0.125140076	0.819203189	nonessential	nonessential	nonessential	none
KPNRH_01188	mprA	K	VK055_RS22785	-0.112428889	0.944258809	-0.241393296	0.813897393	nonessential	nonessential	nonessential	none
KPNRH_01189	KPNRH_01189	S	VK055_RS22795	0.26338988	0.944258809	-0.588528592	0.742503435	nonessential	nonessential	nonessential	none
KPNRH_01190	ygaZ_1	E	VK055_RS22800	-0.061369638	0.977172794	-0.182740851	0.781768266	nonessential	nonessential	nonessential	none
KPNRH_01191	proX	E	VK055_RS22805	-0.165203703	0.692578969	-0.100038306	0.862999679	nonessential	nonessential	nonessential	none
KPNRH_01192	proW	P	VK055_RS22810	0.145118922	0.859744045	0.088180077	0.926740705	nonessential	nonessential	nonessential	none
KPNRH_01193	proV	E	VK055_RS22815	-0.024608845	0.970239612	-0.095045532	0.657565593	nonessential	nonessential	nonessential	none
KPNRH_01194	nrdF	F	VK055_RS22820	0.05478805	0.962280285	-0.123000398	0.817666819	nonessential	nonessential	nonessential	none
KPNRH_01195	nrdE	F	VK055_RS22825	0.033054265	0.978522344	-0.100582765	0.791369215	nonessential	nonessential	nonessential	none
KPNRH_01196	nrdI	F	VK055_RS22830	-0.330872328	0.528868993	-0.352891031	0.510654385	nonessential	nonessential	nonessential	none
KPNRH_01197	nrdH	O	VK055_RS22835	0.358470968	0.787099926	0.503391604	0.280883627	nonessential	nonessential	nonessential	none
KPNRH_01198	KPNRH_01198	S	VK055_RS22840	-0.011233282	1	-0.57765429	0.16258911	nonessential	nonessential	nonessential	none
KPNRH_01199	gabR_2	K	VK055_RS22845	-0.068212991	0.95568857	0.127369326	0.77255775	nonessential	nonessential	nonessential	none
KPNRH_01200	ygaM	S	VK055_RS22850	-0.023812557	0.999078496	-0.383906243	0.162020902	nonessential	nonessential	nonessential	none
KPNRH_01201	KPNRH_01201	S	VK055_RS22855	-0.015082029	0.995765433	-0.007681049	0.995605107	nonessential	nonessential	nonessential	none
KPNRH_01202	alaE	U	VK055_RS22860	0.066825977	0.944258809	-0.233703425	0.468538409	nonessential	nonessential	nonessential	none
KPNRH_01203	stpA_1	S	VK055_RS22870	0.099575441	0.685165951	0.092257736	0.726170894	nonessential	nonessential	nonessential	none
KPNRH_01204	KPNRH_01204		VK055_RS22875	0.013792111	1	-0.329449857	0.441661657	nonessential	nonessential	nonessential	none
KPNRH_01205	KPNRH_01205	O	VK055_RS22880	-0.000875505	1	-0.091457383	0.742503435	nonessential	nonessential	nonessential	none
KPNRH_01206	ygaP	P	VK055_RS22885	0.008136612	1	-0.111326866	0.90244312	nonessential	nonessential	nonessential	none
KPNRH_01207	ygaV	K	VK055_RS22890	0.293804818	0.907001624	0.509512409	0.161848919	nonessential	nonessential	nonessential	none
KPNRH_01208	azoR_1	I	VK055_RS22895	-0.447625682	0.507474894	-0.546412778	0.281802586	nonessential	nonessential	nonessential	none
KPNRH_01209	dmlR_6	K	VK055_RS22900	-0.106777466	0.907077461	-0.262877258	0.563854128	nonessential	nonessential	nonessential	none
KPNRH_01210	acoR	KQ	VK055_RS22905	-0.012125838	1	-0.110473665	0.867531743	nonessential	nonessential	nonessential	none
KPNRH_01211	ald1	C	VK055_RS22910	-0.084354481	0.901696658	-0.111329579	0.789554198	nonessential	nonessential	nonessential	none
KPNRH_01212	KPNRH_01212	NU	VK055_RS22915	-0.06514171	0.84679718	0.066426748	0.811288206	nonessential	nonessential	nonessential	none
KPNRH_01213	yraI	NU	VK055_RS22920	-0.020151779	0.983419392	-0.08428836	0.769583285	nonessential	nonessential	nonessential	none
KPNRH_01214	fimD_2	NU	VK055_RS22925	0.053662122	0.932883276	0.036485915	0.946441255	nonessential	nonessential	nonessential	none
KPNRH_01215	KPNRH_01215	NU	VK055_RS22930	0.045058786	0.981678399	-0.271623944	0.403920328	nonessential	nonessential	nonessential	none
KPNRH_01216	KPNRH_01216	NU	VK055_RS22935	0.032160225	0.981678399	-0.092623133	0.753741869	nonessential	nonessential	nonessential	none
KPNRH_01217	fimD_3	NU	VK055_RS22940	0.053987058	0.871725523	-0.019733431	0.961439689	nonessential	nonessential	nonessential	none
KPNRH_01218	yadV_2	M	VK055_RS22945	-0.01214495	0.996692252	0.004911527	0.996768957	nonessential	nonessential	nonessential	none
KPNRH_01219	KPNRH_01219	NU	VK055_RS22950	-0.062638738	0.859744045	-0.040268775	0.896731053	nonessential	nonessential	nonessential	none
KPNRH_01220	KPNRH_01220	K	VK055_RS22955	-0.000481499	1	0.00387735	1	nonessential	nonessential	nonessential	none
KPNRH_01221	pheC	ET	VK055_RS22960	-0.055777625	0.974259639	0.170701421	0.733504373	nonessential	nonessential	nonessential	none
KPNRH_01222	KPNRH_01222		VK055_RS22965	0.015978962	1	0.147823878	0.823869835	nonessential	nonessential	nonessential	none
KPNRH_01223	fabG_2	IQ	VK055_RS22970	0.08384684	0.962280285	-0.109344941	0.881670038	nonessential	nonessential	nonessential	none
KPNRH_01224	ghrA_1	EH	VK055_RS22975	-0.188111158	0.771419642	0.103636611	0.864131032	nonessential	nonessential	nonessential	none
KPNRH_01225	cloR	G	VK055_RS22980	0.148590604	0.771069434	0.177576113	0.810694448	nonessential	nonessential	nonessential	none
KPNRH_01226	btuD_2	E	VK055_RS22985	-0.030136409	0.986819444	-0.083591192	0.849671419	nonessential	nonessential	nonessential	none
KPNRH_01227	fliY_1	ET	VK055_RS22990	-0.349455175	0.310419359	0.014463208	0.994963103	nonessential	nonessential	nonessential	none
KPNRH_01228	KPNRH_01228	C	VK055_RS22995	0.298377873	0.626589876	0.150365869	0.863271455	nonessential	nonessential	nonessential	none
KPNRH_01229	KPNRH_01229	G	VK055_RS23000	0.060365136	0.967435082	-0.085226173	0.896731053	nonessential	nonessential	nonessential	none
KPNRH_01230	gbuA	E	VK055_RS23005	-0.090637733	0.937330035	0.049552165	0.96203975	nonessential	nonessential	nonessential	none
KPNRH_01231	KPNRH_01231	K	VK055_RS23010	0.28916791	0.556286217	-0.208315132	0.677996323	nonessential	nonessential	nonessential	none
KPNRH_01232	KPNRH_01232	K	VK055_RS23015	0.271425874	0.907001624	-1.916984051	0.009864314	nonessential	nonessential	nonessential	depleted.6h
KPNRH_01233	oqxB3	V	VK055_RS23020	0.012357673	1	0.102910066	0.726914657	nonessential	nonessential	nonessential	none
KPNRH_01234	bepF	M	VK055_RS23025	0.06657387	0.942420776	-0.15935657	0.720838955	nonessential	nonessential	nonessential	none
KPNRH_01235	rob_1	K	VK055_RS23030	-0.124963289	0.962051157	0.172039488	0.83504675	nonessential	nonessential	nonessential	none
KPNRH_01236	KPNRH_01236	K	VK055_RS23035	0.195802019	0.741496084	0.196271421	0.80281904	nonessential	nonessential	nonessential	none
KPNRH_01237	pgrR_2	K	VK055_RS23040	0.150504718	0.837338306	0.03962402	0.956206889	nonessential	nonessential	nonessential	none
KPNRH_01238	KPNRH_01238	S	VK055_RS23045	0.004037545	1	-0.57068386	0.043224258	nonessential	nonessential	nonessential	none
KPNRH_01240	KPNRH_01240		NA	-2.657035883	0.937243389	-2.6495396	0.866586366	nonessential	essential	essential	none
KPNRH_01239	ssrA		NA	-2.656999718	0.937243389	-2.649500921	0.866586366	nonessential	essential	essential	none
KPNRH_01241	smpB	J	VK055_RS23050	-5.015011852	0.08133275	-4.999803221	0.056210622	nonessential	essential	essential	none
KPNRH_01242	ratA	I	VK055_RS23055	-5.195669326	0.072815379	-5.175451602	0.050512316	nonessential	essential	essential	none
KPNRH_01243	KPNRH_01243	S	VK055_RS23060	-0.841330054	0.165150908	-1.630401339	0.023668339	nonessential	nonessential	nonessential	depleted.6h
KPNRH_01244	bamE	M	VK055_RS23065	-0.149197861	0.981678399	-0.580195693	0.791369215	nonessential	nonessential	nonessential	none
KPNRH_01245	recN	L	VK055_RS23075	-0.210392724	0.62215347	0.028559263	0.972616145	nonessential	nonessential	nonessential	none
KPNRH_01246	nadK	F	VK055_RS23080	-5.711081877	0.011085319	-5.693164139	0.009842916	essential	essential	essential	NA
KPNRH_01247	grpE	O	VK055_RS23085	NA	NA	NA	NA	essential	essential	essential	NA
KPNRH_01248	KPNRH_01248	P	VK055_RS23090	0.12754465	0.84679718	-0.006477302	1	nonessential	nonessential	nonessential	none
KPNRH_01249	ypjD	S	VK055_RS23095	0.007222838	1	0.010386723	0.995605107	nonessential	nonessential	nonessential	none
KPNRH_01250	ffh	U	VK055_RS23100	NA	NA	NA	NA	essential	essential	essential	NA
KPNRH_01251	rpsP	J	VK055_RS23105	NA	NA	NA	NA	essential	essential	essential	NA
KPNRH_01252	rimM	J	VK055_RS23110	NA	NA	NA	NA	essential	essential	essential	NA
KPNRH_01253	trmD	J	VK055_RS23115	NA	NA	NA	NA	essential	essential	essential	NA
KPNRH_01254	rplS	J	VK055_RS23120	NA	NA	NA	NA	essential	essential	essential	NA
KPNRH_01255	KPNRH_01255	P	VK055_RS23130	-0.205197391	0.882054627	0.299631335	0.704118883	nonessential	nonessential	nonessential	none
KPNRH_01256	KPNRH_01256	S	VK055_RS23135	-0.450862101	0.317683876	-0.049705844	0.962658987	nonessential	nonessential	nonessential	none
KPNRH_01257	KPNRH_01257	M	VK055_RS23140	0.273657847	0.692578969	-0.110806198	0.917408094	nonessential	nonessential	nonessential	none
KPNRH_01258	dgcN	T	VK055_RS23145	-0.138470379	0.859744045	0.186014697	0.603141101	nonessential	nonessential	nonessential	none
KPNRH_01259	KPNRH_01259	S	VK055_RS23150	0.019803957	1	-0.420200375	0.221087554	nonessential	nonessential	nonessential	none
KPNRH_01260	aroF	E	VK055_RS23155	0.018540301	0.999078496	0.109999984	0.828365782	nonessential	nonessential	nonessential	none
KPNRH_01261	tyrA	E	VK055_RS23160	0.079193401	0.937473245	-0.008527042	1	nonessential	nonessential	nonessential	none
KPNRH_01262	KPNRH_01262	G	VK055_RS23165	-0.010966712	1	0.00529089	1	nonessential	nonessential	nonessential	none
KPNRH_01263	pheA	E	VK055_RS23170	-0.009066388	1	-0.075571679	0.882122152	nonessential	nonessential	nonessential	none
KPNRH_01264	KPNRH_01264		NA	0.156778659	0.977172794	0.083741686	0.965026212	nonessential	nonessential	nonessential	none
KPNRH_01265	raiA	J	VK055_RS23175	-0.122950154	0.973235114	0.078673785	0.964693789	nonessential	nonessential	nonessential	none
KPNRH_01266	bamD	M	VK055_RS23180	-0.85697488	0.863068121	-6.417795437	0.000185475	ambiguous	essential	essential	NA
KPNRH_01267	rluD	J	VK055_RS23185	-0.444264822	0.19635715	-0.23799188	0.719370671	nonessential	nonessential	nonessential	none
KPNRH_01268	yfiH	S	VK055_RS23190	-0.141832103	0.876031284	-0.087847228	0.914453452	nonessential	nonessential	nonessential	none
KPNRH_01269	clpB	O	VK055_RS23195	0.072212716	0.859744045	0.101104235	0.729767559	nonessential	nonessential	nonessential	none
KPNRH_01270	KPNRH_01270		NA	NA	NA	NA	NA	essential	essential	essential	NA
KPNRH_01271	KPNRH_01271		NA	NA	NA	NA	NA	essential	essential	essential	NA
KPNRH_01272	KPNRH_01272		NA	NA	NA	NA	NA	essential	essential	essential	NA
KPNRH_01273	KPNRH_01273		NA	NA	NA	NA	NA	essential	essential	essential	NA
KPNRH_01274	KPNRH_01274		NA	NA	NA	NA	NA	essential	essential	essential	NA
KPNRH_01275	kgtP_1	EGP	VK055_RS23225	-0.249181179	0.621651389	-0.285976116	0.371945141	nonessential	nonessential	nonessential	none
KPNRH_01276	KPNRH_01276	S	VK055_RS23230	-0.068553917	0.984971781	-0.211589666	0.773142727	nonessential	nonessential	nonessential	none
KPNRH_01277	pssA	I	VK055_RS23235	NA	NA	NA	NA	essential	essential	essential	NA
KPNRH_01278	pat_1	C	VK055_RS23240	0.00786191	1	-0.152411053	0.72337372	nonessential	nonessential	nonessential	none
KPNRH_01279	KPNRH_01279	S	VK055_RS23245	0.128684562	0.873991468	-0.034591403	0.965735908	nonessential	nonessential	nonessential	none
KPNRH_01280	trxC	O	VK055_RS23250	0.116223528	0.962280285	-0.039104146	0.983105208	nonessential	nonessential	nonessential	none
KPNRH_01281	yfiF	J	VK055_RS23255	0.011812399	1	0.342276299	0.289715985	nonessential	nonessential	nonessential	none
KPNRH_01282	ung	L	VK055_RS23260	-0.025313848	0.999078496	0.057418244	0.946125999	nonessential	nonessential	nonessential	none
KPNRH_01283	grcA	S	VK055_RS23265	-0.011964535	1	-0.369582967	0.757517151	nonessential	nonessential	nonessential	none
KPNRH_01284	srmB	JKL	VK055_RS23270	-0.921634795	0.052113721	0.012228955	1	nonessential	nonessential	nonessential	none
KPNRH_01285	yfiC	J	VK055_RS23275	0.145754773	0.817422453	-0.066272871	0.946902887	nonessential	nonessential	nonessential	none
KPNRH_01286	nadB	H	VK055_RS23280	0.167612886	0.718373956	0.069148442	0.924427629	nonessential	nonessential	nonessential	none
KPNRH_01287	rpoE	K	VK055_RS23285	-2.183347781	0.745642039	-4.061740966	0.38092851	essential	essential	essential	NA
KPNRH_01288	rseA	T	VK055_RS23290	0.240578222	0.954723455	1.116164963	0.030935838	nonessential	nonessential	nonessential	enriched.6h
KPNRH_01289	rseB	T	VK055_RS23295	0.207202947	0.696425737	0.215388936	0.673906272	nonessential	nonessential	nonessential	none
KPNRH_01290	rseC	T	VK055_RS23300	-0.07448961	0.99683219	-0.984119555	0.077825461	nonessential	nonessential	nonessential	none
KPNRH_01291	lepA	M	VK055_RS23305	-1.727478476	0.00505489	-1.748075713	0.004561001	nonessential	nonessential	nonessential	depleted.both.stbl
KPNRH_01292	lepB	U	VK055_RS23310	-4.588692368	0.206397534	-4.567889132	0.19527832	essential	essential	essential	NA
KPNRH_01293	KPNRH_01293		NA	-0.391503203	0.786031563	-0.840059262	0.197409522	nonessential	nonessential	nonessential	none
KPNRH_01294	rnc	J	VK055_RS23320	-1.236634928	0.338068092	-2.47550782	0.040521992	essential	essential	essential	NA
KPNRH_01295	era	S	VK055_RS23325	-5.219166869	0.039172178	1.143203696	0.648762313	essential	essential	essential	NA
KPNRH_01296	recO	L	VK055_RS23330	-0.835840806	0.202013467	-0.029414361	0.994956801	nonessential	nonessential	nonessential	none
KPNRH_01297	pdxJ	H	VK055_RS23335	-0.030489214	1	-0.046823563	0.965735908	nonessential	nonessential	nonessential	none
KPNRH_01298	acpS	I	VK055_RS23340	-0.556523435	0.91535621	0.061892994	1	essential	nonessential	nonessential	NA
KPNRH_01299	yfhL	C	VK055_RS23345	0.066285584	0.998280948	-0.00914394	1	nonessential	nonessential	nonessential	none
KPNRH_01300	murR	K	VK055_RS23350	0.113975006	0.937503299	-0.43015215	0.137084977	nonessential	nonessential	nonessential	none
KPNRH_01301	pgpC	E	VK055_RS23355	-0.037066797	0.986493439	-0.050709178	0.952292056	nonessential	nonessential	nonessential	none
KPNRH_01302	tadA	FJ	VK055_RS23360	-6.855165694	1.90E-06	0.979434234	0.726170894	nonessential	essential	nonessential	depleted.2h
KPNRH_01303	mltF_1	M	VK055_RS23365	0.123081062	0.859744045	0.114999415	0.788272461	nonessential	nonessential	nonessential	none
KPNRH_01304	purL	F	VK055_RS23375	-0.039350953	0.966202063	-0.176613827	0.392981854	nonessential	nonessential	nonessential	none
KPNRH_01305	KPNRH_01305		NA	0.142581594	0.999078496	-0.982228618	0.729970593	nonessential	nonessential	nonessential	none
KPNRH_01306	KPNRH_01306		NA	0.00838636	1	-1.580687363	0.092563886	nonessential	nonessential	nonessential	none
KPNRH_01307	glrK	T	VK055_RS23380	0.041635305	0.983419392	-0.231451893	0.583757094	nonessential	nonessential	nonessential	none
KPNRH_01308	qseG	NU	VK055_RS23385	0.006707511	1	-0.04867188	0.978613339	nonessential	nonessential	nonessential	none
KPNRH_01309	glrR	T	VK055_RS23390	-0.136598828	0.865939831	-0.139155055	0.746884111	nonessential	nonessential	nonessential	none
KPNRH_01310	glnB	K	VK055_RS23395	-1.088403875	0.451048536	-1.536467278	0.091056054	nonessential	nonessential	nonessential	none
KPNRH_01311	hmp	C	VK055_RS23400	-0.099984991	0.937330035	0.218781734	0.669679179	nonessential	nonessential	nonessential	none
KPNRH_01312	glyA1	E	VK055_RS23405	NA	NA	NA	NA	essential	essential	essential	NA
KPNRH_01313	yphA	S	VK055_RS23410	-0.236784721	0.757394357	-0.21155337	0.8014557	nonessential	nonessential	nonessential	none
KPNRH_01314	nagC_1	GK	VK055_RS23415	0.099898186	0.933006385	-0.164720541	0.709419408	nonessential	nonessential	nonessential	none
KPNRH_01315	KPNRH_01315	S	VK055_RS23420	-0.115403052	0.718373956	-0.185341028	0.473396496	nonessential	nonessential	nonessential	none
KPNRH_01316	xylE	EGP	VK055_RS23425	-0.215807823	0.556021625	-0.239744907	0.547313406	nonessential	nonessential	nonessential	none
KPNRH_01317	yphB	G	VK055_RS23430	0.395060267	0.052642915	0.118938034	0.80281904	nonessential	nonessential	nonessential	none
KPNRH_01318	hcaT	EGP	VK055_RS23435	0.279921654	0.556286217	-0.109991698	0.879802783	nonessential	nonessential	nonessential	none
KPNRH_01319	KPNRH_01319	K	VK055_RS23440	0.043415727	0.983954381	-0.056450041	0.933047838	nonessential	nonessential	nonessential	none
KPNRH_01320	KPNRH_01320	S	VK055_RS23445	-0.15532139	0.84679718	0.051016876	0.954423438	nonessential	nonessential	nonessential	none
KPNRH_01321	KPNRH_01321	P	VK055_RS23450	0.219224943	0.858686384	0.102034132	0.882122152	nonessential	nonessential	nonessential	none
KPNRH_01322	KPNRH_01322		VK055_RS23455	-0.037758749	0.981678399	0.023158115	0.978613339	nonessential	nonessential	nonessential	none
KPNRH_01323	suhB_1	G	VK055_RS23460	NA	NA	NA	NA	essential	essential	essential	NA
KPNRH_01324	trmJ	J	VK055_RS23465	0.036774098	0.984971781	-0.2922693	0.382853689	nonessential	nonessential	nonessential	none
KPNRH_01325	iscR	K	VK055_RS23470	-0.023683233	1	0.207885666	0.879474574	nonessential	nonessential	nonessential	none
KPNRH_01326	KPNRH_01326		NA	-0.864845252	0.531443934	-1.652440213	0.054173717	nonessential	nonessential	nonessential	none
KPNRH_01327	iscS	E	VK055_RS23475	1.891341333	1	3.234873931	0.727374027	essential	essential	essential	NA
KPNRH_01328	iscU	C	VK055_RS23480	NA	NA	NA	NA	essential	essential	essential	NA
KPNRH_01329	iscA	S	VK055_RS23485	NA	NA	NA	NA	essential	essential	essential	NA
KPNRH_01330	hscB	O	VK055_RS23490	NA	NA	NA	NA	essential	essential	essential	NA
KPNRH_01331	hscA	O	VK055_RS23495	0.252290648	0.97144346	0.542549341	0.791369215	essential	essential	essential	NA
KPNRH_01332	fdx	C	VK055_RS23500	NA	NA	NA	NA	essential	essential	essential	NA
KPNRH_01333	iscX	S	VK055_RS23505	-0.140174938	0.999078496	-2.798464477	0.004245673	nonessential	nonessential	nonessential	depleted.6h
KPNRH_01334	pepB	E	VK055_RS23510	-0.113760788	0.865939831	0.004875912	1	nonessential	nonessential	nonessential	none
KPNRH_01335	KPNRH_01335	S	VK055_RS23515	-0.047616177	0.984971781	0.192326259	0.791369215	nonessential	nonessential	nonessential	none
KPNRH_01336	KPNRH_01336		VK055_RS23520	-0.068820436	0.962280285	0.126431501	0.791369215	nonessential	nonessential	nonessential	none
KPNRH_01337	sseA	P	VK055_RS23525	0.12105521	0.907001624	-0.070371864	0.938212792	nonessential	nonessential	nonessential	none
KPNRH_01338	yfhM	P	VK055_RS23530	0.03411276	0.961737433	-0.065042519	0.870772277	nonessential	nonessential	nonessential	none
KPNRH_01339	pbpC	M	VK055_RS23535	0.098742988	0.829632691	0.296998108	0.214784019	nonessential	nonessential	nonessential	none
KPNRH_01340	ndk	F	VK055_RS23540	-0.728248539	0.506287294	0.053829785	0.995413062	nonessential	nonessential	nonessential	none
KPNRH_01341	rlmN	J	VK055_RS23545	-0.358016137	0.094339323	-0.175137089	0.719370671	nonessential	nonessential	nonessential	none
KPNRH_01342	rodZ	S	VK055_RS23550	-0.144492688	0.947470601	-0.573457307	0.222105576	nonessential	nonessential	nonessential	none
KPNRH_01343	ispG	I	VK055_RS23555	NA	NA	NA	NA	essential	essential	essential	NA
KPNRH_01344	KPNRH_01344		NA	1.194421085	0.787099926	-1.544939907	0.335075206	nonessential	nonessential	nonessential	none
KPNRH_01345	hisS	J	VK055_RS23560	NA	NA	NA	NA	essential	essential	essential	NA
KPNRH_01346	KPNRH_01346	S	VK055_RS23565	0.137524715	0.962280285	-0.226892942	0.866586366	nonessential	nonessential	nonessential	none
KPNRH_01347	bamB	M	VK055_RS23570	-0.419001419	0.830663481	-2.082654449	0.00068317	nonessential	nonessential	nonessential	depleted.6h
KPNRH_01348	der	S	VK055_RS23575	NA	NA	NA	NA	essential	essential	essential	NA
KPNRH_01349	KPNRH_01349	S	VK055_RS23600	0.007784671	1	-0.359813395	0.216723335	nonessential	nonessential	nonessential	none
KPNRH_01350	yfgJ	S	VK055_RS23605	0.007090937	1	-0.061357521	0.978613339	nonessential	nonessential	nonessential	none
KPNRH_01351	xseA	L	VK055_RS23610	0.004975883	1	-0.240114678	0.691076375	nonessential	nonessential	nonessential	none
KPNRH_01352	guaB	F	VK055_RS23615	-0.285550155	0.978791185	-0.303298506	0.961439689	nonessential	nonessential	nonessential	none
KPNRH_01353	guaA	F	VK055_RS23620	NA	NA	NA	NA	essential	essential	essential	NA
KPNRH_01354	intS_1	S	NA	NA	NA	NA	NA	essential	essential	essential	NA
KPNRH_01355	KPNRH_01355		NA	NA	NA	NA	NA	essential	essential	essential	NA
KPNRH_01356	KPNRH_01356	S	NA	NA	NA	NA	NA	essential	essential	essential	NA
KPNRH_01357	KPNRH_01357		NA	NA	NA	NA	NA	essential	essential	essential	NA
KPNRH_01358	KPNRH_01358	S	NA	NA	NA	NA	NA	essential	essential	essential	NA
KPNRH_01359	KPNRH_01359		NA	NA	NA	NA	NA	essential	essential	essential	NA
KPNRH_01360	KPNRH_01360	S	NA	NA	NA	NA	NA	essential	essential	essential	NA
KPNRH_01361	recE_1	L	NA	NA	NA	NA	NA	essential	essential	essential	NA
KPNRH_01362	KPNRH_01362		NA	NA	NA	NA	NA	essential	essential	essential	NA
KPNRH_01363	KPNRH_01363		NA	NA	NA	NA	NA	essential	essential	essential	NA
KPNRH_01364	KPNRH_01364	S	NA	NA	NA	NA	NA	essential	essential	essential	NA
KPNRH_01365	KPNRH_01365		NA	NA	NA	NA	NA	essential	essential	essential	NA
KPNRH_01366	KPNRH_01366		NA	NA	NA	NA	NA	essential	essential	essential	NA
KPNRH_01367	dnaT_1		NA	NA	NA	NA	NA	essential	essential	essential	NA
KPNRH_01368	KPNRH_01368	S	NA	NA	NA	NA	NA	essential	essential	essential	NA
KPNRH_01369	KPNRH_01369	S	NA	NA	NA	NA	NA	essential	essential	essential	NA
KPNRH_01370	KPNRH_01370		NA	NA	NA	NA	NA	essential	essential	essential	NA
KPNRH_01371	KPNRH_01371		NA	NA	NA	NA	NA	essential	essential	essential	NA
KPNRH_01372	KPNRH_01372		NA	NA	NA	NA	NA	essential	essential	essential	NA
KPNRH_01373	KPNRH_01373		NA	NA	NA	NA	NA	essential	essential	essential	NA
KPNRH_01374	KPNRH_01374		NA	NA	NA	NA	NA	essential	essential	essential	NA
KPNRH_01375	KPNRH_01375		NA	NA	NA	NA	NA	essential	essential	essential	NA
KPNRH_01376	KPNRH_01376		NA	NA	NA	NA	NA	essential	essential	essential	NA
KPNRH_01377	KPNRH_01377		NA	NA	NA	NA	NA	essential	essential	essential	NA
KPNRH_01378	KPNRH_01378		NA	NA	NA	NA	NA	essential	essential	essential	NA
KPNRH_01379	KPNRH_01379		NA	NA	NA	NA	NA	essential	essential	essential	NA
KPNRH_01380	KPNRH_01380		NA	NA	NA	NA	NA	essential	essential	essential	NA
KPNRH_01381	KPNRH_01381	S	NA	NA	NA	NA	NA	essential	essential	essential	NA
KPNRH_01382	KPNRH_01382		NA	NA	NA	NA	NA	essential	essential	essential	NA
KPNRH_01383	KPNRH_01383	S	NA	NA	NA	NA	NA	essential	essential	essential	NA
KPNRH_01384	KPNRH_01384		NA	NA	NA	NA	NA	essential	essential	essential	NA
KPNRH_01385	KPNRH_01385		NA	NA	NA	NA	NA	essential	essential	essential	NA
KPNRH_01386	KPNRH_01386	S	NA	NA	NA	NA	NA	essential	essential	essential	NA
KPNRH_01387	KPNRH_01387	S	NA	NA	NA	NA	NA	essential	essential	essential	NA
KPNRH_01388	KPNRH_01388		NA	NA	NA	NA	NA	essential	essential	essential	NA
KPNRH_01389	KPNRH_01389	S	NA	NA	NA	NA	NA	essential	essential	essential	NA
KPNRH_01390	KPNRH_01390	S	NA	NA	NA	NA	NA	essential	essential	essential	NA
KPNRH_01391	KPNRH_01391		NA	NA	NA	NA	NA	essential	essential	essential	NA
KPNRH_01392	KPNRH_01392		NA	NA	NA	NA	NA	essential	essential	essential	NA
KPNRH_01393	KPNRH_01393		NA	NA	NA	NA	NA	essential	essential	essential	NA
KPNRH_01394	KPNRH_01394		NA	NA	NA	NA	NA	essential	essential	essential	NA
KPNRH_01395	KPNRH_01395		NA	-0.253838495	0.944258809	0.043528505	0.995605107	nonessential	nonessential	nonessential	none
KPNRH_01396	KPNRH_01396		NA	0.029556112	0.999086642	-0.380716331	0.485437656	nonessential	nonessential	nonessential	none
KPNRH_01397	KPNRH_01397	S	NA	0.012586573	0.992030733	-0.082291646	0.717878254	nonessential	nonessential	nonessential	none
KPNRH_01398	KPNRH_01398		NA	0.065307289	0.84679718	-0.079547057	0.737296827	nonessential	nonessential	nonessential	none
KPNRH_01399	KPNRH_01399		NA	-0.026605544	0.977895687	-0.03259079	0.944731499	nonessential	nonessential	nonessential	none
KPNRH_01400	KPNRH_01400		NA	0.23155304	0.998280948	-2.836137996	0.071741556	nonessential	ambiguous	nonessential	none
KPNRH_01401	KPNRH_01401		NA	-0.36764399	0.914134232	0.447122969	0.729970593	nonessential	nonessential	nonessential	none
KPNRH_01402	KPNRH_01402	S	NA	0.032033069	0.990641826	-0.085268877	0.914453452	nonessential	nonessential	nonessential	none
KPNRH_01403	KPNRH_01403		NA	NA	NA	NA	NA	essential	essential	essential	NA
KPNRH_01404	KPNRH_01404		NA	NA	NA	NA	NA	essential	essential	essential	NA
KPNRH_01405	KPNRH_01405	S	NA	0.31911848	0.505127204	0.023033823	0.993017992	nonessential	nonessential	nonessential	none
KPNRH_01406	KPNRH_01406		NA	0.325150048	0.944258809	-1.115478889	0.143008915	nonessential	nonessential	nonessential	none
KPNRH_01407	KPNRH_01407	S	NA	NA	NA	NA	NA	essential	essential	essential	NA
KPNRH_01408	KPNRH_01408		NA	NA	NA	NA	NA	essential	essential	essential	NA
KPNRH_01409	KPNRH_01409	S	NA	1.896344553	1	NA	NA	essential	essential	essential	NA
KPNRH_01410	KPNRH_01410		NA	NA	NA	NA	NA	essential	essential	essential	NA
KPNRH_01411	KPNRH_01411	S	NA	NA	NA	NA	NA	essential	essential	essential	NA
KPNRH_01412	KPNRH_01412	S	NA	NA	NA	NA	NA	essential	essential	essential	NA
KPNRH_01413	KPNRH_01413	S	NA	NA	NA	NA	NA	essential	essential	essential	NA
KPNRH_01414	KPNRH_01414		NA	NA	NA	NA	NA	essential	essential	essential	NA
KPNRH_01415	KPNRH_01415	P	VK055_RS23680	0.034515657	0.944258809	0.004355097	0.999614345	nonessential	nonessential	nonessential	none
KPNRH_01416	chuR	C	VK055_RS23685	-0.043049454	0.961416052	-0.022295998	0.964861438	nonessential	nonessential	nonessential	none
KPNRH_01417	KPNRH_01417	P	VK055_RS23690	-0.138332744	0.858630963	-0.202307406	0.646311304	nonessential	nonessential	nonessential	none
KPNRH_01418	yofA_1	K	VK055_RS23695	-0.181087317	0.84679718	-0.253753704	0.764219808	nonessential	nonessential	nonessential	none
KPNRH_01419	KPNRH_01419	S	VK055_RS23700	0.093253894	0.944258809	0.11601876	0.895998687	nonessential	nonessential	nonessential	none
KPNRH_01420	pdeF	T	VK055_RS23705	-0.053632341	0.866615494	0.019923705	0.96203975	nonessential	nonessential	nonessential	none
KPNRH_01421	ppx	FP	VK055_RS23710	-0.342278539	0.741059555	-0.466889941	0.339953226	nonessential	nonessential	nonessential	none
KPNRH_01422	ppk	H	VK055_RS23715	0.171696032	0.718373956	-0.231446599	0.569422347	nonessential	nonessential	nonessential	none
KPNRH_01423	purN	F	VK055_RS23720	0.194535334	0.915181322	-0.474190838	0.298844982	nonessential	nonessential	nonessential	none
KPNRH_01424	purM	F	VK055_RS23725	-0.104565034	0.933006385	-0.16800885	0.742503435	nonessential	nonessential	nonessential	none
KPNRH_01425	bglK	GK	VK055_RS23730	-0.357755795	0.605503049	-0.084415767	0.933064433	nonessential	nonessential	nonessential	none
KPNRH_01426	bglA_2	G	VK055_RS23735	-0.074021905	0.938638808	0.0927253	0.882122152	nonessential	nonessential	nonessential	none
KPNRH_01427	upp	F	VK055_RS23740	0.020292119	1	0.228556411	0.729389032	nonessential	nonessential	nonessential	none
KPNRH_01428	uraA	F	VK055_RS23745	0.142453508	0.907077461	-0.193842975	0.630344204	nonessential	nonessential	nonessential	none
KPNRH_01429	hda	L	VK055_RS23750	NA	NA	NA	NA	essential	essential	essential	NA
KPNRH_01430	KPNRH_01430	S	VK055_RS23755	0.044914814	0.978522344	0.100910939	0.882122152	nonessential	nonessential	nonessential	none
KPNRH_01431	yfgD	P	VK055_RS23760	0.094212251	0.968266076	0.135849962	0.877491019	nonessential	nonessential	nonessential	none
KPNRH_01432	bepA_2	S	VK055_RS23765	-0.12857259	0.889098305	0.595529767	0.012009143	nonessential	nonessential	nonessential	none
KPNRH_01433	yhhT_2	S	VK055_RS23775	-0.051604047	0.986312992	0.038718945	0.969048472	nonessential	nonessential	nonessential	none
KPNRH_01434	bcp	O	VK055_RS23780	0.470132429	0.248098162	-0.233388924	0.817422078	nonessential	nonessential	nonessential	none
KPNRH_01435	gcvR	E	VK055_RS23785	0.04619967	0.984802625	-0.012944778	0.993017992	nonessential	nonessential	nonessential	none
KPNRH_01436	dapA_1	E	VK055_RS23790	-1.857777687	1	-1.847675849	1	essential	essential	essential	NA
KPNRH_01437	bamC	M	VK055_RS23795	-0.095326893	0.931912915	0.220229668	0.575470334	nonessential	nonessential	nonessential	none
KPNRH_01438	purC	F	VK055_RS23800	-1.029398422	3.45E-05	-1.978473165	1.10E-10	nonessential	nonessential	nonessential	depleted.both.stbl
KPNRH_01439	KPNRH_01439	S	VK055_RS23805	-0.211172484	0.771069434	-0.095493648	0.898132098	nonessential	nonessential	nonessential	none
KPNRH_01440	tmcA	J	VK055_RS23810	-0.030288476	0.984971781	-0.222915056	0.449096782	nonessential	nonessential	nonessential	none
KPNRH_01441	KPNRH_01441	S	VK055_RS23815	-0.193690274	0.762595554	0.041964972	0.964861438	nonessential	nonessential	nonessential	none
KPNRH_01442	KPNRH_01442	S	VK055_RS23820	-0.019334969	1	-0.288744737	0.800077601	nonessential	nonessential	nonessential	none
KPNRH_01443	dapE_1	E	VK055_RS23825	-0.786873489	0.79921467	-2.766242691	0.003075471	ambiguous	essential	essential	NA
KPNRH_01444	yffB	P	VK055_RS23830	-0.272851749	0.556286217	-0.269000898	0.501369839	nonessential	nonessential	nonessential	none
KPNRH_01445	acrB_1	V	VK055_RS23835	-0.019872987	0.998199458	-0.123684712	0.693388683	nonessential	nonessential	nonessential	none
KPNRH_01446	KPNRH_01446	C	VK055_RS23840	-0.164053013	0.695160586	-0.143488718	0.719370671	nonessential	nonessential	nonessential	none
KPNRH_01447	nudK_1	L	VK055_RS23845	0.113559255	0.961810933	-0.24121591	0.771787616	nonessential	nonessential	nonessential	none
KPNRH_01448	KPNRH_01448	S	VK055_RS23850	0.086480606	0.952663363	0.14868704	0.882122152	nonessential	nonessential	nonessential	none
KPNRH_01449	tktB	G	VK055_RS23855	-0.154716795	0.716671639	0.042099847	0.954423438	nonessential	nonessential	nonessential	none
KPNRH_01450	tal	G	VK055_RS23860	-0.041551773	0.983954381	0.031068311	0.970075946	nonessential	nonessential	nonessential	none
KPNRH_01451	maeB	C	VK055_RS23865	0.100266412	0.865939831	0.151208107	0.655121834	nonessential	nonessential	nonessential	none
KPNRH_01452	eutS	E	VK055_RS23870	-0.110482325	0.817422453	-0.202406605	0.274298628	nonessential	nonessential	nonessential	none
KPNRH_01453	KPNRH_01453	E	VK055_RS23875	-0.074675334	0.944258809	0.09075741	0.881670038	nonessential	nonessential	nonessential	none
KPNRH_01454	eutQ	E	VK055_RS23880	-0.611016489	0.046028642	-0.202599591	0.72337372	nonessential	nonessential	nonessential	none
KPNRH_01455	KPNRH_01455	E	VK055_RS23885	-0.093518433	0.944258809	0.035096696	0.972616145	nonessential	nonessential	nonessential	none
KPNRH_01456	eutD	C	VK055_RS23890	-0.139893237	0.937243389	-0.302810475	0.591107833	nonessential	nonessential	nonessential	none
KPNRH_01457	eutM	CQ	VK055_RS23895	0.036915723	1	0.073063518	0.967130031	nonessential	nonessential	nonessential	none
KPNRH_01458	eutN	CQ	VK055_RS23900	-0.144278424	0.971718359	0.047033965	0.989882683	nonessential	nonessential	nonessential	none
KPNRH_01459	proA_1	C	VK055_RS23905	-0.172229582	0.737627213	-0.144096993	0.784848129	nonessential	nonessential	nonessential	none
KPNRH_01460	ftsA_1	E	VK055_RS23910	-0.116547689	0.937330035	-0.133078385	0.849671419	nonessential	nonessential	nonessential	none
KPNRH_01461	mdh_2	C	VK055_RS23915	-0.037087118	0.986312992	-0.140658451	0.788772353	nonessential	nonessential	nonessential	none
KPNRH_01462	KPNRH_01462	E	VK055_RS23920	-0.117653098	0.917950868	-0.248905531	0.727198423	nonessential	nonessential	nonessential	none
KPNRH_01463	KPNRH_01463	E	VK055_RS23925	-0.121652322	0.889098247	0.174648087	0.779424817	nonessential	nonessential	nonessential	none
KPNRH_01464	eutB_1	E	VK055_RS23930	0.09437958	0.918309326	0.347125622	0.089169142	nonessential	nonessential	nonessential	none
KPNRH_01465	eutC_1	E	VK055_RS23935	0.266699687	0.597170138	0.265752891	0.570390259	nonessential	nonessential	nonessential	none
KPNRH_01466	eutL	E	VK055_RS23940	0.139237215	0.91535621	0.369806987	0.515406554	nonessential	nonessential	nonessential	none
KPNRH_01467	eutK	CQ	VK055_RS23945	-0.099826893	0.95387893	-0.306197722	0.583757094	nonessential	nonessential	nonessential	none
KPNRH_01468	KPNRH_01468	K	VK055_RS23950	0.141051759	0.845103758	-0.043624961	0.964278798	nonessential	nonessential	nonessential	none
KPNRH_01469	hemF	H	VK055_RS23955	-0.66529278	0.148928878	-0.751646189	0.123151953	nonessential	nonessential	nonessential	none
KPNRH_01470	amiA	M	VK055_RS23960	-0.037909847	0.984709533	-0.280397785	0.311419332	nonessential	nonessential	nonessential	none
KPNRH_01471	ypeA	K	VK055_RS23965	-0.059751619	0.995765433	-0.003099694	1	nonessential	nonessential	nonessential	none
KPNRH_01472	yfeZ	S	VK055_RS23970	0.033112981	0.99831679	0.004896144	1	nonessential	nonessential	nonessential	none
KPNRH_01473	yfeY	S	VK055_RS23975	0.175218589	0.8341361	-0.527863686	0.125813908	nonessential	nonessential	nonessential	none
KPNRH_01474	yfeX	P	VK055_RS23980	-1.605741423	2.30E-10	-0.155432599	0.844420411	nonessential	nonessential	nonessential	depleted.2h
KPNRH_01475	cysP	P	VK055_RS23995	-0.047199652	0.981678399	-0.216899956	0.583757094	nonessential	nonessential	nonessential	none
KPNRH_01476	cysT	P	VK055_RS24000	0.023556154	0.999078496	0.008140675	1	nonessential	nonessential	nonessential	none
KPNRH_01477	cysW	P	VK055_RS24005	-0.291367292	0.615643092	-0.499112126	0.149518576	nonessential	nonessential	nonessential	none
KPNRH_01478	cysA	P	VK055_RS24010	-0.337886617	0.325923223	0.021955484	0.984411487	nonessential	nonessential	nonessential	none
KPNRH_01479	cysM	E	VK055_RS24015	-0.470562193	0.859744045	-0.342480543	0.82298882	nonessential	nonessential	nonessential	none
KPNRH_01480	yybH	S	VK055_RS24020	0.260506012	0.824317117	0.2731759	0.74526081	nonessential	nonessential	nonessential	none
KPNRH_01481	ptsJ	K	VK055_RS24025	0.05588098	0.984709533	-0.279694869	0.67183274	nonessential	nonessential	nonessential	none
KPNRH_01482	pdxK	H	VK055_RS24030	-0.191760931	0.779095097	-0.05303182	0.965735908	nonessential	nonessential	nonessential	none
KPNRH_01483	KPNRH_01483		VK055_RS24035	-0.765256923	0.263990323	-0.836383073	0.186494553	nonessential	nonessential	nonessential	none
KPNRH_01484	crr	G	VK055_RS24040	NA	NA	NA	NA	essential	essential	essential	NA
KPNRH_01485	ptsI	G	VK055_RS24045	NA	NA	NA	NA	essential	essential	essential	NA
KPNRH_01486	ptsH	G	VK055_RS24050	NA	NA	NA	NA	nonessential	essential	essential	NA
KPNRH_01487	cysK	E	VK055_RS24060	-0.074304037	0.973235114	-1.70510682	4.63E-13	nonessential	nonessential	nonessential	depleted.6h
KPNRH_01488	cysZ	U	VK055_RS24065	0.180726376	0.752386147	-0.336972157	0.327831169	nonessential	nonessential	nonessential	none
KPNRH_01489	zipA	D	VK055_RS24075	NA	NA	NA	NA	essential	essential	essential	NA
KPNRH_01490	ligA	L	VK055_RS24080	0.014270742	1	0.433145396	0.710764489	essential	essential	essential	NA
KPNRH_01491	KPNRH_01491	S	VK055_RS24085	-0.246749134	0.91535621	-0.03036011	0.995605107	nonessential	nonessential	nonessential	none
KPNRH_01492	KPNRH_01492	S	VK055_RS24090	-0.09760569	0.929154659	-0.120200551	0.876909347	nonessential	nonessential	nonessential	none
KPNRH_01493	cynR_1	K	VK055_RS24095	-0.121811251	0.873991468	-0.385497063	0.184507938	nonessential	nonessential	nonessential	none
KPNRH_01494	KPNRH_01494		NA	NA	NA	NA	NA	essential	essential	essential	NA
KPNRH_01495	KPNRH_01495		NA	0.528988037	1	3.770141808	0.050785734	nonessential	nonessential	nonessential	none
KPNRH_01496	KPNRH_01496		NA	-2.129000064	0.563067847	0.862450619	0.856233255	nonessential	nonessential	nonessential	none
KPNRH_01497	KPNRH_01497		NA	-1.863944159	1	-1.85606255	1	nonessential	essential	essential	none
KPNRH_01498	gltX	J	VK055_RS24120	NA	NA	NA	NA	essential	essential	essential	NA
KPNRH_01499	KPNRH_01499	L	VK055_RS24125	0.282009807	0.741496084	0.1491022	0.870277027	nonessential	nonessential	nonessential	none
KPNRH_01500	KPNRH_01500	L	VK055_RS24130	0.111022058	0.975766964	-0.064584175	0.969048472	nonessential	nonessential	nonessential	none
KPNRH_01501	KPNRH_01501		NA	NA	NA	NA	NA	essential	essential	essential	NA
KPNRH_01502	KPNRH_01502		NA	0.323475728	0.962741246	0.308203245	0.920329262	nonessential	nonessential	nonessential	none
KPNRH_01503	pdeA	T	VK055_RS24145	-0.001185804	1	-0.000284946	1	nonessential	nonessential	nonessential	none
KPNRH_01504	nupC_1	F	VK055_RS24150	-0.032566363	0.9821978	0.19221167	0.54594103	nonessential	nonessential	nonessential	none
KPNRH_01505	mntH	P	VK055_RS24155	-0.046382539	0.980423067	0.100148442	0.85947061	nonessential	nonessential	nonessential	none
KPNRH_01506	KPNRH_01506	S	VK055_RS24160	-0.128060296	0.962280285	-0.368225715	0.509865771	nonessential	nonessential	nonessential	none
KPNRH_01507	gpr	C	VK055_RS24165	-0.029047518	0.99831679	-0.067361821	0.932268234	nonessential	nonessential	nonessential	none
KPNRH_01508	ipdC	GH	VK055_RS24170	-0.1080948	0.845920773	-0.045343152	0.954423438	nonessential	nonessential	nonessential	none
KPNRH_01509	yfeO	P	VK055_RS24175	-0.07847002	0.949500636	-0.1103446	0.858267125	nonessential	nonessential	nonessential	none
KPNRH_01510	glk	F	VK055_RS24180	-0.031565505	0.999078496	-0.359238624	0.186494553	nonessential	nonessential	nonessential	none
KPNRH_01511	ypdB	K	VK055_RS24185	0.145691977	0.831770114	-0.084259858	0.954423438	nonessential	nonessential	nonessential	none
KPNRH_01512	ypdA	T	VK055_RS24190	0.082045446	0.944258809	0.034115558	0.964278798	nonessential	nonessential	nonessential	none
KPNRH_01513	alaC	E	VK055_RS24205	-0.092689698	0.949500636	0.12177709	0.865709686	nonessential	nonessential	nonessential	none
KPNRH_01514	yycB	P	VK055_RS24210	-0.055438375	0.963505842	0.128480687	0.784267237	nonessential	nonessential	nonessential	none
KPNRH_01515	guaD_1	FJ	VK055_RS24215	0.083849574	0.987191009	-0.290847215	0.848655412	nonessential	nonessential	nonessential	none
KPNRH_01516	cynR_2	K	VK055_RS24220	-0.146948932	0.91447918	-0.345802309	0.309765031	nonessential	nonessential	nonessential	none
KPNRH_01517	KPNRH_01517		VK055_RS24225	-0.03305717	0.952466074	-0.062170589	0.816124315	nonessential	nonessential	nonessential	none
KPNRH_01518	KPNRH_01518	G	VK055_RS24230	-0.061741642	0.970000556	0.016750628	0.99004024	nonessential	nonessential	nonessential	none
KPNRH_01519	KPNRH_01519		NA	0.049009013	1	-0.49755093	0.772821939	nonessential	nonessential	nonessential	none
KPNRH_01520	yfdC	P	VK055_RS24240	0.183418836	0.682397462	-0.097519408	0.898651462	nonessential	nonessential	nonessential	none
KPNRH_01521	mlaA	M	VK055_RS24245	0.333431279	0.454112973	-0.483940244	0.431430605	nonessential	nonessential	nonessential	none
KPNRH_01522	fadL	I	VK055_RS24250	-0.094248327	0.891705028	0.167933606	0.590586087	nonessential	nonessential	nonessential	none
KPNRH_01523	KPNRH_01523	S	VK055_RS24255	0.074722934	0.99683219	0.156267977	0.945093288	nonessential	nonessential	nonessential	none
KPNRH_01524	fadI	I	VK055_RS24260	0.147440037	0.795576988	-0.221176338	0.738708342	nonessential	nonessential	nonessential	none
KPNRH_01525	fadJ	I	VK055_RS24265	-0.19391077	0.718373956	-0.127100729	0.803399414	nonessential	nonessential	nonessential	none
KPNRH_01526	sixA	T	VK055_RS24270	0.118435167	0.993584517	0.077193084	0.981916272	nonessential	nonessential	nonessential	none
KPNRH_01527	mutS2	S	VK055_RS24275	0.010828445	1	-0.245530158	0.720838955	nonessential	nonessential	nonessential	none
KPNRH_01528	prmB	J	VK055_RS24280	0.188268983	0.767750087	-0.015439875	0.992620961	nonessential	nonessential	nonessential	none
KPNRH_01529	aroC	E	VK055_RS24285	-0.581188292	0.332576119	-5.079847861	7.18E-19	nonessential	nonessential	nonessential	depleted.6h
KPNRH_01530	mepA	M	VK055_RS24290	0.174467184	0.781345274	0.155022554	0.769941562	nonessential	nonessential	nonessential	none
KPNRH_01531	yfcA	S	VK055_RS24295	0.195323157	0.689128508	-0.401680075	0.327681795	nonessential	nonessential	nonessential	none
KPNRH_01532	epmC	S	VK055_RS24300	0.129656347	0.941962027	0.114259099	0.906345544	nonessential	nonessential	nonessential	none
KPNRH_01533	KPNRH_01533	S	VK055_RS24305	-0.84725294	0.171376477	-0.78410443	0.300824845	nonessential	nonessential	nonessential	none
KPNRH_01534	mnmC	J	VK055_RS24310	-0.160271055	0.672589192	0.075654379	0.882122152	nonessential	nonessential	nonessential	none
KPNRH_01535	fabB	I	VK055_RS24315	NA	NA	2.697032606	0.866586366	essential	essential	essential	NA
KPNRH_01536	yfcJ	EGP	VK055_RS24320	-0.022762312	0.999078496	-0.051669731	0.958436913	nonessential	nonessential	nonessential	none
KPNRH_01537	flk	N	VK055_RS24325	0.008973141	1	-0.075523473	0.938968863	nonessential	nonessential	nonessential	none
KPNRH_01538	pdxB	H	VK055_RS24330	-0.19233927	0.718373956	-0.558746574	0.015375695	nonessential	nonessential	nonessential	none
KPNRH_01539	usg	E	VK055_RS24335	-0.072693636	0.97144346	-0.241861171	0.729970593	nonessential	nonessential	nonessential	none
KPNRH_01540	truA	J	VK055_RS24340	-0.789760625	0.859744045	-0.19933332	0.980425078	nonessential	essential	essential	none
KPNRH_01541	dedA	I	VK055_RS24345	-0.516594182	0.251747135	-0.063087238	0.966452847	nonessential	nonessential	nonessential	none
KPNRH_01542	accD	I	VK055_RS24350	-1.391051345	0.332000547	0.116269797	0.986946425	essential	essential	essential	NA
KPNRH_01543	folC	H	VK055_RS24355	-3.830065901	0.560072468	-1.914915146	0.726170894	essential	essential	essential	NA
KPNRH_01544	dedD	D	VK055_RS24360	-0.004675181	1	-0.029360756	0.987691889	nonessential	nonessential	nonessential	none
KPNRH_01545	cvpA	S	VK055_RS24365	-0.271110695	0.906693959	-1.209994428	0.600226592	nonessential	nonessential	nonessential	none
KPNRH_01546	purF	F	VK055_RS24370	0.010013123	1	-0.177228559	0.54594103	nonessential	nonessential	nonessential	none
KPNRH_01547	ubiX	H	VK055_RS24375	-0.109387764	1	-1.451746912	0.259226432	essential	essential	essential	NA
KPNRH_01548	argT	ET	VK055_RS24385	-0.075384679	0.967435082	0.120097008	0.868640572	nonessential	nonessential	nonessential	none
KPNRH_01549	hisJ_1	ET	VK055_RS24390	0.173711304	0.857471716	0.036153154	0.979952851	nonessential	nonessential	nonessential	none
KPNRH_01550	hisQ_1	P	VK055_RS24395	-0.029290558	0.999078496	0.097100356	0.876527485	nonessential	nonessential	nonessential	none
KPNRH_01551	hisM	P	VK055_RS24400	0.195278679	0.663055153	0.104339718	0.895998687	nonessential	nonessential	nonessential	none
KPNRH_01552	hisP	E	VK055_RS24405	-0.119683599	0.915181322	-0.0953742	0.882122152	nonessential	nonessential	nonessential	none
KPNRH_01553	KPNRH_01553	J	VK055_RS24410	0.070113987	0.963505842	0.031035291	0.977666588	nonessential	nonessential	nonessential	none
KPNRH_01554	KPNRH_01554	CH	VK055_RS24420	0.073359502	0.981678399	-0.00925251	1	nonessential	nonessential	nonessential	none
KPNRH_01555	folX	H	VK055_RS24425	-0.071108935	0.962280285	0.311219542	0.346882025	nonessential	nonessential	nonessential	none
KPNRH_01556	yfcG	O	VK055_RS24430	-0.142449328	0.933006385	-0.05825794	0.956206889	nonessential	nonessential	nonessential	none
KPNRH_01557	yfcF	O	VK055_RS24435	0.156552929	0.876593004	0.307080763	0.426918929	nonessential	nonessential	nonessential	none
KPNRH_01558	yfcE	S	VK055_RS24440	0.046419901	0.981678399	0.220861031	0.628192745	nonessential	nonessential	nonessential	none
KPNRH_01559	yfcD	I	VK055_RS24445	-0.241919581	0.876593004	-0.723700833	0.338513676	nonessential	nonessential	nonessential	none
KPNRH_01560	pta	C	VK055_RS24450	-0.688676901	0.957251464	1.091435604	0.772821939	ambiguous	essential	essential	NA
KPNRH_01561	ackA	F	VK055_RS24455	1.259255094	0.937330035	-2.607055121	0.866586366	ambiguous	essential	essential	NA
KPNRH_01562	KPNRH_01562	S	VK055_RS24460	0.114644247	0.956064293	0.214829041	0.726914657	nonessential	nonessential	nonessential	none
KPNRH_01563	KPNRH_01563	S	VK055_RS24465	-0.028231026	0.999078496	0.014431783	0.994956801	nonessential	nonessential	nonessential	none
KPNRH_01564	hxpA	S	VK055_RS24470	-0.054516003	0.978791185	-0.043132763	0.961574368	nonessential	nonessential	nonessential	none
KPNRH_01565	KPNRH_01565	P	VK055_RS24475	-0.292928079	0.474503428	0.122445874	0.814964488	nonessential	nonessential	nonessential	none
KPNRH_01566	yfbR	S	VK055_RS24480	-0.051890217	0.978522344	0.082024089	0.882122152	nonessential	nonessential	nonessential	none
KPNRH_01567	alaA	E	VK055_RS24485	-0.055927722	0.961810933	-0.210027301	0.452191871	nonessential	nonessential	nonessential	none
KPNRH_01568	cmpR_1	K	VK055_RS24490	-0.174048705	0.551254976	-0.229338778	0.291944771	nonessential	nonessential	nonessential	none
KPNRH_01569	ndhC	C	VK055_RS24500	0.16896175	0.95568857	-0.583956441	0.747144279	nonessential	nonessential	nonessential	none
KPNRH_01570	nuoB	C	VK055_RS24505	0.002537974	1	-0.167982217	0.933047838	nonessential	nonessential	nonessential	none
KPNRH_01571	nuoC	C	VK055_RS24510	-0.066773712	0.962741246	-0.296037919	0.544989619	nonessential	nonessential	nonessential	none
KPNRH_01572	nuoE	C	VK055_RS24515	-0.482776335	0.795992428	0.081404709	0.97739442	nonessential	nonessential	nonessential	none
KPNRH_01573	nuoF	C	VK055_RS24520	0.033316363	0.999122934	-0.080677121	0.946441255	nonessential	nonessential	nonessential	none
KPNRH_01574	nuoG	C	VK055_RS24525	-0.131643724	0.859744045	0.140949991	0.782840355	nonessential	nonessential	nonessential	none
KPNRH_01575	nuoH	C	VK055_RS24530	0.167489963	0.949500636	-0.083468581	0.964861438	nonessential	nonessential	nonessential	none
KPNRH_01576	nuoI	C	VK055_RS24535	-0.075419811	0.984971781	-0.368351505	0.707231523	nonessential	nonessential	nonessential	none
KPNRH_01577	nuoJ	C	VK055_RS24540	-0.273545175	0.907001624	-0.303506924	0.81704649	nonessential	nonessential	nonessential	none
KPNRH_01578	nuoK	C	VK055_RS24545	-1.063846762	0.103091954	-0.1306943	0.94457502	nonessential	nonessential	nonessential	none
KPNRH_01579	nuoL	CP	VK055_RS24550	-0.081399785	0.95568857	-0.216707416	0.701164694	nonessential	nonessential	nonessential	none
KPNRH_01580	nuoM	C	VK055_RS24555	-0.064605469	0.977895687	-0.018958878	0.992311567	nonessential	nonessential	nonessential	none
KPNRH_01581	nuoN	C	VK055_RS24560	-0.107954045	0.97144346	-0.233845447	0.737648566	nonessential	nonessential	nonessential	none
KPNRH_01582	rbn_1	S	VK055_RS24565	-0.208865254	0.817422453	0.076488227	0.942078812	nonessential	nonessential	nonessential	none
KPNRH_01583	KPNRH_01583	S	VK055_RS24570	-0.126318123	0.949500636	-0.259607207	0.797194447	nonessential	nonessential	nonessential	none
KPNRH_01584	menF	H	VK055_RS24575	-0.190029539	0.8341361	-0.14510465	0.841427112	nonessential	nonessential	nonessential	none
KPNRH_01585	menD	H	VK055_RS24580	-0.049745526	0.981678399	-0.197360973	0.704171042	nonessential	nonessential	nonessential	none
KPNRH_01586	menH_2	H	VK055_RS24585	0.138723454	0.958794665	0.166109184	0.900931035	nonessential	nonessential	nonessential	none
KPNRH_01587	menB	H	VK055_RS24590	0.130160327	0.944258809	0.311222358	0.500404278	nonessential	nonessential	nonessential	none
KPNRH_01588	menC	H	VK055_RS24595	0.045485966	0.995765433	-0.140366244	0.881670038	nonessential	nonessential	nonessential	none
KPNRH_01589	menE	IQ	VK055_RS24600	-0.221286158	0.639807131	-0.013093285	0.994158813	nonessential	nonessential	nonessential	none
KPNRH_01590	nudI	L	VK055_RS24605	0.514670204	0.451078624	-0.130847105	0.933047838	nonessential	nonessential	nonessential	none
KPNRH_01591	KPNRH_01591	S	VK055_RS24610	-0.278687228	0.515541028	-0.321895511	0.2931083	nonessential	nonessential	nonessential	none
KPNRH_01592	KPNRH_01592	S	VK055_RS24620	-0.043258221	0.989824105	-0.032009405	0.985155461	nonessential	nonessential	nonessential	none
KPNRH_01593	pncC_2	S	VK055_RS24625	-0.02884695	0.999078496	0.112937728	0.866136405	nonessential	nonessential	nonessential	none
KPNRH_01594	rhmR	K	VK055_RS24630	-0.017699124	1	0.11272825	0.882122152	nonessential	nonessential	nonessential	none
KPNRH_01595	rhmD_1	M	VK055_RS24635	-0.049983794	0.984461435	0.40311754	0.122954257	nonessential	nonessential	nonessential	none
KPNRH_01596	rhmD_2	M	NA	-0.188319236	0.944258809	0.093445746	0.965735908	nonessential	nonessential	nonessential	none
KPNRH_01597	rhmT	G	VK055_RS24640	0.034586569	0.984971781	-0.13328084	0.794679937	nonessential	nonessential	nonessential	none
KPNRH_01598	rhmA	G	VK055_RS24645	0.000248829	1	-0.058234602	0.947588149	nonessential	nonessential	nonessential	none
KPNRH_01599	glpC	C	VK055_RS24650	-0.092903502	0.937029014	0.065724697	0.920920407	nonessential	nonessential	nonessential	none
KPNRH_01600	glpB	C	VK055_RS24655	0.010116331	1	-0.266151048	0.280299448	nonessential	nonessential	nonessential	none
KPNRH_01601	glpA	C	VK055_RS24660	0.155553956	0.795576988	-0.160569903	0.726914657	nonessential	nonessential	nonessential	none
KPNRH_01602	glpT_1	G	VK055_RS24665	0.165479591	0.873991468	0.181937168	0.67183274	nonessential	nonessential	nonessential	none
KPNRH_01603	glpQ	C	VK055_RS24670	-0.193361387	0.661558603	0.055682367	0.933047838	nonessential	nonessential	nonessential	none
KPNRH_01604	KPNRH_01604	C	VK055_RS24675	-1.607970444	0.00664352	-0.183283923	0.941138983	nonessential	nonessential	nonessential	depleted.2h
KPNRH_01605	nrdB	F	VK055_RS24680	NA	NA	NA	NA	essential	essential	essential	NA
KPNRH_01606	nrdA	F	VK055_RS24685	NA	NA	NA	NA	essential	essential	essential	NA
KPNRH_01607	ubiG	H	VK055_RS24690	-4.278347782	0.343521014	-4.265532284	0.249272153	essential	essential	essential	NA
KPNRH_01608	gyrA	L	VK055_RS24695	NA	NA	NA	NA	essential	essential	essential	NA
KPNRH_01609	rcsC_2	T	VK055_RS24725	0.025973454	0.978522344	0.064908832	0.880265075	nonessential	nonessential	nonessential	none
KPNRH_01610	rcsB	K	VK055_RS24730	0.314038879	0.905767355	0.184129015	0.904463235	nonessential	nonessential	nonessential	none
KPNRH_01611	rcsD	T	VK055_RS24735	0.088675734	0.873991468	0.08796682	0.817422078	nonessential	nonessential	nonessential	none
KPNRH_01612	KPNRH_01612		NA	0.870274486	0.603379831	-0.597292868	0.709419408	nonessential	nonessential	nonessential	none
KPNRH_01613	ompC	M	VK055_RS24740	-0.488721439	0.829632691	-1.772006216	0.028111817	nonessential	nonessential	nonessential	depleted.6h
KPNRH_01614	apbE_1	H	VK055_RS24745	-0.663906191	0.451078624	-1.133257432	0.042730788	nonessential	nonessential	nonessential	depleted.6h
KPNRH_01615	ada_2	FL	VK055_RS24750	-0.169127317	0.837338306	0.003849274	1	nonessential	nonessential	nonessential	none
KPNRH_01616	alkB	L	VK055_RS24755	0.064850216	0.984971781	-0.356074222	0.8014557	nonessential	nonessential	nonessential	none
KPNRH_01617	yojI	PQ	VK055_RS24760	-0.130865396	0.8341361	0.010169737	0.994158813	nonessential	nonessential	nonessential	none
KPNRH_01618	KPNRH_01618	P	VK055_RS24765	-0.428783755	0.08133275	-0.088288901	0.888901776	nonessential	nonessential	nonessential	none
KPNRH_01619	dauA_1	P	VK055_RS24770	-0.182053194	0.718346272	0.073098826	0.941138983	nonessential	nonessential	nonessential	none
KPNRH_01620	mqo_1	C	VK055_RS24775	-0.126991093	0.901696658	-0.338761889	0.488244666	nonessential	nonessential	nonessential	none
KPNRH_01621	eco	M	VK055_RS24780	0.008631698	1	-0.158950305	0.897798225	nonessential	nonessential	nonessential	none
KPNRH_01622	KPNRH_01622	S	VK055_RS24785	-0.294309431	0.430022546	0.121486267	0.870772277	nonessential	nonessential	nonessential	none
KPNRH_01623	KPNRH_01623		NA	-5.140328376	0.05273758	-5.127484506	0.036426749	nonessential	essential	essential	depleted.6h
KPNRH_01624	yejM	S	VK055_RS24795	-0.118748579	0.95568857	-0.516595931	0.248092844	nonessential	nonessential	nonessential	none
KPNRH_01625	KPNRH_01625	S	VK055_RS24800	-0.432516159	0.661558603	-0.259252938	0.800807876	nonessential	nonessential	nonessential	none
KPNRH_01626	yejK	S	VK055_RS24805	-0.260915106	0.76625989	-0.039837174	0.967130031	nonessential	nonessential	nonessential	none
KPNRH_01627	glcR_1	K	VK055_RS24810	0.000422188	1	-0.200059313	0.817926776	nonessential	nonessential	nonessential	none
KPNRH_01628	nudK_2	L	VK055_RS24815	-0.550471606	0.384764135	-0.187216721	0.902247456	nonessential	nonessential	nonessential	none
KPNRH_01629	KPNRH_01629	V	VK055_RS24820	0.03102368	0.992291656	0.315963698	0.396612452	nonessential	nonessential	nonessential	none
KPNRH_01630	KPNRH_01630	K	VK055_RS24825	0.042138206	0.989101409	-0.165616141	0.790047599	nonessential	nonessential	nonessential	none
KPNRH_01631	rplY	J	VK055_RS24830	NA	NA	NA	NA	essential	essential	essential	NA
KPNRH_01632	radD	L	VK055_RS24835	-0.182308489	0.762688347	0.033256526	0.964861438	nonessential	nonessential	nonessential	none
KPNRH_01633	rsuA	J	VK055_RS24840	0.01255463	1	0.001649431	1	nonessential	nonessential	nonessential	none
KPNRH_01634	bcr_2	EGP	VK055_RS24845	0.162512242	0.750897121	0.067691989	0.933047838	nonessential	nonessential	nonessential	none
KPNRH_01635	yejG	S	VK055_RS24850	-0.049834436	1	-0.295077102	0.895533281	nonessential	nonessential	nonessential	none
KPNRH_01636	yejF	P	VK055_RS24855	0.064035709	0.970620084	0.177731012	0.719370671	nonessential	nonessential	nonessential	none
KPNRH_01637	yejE	P	VK055_RS24860	-0.088112384	0.944258809	-0.304847863	0.337737393	nonessential	nonessential	nonessential	none
KPNRH_01638	yejB	P	VK055_RS24865	0.020718596	1	0.075494742	0.933047838	nonessential	nonessential	nonessential	none
KPNRH_01639	KPNRH_01639	E	VK055_RS24870	-0.083501425	0.91447918	-0.108830869	0.810694448	nonessential	nonessential	nonessential	none
KPNRH_01640	pdeN	T	VK055_RS24875	-0.270071895	0.391960991	-0.027862989	0.972616145	nonessential	nonessential	nonessential	none
KPNRH_01641	mepS_1	M	VK055_RS24880	0.215126264	0.556286217	-0.094079391	0.918462249	nonessential	nonessential	nonessential	none
KPNRH_01642	lpxT	I	VK055_RS24885	-0.069436376	0.966202063	0.054305613	0.954423438	nonessential	nonessential	nonessential	none
KPNRH_01643	yeiR	S	VK055_RS24890	-0.166037412	0.861742514	-0.066636174	0.946567253	nonessential	nonessential	nonessential	none
KPNRH_01644	por_1	G	VK055_RS24895	-0.028914038	0.991772611	-0.040161527	0.96203975	nonessential	nonessential	nonessential	none
KPNRH_01645	uxuA_2	G	VK055_RS24900	0.000192807	1	-0.014571282	0.99004024	nonessential	nonessential	nonessential	none
KPNRH_01646	yeiP	J	VK055_RS24905	-0.010952918	1	-0.020242972	0.986660618	nonessential	nonessential	nonessential	none
KPNRH_01647	KPNRH_01647	L	VK055_RS24915	-0.024563247	0.993576076	-0.085671924	0.830222087	nonessential	nonessential	nonessential	none
KPNRH_01648	setB	EGP	VK055_RS24920	-0.151772584	0.84679718	-0.073513565	0.944604124	nonessential	nonessential	nonessential	none
KPNRH_01649	fruB_1	G	VK055_RS24925	-0.183309466	0.871725523	-0.083482212	0.917408094	nonessential	nonessential	nonessential	none
KPNRH_01650	lacC_2	H	VK055_RS24930	0.199528111	0.891483392	0.248467478	0.789554198	nonessential	nonessential	nonessential	none
KPNRH_01651	fruA_2	G	VK055_RS24935	-0.14730537	0.891483392	0.053185629	0.954423438	nonessential	nonessential	nonessential	none
KPNRH_01652	nfo	L	VK055_RS24940	-0.155232137	0.889576592	-0.24912147	0.655323264	nonessential	nonessential	nonessential	none
KPNRH_01653	KPNRH_01653	S	VK055_RS24945	0.409450807	0.511629445	-0.266500848	0.807517374	nonessential	nonessential	nonessential	none
KPNRH_01654	cmpR_2	K	VK055_RS24955	-0.445936248	0.51023064	-0.31252256	0.589354377	nonessential	nonessential	nonessential	none
KPNRH_01655	lysP	E	VK055_RS24960	-0.276814867	0.39284289	-0.403354812	0.114255635	nonessential	nonessential	nonessential	none
KPNRH_01656	cirA	P	VK055_RS24965	0.103588727	0.91535621	0.02729129	0.976911723	nonessential	nonessential	nonessential	none
KPNRH_01657	yeiG	S	VK055_RS24970	-0.191869032	0.777536441	-0.326012773	0.524498938	nonessential	nonessential	nonessential	none
KPNRH_01658	folE	F	VK055_RS24975	NA	NA	NA	NA	essential	essential	essential	NA
KPNRH_01659	KPNRH_01659	S	VK055_RS24980	0.039526882	0.984971781	-0.200373159	0.747771055	nonessential	nonessential	nonessential	none
KPNRH_01660	galS	K	VK055_RS24985	-0.133940197	0.859744045	-0.055832009	0.961439689	nonessential	nonessential	nonessential	none
KPNRH_01661	mglB	G	VK055_RS24990	-0.163619184	0.865939831	-0.136261639	0.872192643	nonessential	nonessential	nonessential	none
KPNRH_01662	mglA_1	P	VK055_RS24995	-0.00724648	1	0.08571477	0.834618382	nonessential	nonessential	nonessential	none
KPNRH_01663	mglC	G	VK055_RS25000	-0.118752734	0.817422453	0.092783237	0.828201692	nonessential	nonessential	nonessential	none
KPNRH_01664	KPNRH_01664	S	VK055_RS25005	-0.065648759	0.975766964	-1.085211601	0.006041553	nonessential	nonessential	nonessential	depleted.6h
KPNRH_01665	cdd	F	VK055_RS25010	-0.101442569	0.939019558	-0.391852406	0.505471196	nonessential	nonessential	nonessential	none
KPNRH_01666	yohK_1	M	VK055_RS25015	-0.103419245	0.962741246	-0.444447471	0.289715985	nonessential	nonessential	nonessential	none
KPNRH_01667	KPNRH_01667	S	VK055_RS25020	0.030776709	0.999078496	0.123967703	0.881717118	nonessential	nonessential	nonessential	none
KPNRH_01668	dusC	J	VK055_RS25025	-0.133944799	0.741496084	-0.09603223	0.811154764	nonessential	nonessential	nonessential	none
KPNRH_01669	oprB	M	VK055_RS25030	-0.051607787	0.937243389	-0.063301815	0.873366664	nonessential	nonessential	nonessential	none
KPNRH_01670	bglG	K	VK055_RS25035	0.053430598	0.978150281	0.049540183	0.962658987	nonessential	nonessential	nonessential	none
KPNRH_01671	bglF_2	G	VK055_RS25040	-0.076932288	0.949500636	-0.166320026	0.729240433	nonessential	nonessential	nonessential	none
KPNRH_01672	bglB	G	VK055_RS25045	0.062205832	0.95568857	-0.20598912	0.585706902	nonessential	nonessential	nonessential	none
KPNRH_01673	oprM_2	MU	VK055_RS25055	0.144033225	0.802961787	0.159716817	0.704171042	nonessential	nonessential	nonessential	none
KPNRH_01674	yohD	S	VK055_RS25060	0.283267522	0.747001144	0.283083683	0.647359171	nonessential	nonessential	nonessential	none
KPNRH_01675	yohC	S	VK055_RS25065	-0.077620375	0.95329185	-0.142975214	0.810694448	nonessential	nonessential	nonessential	none
KPNRH_01676	pbpG	M	VK055_RS25070	0.136479229	0.87572134	-0.10740322	0.880265075	nonessential	nonessential	nonessential	none
KPNRH_01677	pat_2	M	VK055_RS25075	-0.205700542	0.692578969	-0.277412828	0.711452751	nonessential	nonessential	nonessential	none
KPNRH_01678	dld	C	VK055_RS25080	0.023696111	0.999078496	-0.027299488	0.972616145	nonessential	nonessential	nonessential	none
KPNRH_01679	KPNRH_01679	G	VK055_RS25085	-0.10710948	0.84679718	0.126646633	0.726914657	nonessential	nonessential	nonessential	none
KPNRH_01680	yehZ	M	VK055_RS25090	-0.420609811	0.154396204	-0.207818832	0.726914657	nonessential	nonessential	nonessential	none
KPNRH_01681	yehY	P	VK055_RS25095	-0.087468509	0.944258809	-0.20661572	0.782840355	nonessential	nonessential	nonessential	none
KPNRH_01682	yehX	E	VK055_RS25100	0.169320337	0.836514398	-0.319633632	0.687529774	nonessential	nonessential	nonessential	none
KPNRH_01683	yehW	P	VK055_RS25105	-0.083552584	0.966202063	-0.134083779	0.868078273	nonessential	nonessential	nonessential	none
KPNRH_01684	KPNRH_01684	S	VK055_RS25110	-0.32239543	0.865939831	-0.31780969	0.837306947	nonessential	nonessential	nonessential	none
KPNRH_01685	btsS	T	VK055_RS25115	-0.062480733	0.951512816	-0.22655532	0.387121909	nonessential	nonessential	nonessential	none
KPNRH_01686	btsR	KT	VK055_RS25120	0.01521198	1	0.000815794	1	nonessential	nonessential	nonessential	none
KPNRH_01687	KPNRH_01687	S	VK055_RS25125	0.03815118	1	0.179705517	0.882054267	nonessential	nonessential	nonessential	none
KPNRH_01688	metG	J	VK055_RS25130	0.200957043	0.953377848	-0.110960678	0.96275914	ambiguous	ambiguous	nonessential	NA
KPNRH_01689	apbC	D	VK055_RS25135	0.051778408	0.998280948	-0.056094237	0.965735908	nonessential	nonessential	nonessential	none
KPNRH_01690	KPNRH_01690	K	VK055_RS25140	-0.216244696	0.863068121	-0.022324642	0.994158813	nonessential	nonessential	nonessential	none
KPNRH_01691	rcnB	S	VK055_RS25145	0.104002907	0.977895687	0.176065161	0.924085843	nonessential	nonessential	nonessential	none
KPNRH_01692	dmlR_7	K	VK055_RS25150	-0.137686467	0.933006385	0.29395683	0.550156842	nonessential	nonessential	nonessential	none
KPNRH_01693	adeQ	S	VK055_RS25155	0.031132574	0.992030733	-0.11835352	0.849671419	nonessential	nonessential	nonessential	none
KPNRH_01694	ade2	F	VK055_RS25160	-0.127258872	0.817422453	-0.124113387	0.810694448	nonessential	nonessential	nonessential	none
KPNRH_01695	oxyR_1	K	VK055_RS25165	-0.232377726	0.515727257	-0.051572175	0.945991159	nonessential	nonessential	nonessential	none
KPNRH_01696	KPNRH_01696	T	NA	-0.211811416	0.879735731	0.134158323	0.882122152	nonessential	nonessential	nonessential	none
KPNRH_01697	thiM	H	VK055_RS25185	-0.122357074	0.937243389	0.224242824	0.739113233	nonessential	nonessential	nonessential	none
KPNRH_01698	thiD	H	VK055_RS25190	0.264817481	0.702305274	-0.104459046	0.927185612	nonessential	nonessential	nonessential	none
KPNRH_01699	fbaB	G	VK055_RS25195	-0.073378078	0.96145481	-0.085330964	0.945991159	nonessential	nonessential	nonessential	none
KPNRH_01700	csbX_1	EGP	VK055_RS25200	-0.106639153	0.907001624	-0.196505886	0.591193551	nonessential	nonessential	nonessential	none
KPNRH_01701	araB_1	C	VK055_RS25205	-0.34052409	0.519670941	-0.370423908	0.221087554	nonessential	nonessential	nonessential	none
KPNRH_01702	rbtD	S	VK055_RS25210	-0.018777189	1	-0.013208845	0.997908107	nonessential	nonessential	nonessential	none
KPNRH_01703	purR_1	K	VK055_RS25215	-0.293024644	0.624451347	-0.219847158	0.710461209	nonessential	nonessential	nonessential	none
KPNRH_01704	lsrR_2	K	VK055_RS25220	-0.089240724	0.975766964	0.038910004	0.980854727	nonessential	nonessential	nonessential	none
KPNRH_01705	mtlK	G	VK055_RS25225	-0.255584368	0.457072975	0.025583726	0.972616145	nonessential	nonessential	nonessential	none
KPNRH_01706	xylB_2	G	VK055_RS25230	-0.049608841	0.97144346	0.102903586	0.849521433	nonessential	nonessential	nonessential	none
KPNRH_01707	csbX_2	EGP	VK055_RS25235	0.16346721	0.803771673	0.078066147	0.916205823	nonessential	nonessential	nonessential	none
KPNRH_01708	hxpB_1	G	VK055_RS25240	-0.024884364	0.999086642	0.217403177	0.639557935	nonessential	nonessential	nonessential	none
KPNRH_01709	gci	M	VK055_RS25245	0.045508894	0.991212804	-0.187269343	0.729767559	nonessential	nonessential	nonessential	none
KPNRH_01710	ddpA_1	E	VK055_RS25250	0.03804151	0.985861593	0.034108779	0.96275914	nonessential	nonessential	nonessential	none
KPNRH_01711	ddpB	P	VK055_RS25255	0.088550386	0.952147089	-0.248832564	0.585728131	nonessential	nonessential	nonessential	none
KPNRH_01712	ddpC_1	P	VK055_RS25260	-0.035200971	0.984971781	-0.063361091	0.937133073	nonessential	nonessential	nonessential	none
KPNRH_01713	oppD_1	EP	VK055_RS25265	0.124210547	0.937330035	0.266365867	0.578542878	nonessential	nonessential	nonessential	none
KPNRH_01714	oppF_2	EP	VK055_RS25270	0.020351085	1	0.430688443	0.211548725	nonessential	nonessential	nonessential	none
KPNRH_01715	yegS	I	VK055_RS25275	-0.157118366	0.907001624	-0.214794533	0.719370671	nonessential	nonessential	nonessential	none
KPNRH_01716	KPNRH_01716		NA	-0.377547355	0.944258809	-2.346319974	0.142964947	nonessential	nonessential	nonessential	none
KPNRH_01717	ydcP_1	O	VK055_RS25280	0.013575969	1	-0.109567159	0.896496562	nonessential	nonessential	nonessential	none
KPNRH_01718	baeR	K	VK055_RS25285	-0.585416365	0.556021625	-0.232201234	0.791369215	nonessential	nonessential	nonessential	none
KPNRH_01719	baeS	T	VK055_RS25290	-0.085803419	0.944111028	0.046119376	0.961439689	nonessential	nonessential	nonessential	none
KPNRH_01720	mdtD_2	EGP	VK055_RS25295	-0.188415593	0.597170138	0.033867815	0.972616145	nonessential	nonessential	nonessential	none
KPNRH_01721	mdtC	V	VK055_RS25300	0.016540153	0.999078496	0.073525618	0.86474101	nonessential	nonessential	nonessential	none
KPNRH_01722	mdtB	V	VK055_RS25305	-0.13859713	0.638706473	-0.217496842	0.403920328	nonessential	nonessential	nonessential	none
KPNRH_01723	mdtA_1	M	VK055_RS25310	0.025049754	0.999078496	0.034732621	0.965735908	nonessential	nonessential	nonessential	none
KPNRH_01724	dctA_2	U	VK055_RS25315	0.013742008	1	-0.001023787	1	nonessential	nonessential	nonessential	none
KPNRH_01725	KPNRH_01725	K	VK055_RS25320	0.028864386	0.963505842	-0.062782016	0.820356542	nonessential	nonessential	nonessential	none
KPNRH_01726	KPNRH_01726		VK055_RS28300	0.027301797	1	-0.04891978	0.965735908	nonessential	nonessential	nonessential	none
KPNRH_01727	phoP_1	T	VK055_RS25330	0.021208592	1	-0.273282679	0.674092379	nonessential	nonessential	nonessential	none
KPNRH_01728	sasA_1	T	VK055_RS25335	0.092896562	0.949500636	0.083184952	0.898309421	nonessential	nonessential	nonessential	none
KPNRH_01729	dnaK_1	O	VK055_RS25340	0.301349236	0.205479143	0.026920274	0.972616145	nonessential	nonessential	nonessential	none
KPNRH_01730	alkA	L	VK055_RS25345	0.128665441	0.928334385	-0.069155218	0.946567253	nonessential	nonessential	nonessential	none
KPNRH_01731	udk	F	VK055_RS25350	-0.301322035	0.845042234	0.062139139	0.965748109	nonessential	nonessential	nonessential	none
KPNRH_01732	dcd	F	VK055_RS25355	-1.731995446	0.592002009	-1.838394613	0.230498338	nonessential	nonessential	nonessential	none
KPNRH_01733	KPNRH_01733	M	VK055_RS25360	-0.161738626	0.767750087	-0.425170147	0.099391312	nonessential	nonessential	nonessential	none
KPNRH_01734	KPNRH_01734	P	VK055_RS25365	-0.019249409	0.999078496	0.045312754	0.954423438	nonessential	nonessential	nonessential	none
KPNRH_01735	galF	M	VK055_RS25370	-0.059847834	0.977895687	0.023672067	0.98497575	nonessential	nonessential	nonessential	none
KPNRH_01736	KPNRH_01736	I	VK055_RS25375	-0.486918508	0.159258586	-1.268819653	3.14E-08	nonessential	nonessential	nonessential	depleted.6h
KPNRH_01737	KPNRH_01737	S	VK055_RS25385	-0.524088077	0.002677865	-1.71311364	0.000629717	nonessential	nonessential	nonessential	depleted.6h
KPNRH_01738	KPNRH_01738	M	VK055_RS25390	-5.567122292	2.69E-186	-11.55210922	6.10E-215	nonessential	nonessential	essential	depleted.both.down
KPNRH_01739	KPNRH_01739	DM	NA	-6.00644111	2.45E-137	-9.732507753	2.47E-155	nonessential	nonessential	essential	depleted.both.down
KPNRH_01740	KPNRH_01740		NA	-4.250579291	5.29E-16	-10.77729374	5.26E-35	nonessential	nonessential	essential	depleted.both.down
KPNRH_01741	KPNRH_01741	M	NA	-5.902698241	0.003348874	-5.891362244	0.003334939	nonessential	essential	essential	depleted.both.stbl
KPNRH_01742	KPNRH_01742	M	NA	-4.045677065	1.90E-38	-12.30979869	2.17E-97	nonessential	nonessential	essential	depleted.both.down
KPNRH_01743	wfeD	M	NA	-4.349173811	2.35E-13	-9.613925891	2.99E-20	nonessential	nonessential	essential	depleted.both.down
KPNRH_01744	KPNRH_01744	L	NA	-1.206520629	0.006047893	-1.779346967	4.51E-05	nonessential	nonessential	nonessential	depleted.both.stbl
KPNRH_01745	KPNRH_01745	L	NA	-0.167268137	0.977895687	-0.414099229	0.724446339	nonessential	nonessential	nonessential	none
KPNRH_01746	KPNRH_01746	L	NA	-0.68684126	0.096811051	-0.604444988	0.015471363	nonessential	nonessential	nonessential	none
KPNRH_01747	KPNRH_01747	M	NA	-3.677062736	2.58E-26	-8.315914148	7.87E-44	nonessential	nonessential	essential	depleted.both.down
KPNRH_01748	wzxC	S	NA	-6.738477692	5.67E-143	-10.80461011	7.05E-138	nonessential	nonessential	essential	depleted.both.down
KPNRH_01749	epsJ	S	NA	-5.535454015	1.66E-113	-10.71057709	8.61E-128	nonessential	nonessential	essential	depleted.both.down
KPNRH_01750	wcaJ	M	NA	-5.803624686	8.98E-236	-12.18613765	0.0000000000000000000000000000000000000000000000000000000000000000000000000000000000000000000000000000000000000000000000000000000000000000000000000000000000000000000000000000000000000000000000000000000000000000000000000000000000000000000000000000000000000000000000000000000000000000000000000000000000000000000000000258178947349261	nonessential	nonessential	essential	depleted.both.down
KPNRH_01751	gnd	H	VK055_RS25435	-1.390437819	6.73E-15	-3.256351942	5.08E-19	nonessential	nonessential	nonessential	depleted.both.stbl
KPNRH_01752	KPNRH_01752	G	NA	-1.766915209	6.97E-13	-6.263935817	8.00E-39	nonessential	nonessential	nonessential	depleted.both.down
KPNRH_01753	ugd	M	VK055_RS25450	NA	NA	NA	NA	essential	essential	essential	NA
KPNRH_01754	wbgU	M	VK055_RS25465	NA	NA	NA	NA	essential	essential	essential	NA
KPNRH_01755	tagG	GM	VK055_RS25470	-1.18079288	0.001812211	-4.475731674	2.68E-26	nonessential	nonessential	nonessential	depleted.both.down
KPNRH_01756	tagH	GM	VK055_RS25475	-0.710095014	1.60E-05	-4.431982545	1.35E-42	nonessential	nonessential	nonessential	depleted.6h
KPNRH_01757	KPNRH_01757	M	VK055_RS25480	0.339525575	0.006566426	-3.178604726	3.22E-16	nonessential	nonessential	nonessential	depleted.6h
KPNRH_01758	rfbD	M	VK055_RS25485	0.410447091	2.18E-07	-3.277879419	9.81E-14	nonessential	nonessential	nonessential	depleted.6h
KPNRH_01759	KPNRH_01759	S	VK055_RS25490	0.420881526	1.90E-06	-3.311158407	1.98E-18	nonessential	nonessential	nonessential	depleted.6h
KPNRH_01760	pglA	M	VK055_RS25495	0.457461115	5.02E-08	-3.331991484	1.22E-18	nonessential	nonessential	nonessential	depleted.6h
KPNRH_01761	KPNRH_01761	M	NA	0.038078586	0.963505842	-0.048631613	0.902328599	nonessential	nonessential	nonessential	none
KPNRH_01762	KPNRH_01762		NA	0.380204058	9.69E-05	0.15018085	0.626534607	nonessential	nonessential	nonessential	none
KPNRH_01763	ykoT	M	NA	-0.062528735	0.870988628	-0.160136013	0.583757094	nonessential	nonessential	nonessential	none
KPNRH_01764	KPNRH_01764	S	NA	-0.143897184	0.941732019	-1.830420944	0.000270868	nonessential	nonessential	nonessential	depleted.6h
KPNRH_01765	hisI	E	VK055_RS25505	-0.137397614	0.930392559	-0.35778766	0.421494521	nonessential	nonessential	nonessential	none
KPNRH_01766	hisF	E	VK055_RS25510	0.050286532	0.984971781	-0.112606272	0.900028784	nonessential	nonessential	nonessential	none
KPNRH_01767	hisA	E	VK055_RS25515	-0.259635931	0.831770114	0.329632614	0.484207697	nonessential	nonessential	nonessential	none
KPNRH_01768	hisH	E	VK055_RS25520	-0.713884279	0.057959817	-0.783453689	0.01599677	nonessential	nonessential	nonessential	none
KPNRH_01769	hisB	E	VK055_RS25525	-0.211817402	0.84679718	-0.150196286	0.811154764	nonessential	nonessential	nonessential	none
KPNRH_01770	hisC_1	E	VK055_RS25530	0.175715602	0.824317117	-0.291984512	0.605139639	nonessential	nonessential	nonessential	none
KPNRH_01771	hisD	E	VK055_RS25535	-0.210472427	0.859744045	-0.012520052	1	nonessential	nonessential	nonessential	none
KPNRH_01772	hisG	F	VK055_RS25540	-0.052160957	0.981678399	-0.24283597	0.638918048	nonessential	nonessential	nonessential	none
KPNRH_01773	KPNRH_01773		NA	1.005945805	0.718373956	-0.497379025	0.933047838	nonessential	nonessential	nonessential	none
KPNRH_01774	yeeZ	GM	VK055_RS25545	0.149768425	0.84679718	0.135163869	0.811959593	nonessential	nonessential	nonessential	none
KPNRH_01775	yhaJ_2	K	VK055_RS25550	0.222802273	0.787099926	-0.154628783	0.835059153	nonessential	nonessential	nonessential	none
KPNRH_01776	plaP	E	VK055_RS25555	-0.161086665	0.84679718	0.330854503	0.417316754	nonessential	nonessential	nonessential	none
KPNRH_01777	KPNRH_01777	K	VK055_RS25560	-0.504491531	0.571796473	-0.407590942	0.817422078	nonessential	nonessential	nonessential	none
KPNRH_01778	fusA_2	J	VK055_RS25565	-0.013916406	1	0.06820881	0.903714066	nonessential	nonessential	nonessential	none
KPNRH_01779	KPNRH_01779	L	NA	NA	NA	NA	NA	essential	essential	essential	NA
KPNRH_01780	KPNRH_01780	L	NA	0.658442291	0.747001144	1.549985839	0.097670816	ambiguous	essential	ambiguous	NA
KPNRH_01781	sbcB	L	VK055_RS25570	-0.555661692	0.515727257	-1.386795545	0.000967205	nonessential	nonessential	nonessential	depleted.6h
KPNRH_01782	dacD	M	VK055_RS25575	0.08345535	0.944258809	-0.070083278	0.945991159	nonessential	nonessential	nonessential	none
KPNRH_01783	KPNRH_01783		NA	NA	NA	NA	NA	essential	essential	essential	NA
KPNRH_01784	KPNRH_01784	L	NA	NA	NA	NA	NA	essential	essential	essential	NA
KPNRH_01785	sbmC	L	VK055_RS25580	0.095421215	0.977895687	0.259777369	0.796596509	nonessential	nonessential	nonessential	none
KPNRH_01786	yeeA	S	VK055_RS25585	0.09436899	0.937243389	-0.035418009	0.971649432	nonessential	nonessential	nonessential	none
KPNRH_01787	KPNRH_01787	S	VK055_RS25590	0.378347476	0.817422453	0.397992988	0.726914657	nonessential	nonessential	nonessential	none
KPNRH_01788	cobS	H	VK055_RS25595	0.071969602	0.981678399	-0.127732618	0.881670038	nonessential	nonessential	nonessential	none
KPNRH_01789	cobT_2	F	VK055_RS25600	0.171924221	0.861008801	0.064461423	0.95053601	nonessential	nonessential	nonessential	none
KPNRH_01790	ahcY	H	VK055_RS25605	0.002109898	1	-0.084473134	0.914453452	nonessential	nonessential	nonessential	none
KPNRH_01791	KPNRH_01791	T	VK055_RS25610	-0.2662959	0.634496488	-0.24229393	0.738708342	nonessential	nonessential	nonessential	none
KPNRH_01792	KPNRH_01792	S	VK055_RS25615	0.020447607	1	-0.062456516	0.970075946	nonessential	nonessential	nonessential	none
KPNRH_01793	dmlR_8	K	VK055_RS25620	0.200410161	0.767750087	-0.151208695	0.828201692	nonessential	nonessential	nonessential	none
KPNRH_01794	KPNRH_01794	H	VK055_RS25625	-0.112900169	0.953158096	-0.254196345	0.726170894	nonessential	nonessential	nonessential	none
KPNRH_01795	yhjE_2	EGP	VK055_RS25630	0.016565617	1	-0.0242253	0.977666588	nonessential	nonessential	nonessential	none
KPNRH_01796	KPNRH_01796	S	VK055_RS25640	0.01699983	0.999086642	0.063590051	0.884917937	nonessential	nonessential	nonessential	none
KPNRH_01797	KPNRH_01797	T	VK055_RS25645	0.048397157	0.937330035	-0.038614208	0.914453452	nonessential	nonessential	nonessential	none
KPNRH_01798	yeaR_1	P	VK055_RS25655	0.079628712	0.838354814	0.047176983	0.913584987	nonessential	nonessential	nonessential	none
KPNRH_01799	KPNRH_01799	S	VK055_RS25660	-0.059800892	0.962280285	-0.255695304	0.274856662	nonessential	nonessential	nonessential	none
KPNRH_01800	gcvA_2	K	VK055_RS25665	-0.162607889	0.820087207	-0.44460782	0.160799638	nonessential	nonessential	nonessential	none
KPNRH_01801	KPNRH_01801		VK055_RS25670	-0.023257896	1	-0.022844404	0.994158813	nonessential	nonessential	nonessential	none
KPNRH_01802	cpo	I	VK055_RS25675	0.039776892	0.99683219	-0.060000344	0.96275914	nonessential	nonessential	nonessential	none
KPNRH_01803	KPNRH_01803	T	VK055_RS25680	-0.134576478	0.915819956	0.075829956	0.938968863	nonessential	nonessential	nonessential	none
KPNRH_01804	KPNRH_01804	KLT	VK055_RS25685	0.025808912	0.999078496	0.03233016	0.978613339	nonessential	nonessential	nonessential	none
KPNRH_01805	KPNRH_01805		NA	-0.099219789	0.889098247	-0.108882497	0.866586366	nonessential	nonessential	nonessential	none
KPNRH_01806	KPNRH_01806	K	NA	-0.006444495	1	-0.328637824	0.643263388	nonessential	nonessential	nonessential	none
KPNRH_01807	KPNRH_01807		NA	0.003172981	1	0.012282487	1	nonessential	nonessential	nonessential	none
KPNRH_01808	KPNRH_01808		NA	-0.224998197	0.745642039	-0.239051885	0.512589634	nonessential	nonessential	nonessential	none
KPNRH_01809	KPNRH_01809		NA	-0.043212977	0.940755357	-0.002081813	1	nonessential	nonessential	nonessential	none
KPNRH_01810	KPNRH_01810		NA	-0.06870688	0.966538927	-0.008106352	1	nonessential	nonessential	nonessential	none
KPNRH_01811	hns_1	L	NA	0.032664742	0.965533196	0.016681696	0.972616145	nonessential	nonessential	nonessential	none
KPNRH_01812	KPNRH_01812		NA	0.030194785	0.981678399	-0.014551608	0.986660618	nonessential	nonessential	nonessential	none
KPNRH_01813	KPNRH_01813		NA	-0.105363412	0.84679718	-0.242344756	0.289715985	nonessential	nonessential	nonessential	none
KPNRH_01814	KPNRH_01814		NA	0.055977383	0.91535621	-0.033945943	0.933047838	nonessential	nonessential	nonessential	none
KPNRH_01815	KPNRH_01815		NA	0.060373333	0.941732019	0.043284748	0.927185612	nonessential	nonessential	nonessential	none
KPNRH_01816	KPNRH_01816	S	NA	-0.075497149	0.917950868	0.01020242	0.994158813	nonessential	nonessential	nonessential	none
KPNRH_01817	KPNRH_01817	S	NA	-0.095599682	0.658983673	-0.097365755	0.643263388	nonessential	nonessential	nonessential	none
KPNRH_01818	KPNRH_01818		NA	0.371638141	0.179158259	0.169601669	0.800807876	nonessential	nonessential	nonessential	none
KPNRH_01819	KPNRH_01819		NA	0.031207669	0.993265736	0.208770667	0.608937755	nonessential	nonessential	nonessential	none
KPNRH_01820	KPNRH_01820	L	NA	0.089342082	0.718373956	-0.029814848	0.952292056	nonessential	nonessential	nonessential	none
KPNRH_01821	KPNRH_01821		NA	-0.162513081	0.938407143	-0.249354856	0.772821939	nonessential	nonessential	nonessential	none
KPNRH_01822	KPNRH_01822		NA	0.014496617	1	-0.139756778	0.792515466	nonessential	nonessential	nonessential	none
KPNRH_01823	KPNRH_01823	S	NA	-0.111082798	0.832473658	-0.105214292	0.801429117	nonessential	nonessential	nonessential	none
KPNRH_01824	KPNRH_01824	NU	NA	-0.061566448	0.859744045	-0.035983439	0.924635747	nonessential	nonessential	nonessential	none
KPNRH_01825	KPNRH_01825	NU	NA	-0.040634265	0.932765698	-0.048786301	0.867893406	nonessential	nonessential	nonessential	none
KPNRH_01826	KPNRH_01826	L	NA	-0.070539406	0.771069434	-0.032478725	0.918462249	nonessential	nonessential	nonessential	none
KPNRH_01827	KPNRH_01827	L	NA	-0.088261709	0.722656369	-0.007179345	0.992311567	nonessential	nonessential	nonessential	none
KPNRH_01828	KPNRH_01828		NA	-0.059412767	0.870988628	-0.165662817	0.27790141	nonessential	nonessential	nonessential	none
KPNRH_01829	intA_2	L	NA	-0.021548752	0.984881371	-0.098040078	0.719370671	nonessential	nonessential	nonessential	none
KPNRH_01830	KPNRH_01830		NA	0.677145918	0.918309326	-2.233834239	0.187980853	nonessential	nonessential	nonessential	none
KPNRH_01831	yeeO	V	VK055_RS25970	0.149408847	0.865939831	0.082501152	0.897141816	nonessential	nonessential	nonessential	none
KPNRH_01832	KPNRH_01832		NA	NA	NA	NA	NA	essential	essential	essential	NA
KPNRH_01833	amn	F	VK055_RS25980	-0.016745836	1	-0.000448137	1	nonessential	nonessential	nonessential	none
KPNRH_01834	pmrD	S	VK055_RS25985	0.073893104	0.949500636	0.096698195	0.866586366	nonessential	nonessential	nonessential	none
KPNRH_01835	menH_3	I	VK055_RS25990	0.013043088	1	0.156737065	0.74057256	nonessential	nonessential	nonessential	none
KPNRH_01836	KPNRH_01836	S	VK055_RS25995	0.011003388	1	-0.0009594	1	nonessential	nonessential	nonessential	none
KPNRH_01837	acuI	C	VK055_RS26000	-0.33210794	0.655886907	0.101267659	0.914453452	nonessential	nonessential	nonessential	none
KPNRH_01838	acuR	K	VK055_RS26005	-0.097263059	0.931912915	-0.139471076	0.790335176	nonessential	nonessential	nonessential	none
KPNRH_01839	KPNRH_01839	P	VK055_RS26010	-0.08558547	0.865939831	0.005111958	1	nonessential	nonessential	nonessential	none
KPNRH_01840	KPNRH_01840		NA	NA	NA	NA	NA	essential	essential	essential	NA
KPNRH_01841	argP_2	K	VK055_RS26020	-0.26085835	0.769872037	0.315051583	0.609304348	nonessential	nonessential	nonessential	none
KPNRH_01842	cbl	K	VK055_RS26025	0.213449177	0.696529066	0.156973891	0.733504373	nonessential	nonessential	nonessential	none
KPNRH_01843	erfK	S	VK055_RS26030	-0.041749371	0.981678399	0.04323881	0.962658987	nonessential	nonessential	nonessential	none
KPNRH_01844	KPNRH_01844		NA	0.003058787	1	-0.051628884	0.895998687	nonessential	nonessential	nonessential	none
KPNRH_01845	pgrR_3	K	VK055_RS26035	-0.024479677	0.993265736	0.001811226	1	nonessential	nonessential	nonessential	none
KPNRH_01846	yjgH	J	NA	-0.42820626	0.626589876	-0.281262726	0.772821939	nonessential	nonessential	nonessential	none
KPNRH_01847	KPNRH_01847		NA	0.046632924	1	0.181278355	0.882122152	nonessential	nonessential	nonessential	none
KPNRH_01848	KPNRH_01848	S	NA	-0.071201697	0.892796361	-0.032007351	0.956206889	nonessential	nonessential	nonessential	none
KPNRH_01849	KPNRH_01849	S	NA	-0.812483476	0.497021621	0.168651028	0.933047838	nonessential	nonessential	nonessential	none
KPNRH_01850	KPNRH_01850	S	NA	-0.02910493	0.967515116	0.019368906	0.962658987	nonessential	nonessential	nonessential	none
KPNRH_01851	KPNRH_01851		NA	-0.052877888	0.907001624	-0.123743453	0.585728131	nonessential	nonessential	nonessential	none
KPNRH_01852	KPNRH_01852	S	NA	-0.032739559	0.95568857	-0.118634156	0.583757094	nonessential	nonessential	nonessential	none
KPNRH_01853	KPNRH_01853		NA	0.026163009	1	0.1232897	0.933047838	nonessential	nonessential	nonessential	none
KPNRH_01854	KPNRH_01854		NA	-0.060529083	0.967435082	0.004514698	1	nonessential	nonessential	nonessential	none
KPNRH_01855	KPNRH_01855	S	NA	-0.05410315	0.937243389	-0.131421352	0.644024857	nonessential	nonessential	nonessential	none
KPNRH_01856	KPNRH_01856		NA	-0.294464159	0.718373956	-0.18951539	0.790047599	nonessential	nonessential	nonessential	none
KPNRH_01857	KPNRH_01857	S	NA	-0.061264429	0.962280285	-0.158883945	0.695085516	nonessential	nonessential	nonessential	none
KPNRH_01858	thyA_2	F	NA	-0.054333317	0.962280285	-0.079085248	0.861109681	nonessential	nonessential	nonessential	none
KPNRH_01859	traC_2	L	VK055_RS25720	-0.018553027	0.999517258	-0.045570828	0.961439689	nonessential	nonessential	nonessential	none
KPNRH_01860	KPNRH_01860	K	VK055_RS25725	0.002024967	1	0.061361728	0.866586366	nonessential	nonessential	nonessential	none
KPNRH_01861	KPNRH_01861	U	VK055_RS25730	0.007039973	1	0.064151944	0.800807876	nonessential	nonessential	nonessential	none
KPNRH_01862	KPNRH_01862		VK055_RS25735	-0.104798365	0.816481309	-0.053816986	0.888901776	nonessential	nonessential	nonessential	none
KPNRH_01863	KPNRH_01863	S	NA	-0.065978376	0.932570267	0.016232575	0.992056	nonessential	nonessential	nonessential	none
KPNRH_01864	KPNRH_01864	NU	VK055_RS25740	-0.030370826	0.966202063	0.047229678	0.876527485	nonessential	nonessential	nonessential	none
KPNRH_01865	KPNRH_01865	U	VK055_RS25745	-0.205988697	0.721842398	-0.071860542	0.940101196	nonessential	nonessential	nonessential	none
KPNRH_01866	virB9_1	U	VK055_RS25750	-0.141859062	0.850534511	-0.161047096	0.840049072	nonessential	nonessential	nonessential	none
KPNRH_01867	ptlE	U	VK055_RS25755	-0.114630167	0.944258809	-0.286354316	0.791369215	nonessential	nonessential	nonessential	none
KPNRH_01868	KPNRH_01868		NA	0.077494309	0.968266076	-0.313593061	0.599571532	nonessential	nonessential	nonessential	none
KPNRH_01869	KPNRH_01869	U	VK055_RS25765	-0.02192878	0.978791185	-0.028849661	0.938212792	nonessential	nonessential	nonessential	none
KPNRH_01870	KPNRH_01870		VK055_RS27575	-0.158953129	0.805922139	-0.121118361	0.80116609	nonessential	nonessential	nonessential	none
KPNRH_01871	KPNRH_01871	U	VK055_RS25770	-0.040280625	0.978791185	-0.186334313	0.558886777	nonessential	nonessential	nonessential	none
KPNRH_01872	virB4_1	U	VK055_RS25775	-0.103855952	0.820212363	-0.072194217	0.866586366	nonessential	nonessential	nonessential	none
KPNRH_01873	ptlA	S	VK055_RS25780	0.140776519	0.975766964	-0.452418064	0.728553207	nonessential	nonessential	nonessential	none
KPNRH_01874	KPNRH_01874	M	VK055_RS25785	-0.207877967	0.77511869	-0.433313276	0.197409522	nonessential	nonessential	nonessential	none
KPNRH_01875	KPNRH_01875		VK055_RS25790	-0.157090048	0.8341361	-0.217988478	0.722618642	nonessential	nonessential	nonessential	none
KPNRH_01876	KPNRH_01876	S	VK055_RS25885	-0.011040082	1	0.03925279	0.933047838	nonessential	nonessential	nonessential	none
KPNRH_01877	KPNRH_01877		VK055_RS27615	-0.005601667	1	0.132797335	0.755456502	nonessential	nonessential	nonessential	none
KPNRH_01878	KPNRH_01878	K	VK055_RS25890	-0.207021461	0.863068121	0.06583499	0.952318208	nonessential	nonessential	nonessential	none
KPNRH_01879	KPNRH_01879	M	VK055_RS27855	-0.062839208	0.876406987	-0.012165263	0.981916272	nonessential	nonessential	nonessential	none
KPNRH_01880	fyuA	P	VK055_RS25900	-0.07005756	0.95568857	-0.174966865	0.648133017	nonessential	nonessential	nonessential	none
KPNRH_01881	dhbE	Q	VK055_RS25905	-0.15284993	0.907001624	-0.163236519	0.791369215	nonessential	nonessential	nonessential	none
KPNRH_01882	pikAV	Q	VK055_RS25910	0.033706741	0.999078496	-0.138816981	0.866586366	nonessential	nonessential	nonessential	none
KPNRH_01883	KPNRH_01883	Q	VK055_RS25915	-0.32579698	0.228251791	0.074946256	0.918322632	nonessential	nonessential	nonessential	none
KPNRH_01884	ubiE_1	IQ	VK055_RS25920	-0.015264432	0.99683219	-0.049223607	0.882122152	nonessential	nonessential	nonessential	none
KPNRH_01885	dltA	Q	VK055_RS25925	-0.125671767	0.609836447	0.036696776	0.932991275	nonessential	nonessential	nonessential	none
KPNRH_01886	KPNRH_01886	K	VK055_RS25930	0.054558805	0.963505842	-0.188093998	0.77255775	nonessential	nonessential	nonessential	none
KPNRH_01887	irtA	V	VK055_RS25935	0.007441487	1	-0.696757692	0.043980753	nonessential	nonessential	nonessential	none
KPNRH_01888	KPNRH_01888	V	VK055_RS25940	0.040632297	0.983094211	-0.389767102	0.125730105	nonessential	nonessential	nonessential	none
KPNRH_01889	ampG_1	EGP	VK055_RS25945	-0.154588189	0.839255834	-0.131553083	0.800807876	nonessential	nonessential	nonessential	none
KPNRH_01890	mbtI	EH	VK055_RS25950	-0.052079635	0.977136382	-0.040465212	0.961691001	nonessential	nonessential	nonessential	none
KPNRH_01891	intS_2	L	VK055_RS25955	-0.076232417	0.937243389	-0.010440669	0.993864197	nonessential	nonessential	nonessential	none
KPNRH_01892	KPNRH_01892		NA	NA	NA	NA	NA	essential	essential	essential	NA
KPNRH_01893	mtfA	C	VK055_RS26045	0.125485195	0.963505842	0.317174145	0.682690914	nonessential	nonessential	nonessential	none
KPNRH_01894	KPNRH_01894		NA	1.024923845	0.832002662	0.382853854	0.970075946	nonessential	nonessential	nonessential	none
KPNRH_01895	ompN_1	M	VK055_RS00055	-0.086577281	0.84679718	-0.03330798	0.962658987	nonessential	nonessential	nonessential	none
KPNRH_01896	yedR		VK055_RS00060	-0.241415002	0.779095097	0.387365261	0.339953226	nonessential	nonessential	nonessential	none
KPNRH_01897	yedJ	S	VK055_RS00065	-0.013434636	1	0.002878404	1	nonessential	nonessential	nonessential	none
KPNRH_01898	dcm	H	VK055_RS00070	-0.334973427	0.550555405	-0.775219834	0.050588491	nonessential	nonessential	nonessential	none
KPNRH_01899	vsr	L	VK055_RS00075	-0.097095566	0.984971781	0.260140664	0.845184543	nonessential	nonessential	nonessential	none
KPNRH_01900	yedA	EG	VK055_RS00080	0.002194262	1	-0.092608012	0.882122152	nonessential	nonessential	nonessential	none
KPNRH_01901	yedI	S	VK055_RS00085	-0.326903906	0.441779855	0.071828367	0.937133073	nonessential	nonessential	nonessential	none
KPNRH_01902	dgcQ	T	VK055_RS00090	0.104341761	0.929888681	-0.068539972	0.911868537	nonessential	nonessential	nonessential	none
KPNRH_01903	KPNRH_01903		NA	-0.113293957	1	-5.655065333	0.005872626	nonessential	nonessential	essential	depleted.6h
KPNRH_01904	KPNRH_01904	S	VK055_RS00095	-0.231220458	0.944258809	-0.490517737	0.648496526	nonessential	nonessential	nonessential	none
KPNRH_01905	dsrB	S	VK055_RS00100	-0.329126645	0.84679718	0.127485785	0.956447607	nonessential	nonessential	nonessential	none
KPNRH_01906	rcsA	K	VK055_RS00105	0.198149314	0.560400425	0.370278552	0.018558886	nonessential	nonessential	nonessential	none
KPNRH_01907	KPNRH_01907	S	VK055_RS00110	0.126167088	0.978791185	-0.101364642	0.96203975	nonessential	nonessential	nonessential	none
KPNRH_01908	amyA	G	VK055_RS00115	-0.183730755	0.69268092	0.143601819	0.786209177	nonessential	nonessential	nonessential	none
KPNRH_01909	fliY_2	ET	VK055_RS00120	0.023200316	1	0.274111244	0.534358711	nonessential	nonessential	nonessential	none
KPNRH_01910	dcyD	E	VK055_RS00125	0.02829569	0.999381926	0.012258427	0.997908107	nonessential	nonessential	nonessential	none
KPNRH_01911	yecS_1	P	VK055_RS00130	-0.374770517	0.37799852	-0.025576004	0.987420623	nonessential	nonessential	nonessential	none
KPNRH_01912	artM_1	E	VK055_RS00135	0.129335304	0.907001624	-0.1290887	0.844420411	nonessential	nonessential	nonessential	none
KPNRH_01913	sdiA	K	VK055_RS00140	-0.181478016	0.501346942	-0.050593276	0.928030149	nonessential	nonessential	nonessential	none
KPNRH_01914	KPNRH_01914	S	VK055_RS00145	-0.080045003	0.951512816	-0.321996771	0.423677989	nonessential	nonessential	nonessential	none
KPNRH_01915	uvrY	K	VK055_RS00150	-0.040413037	0.977136382	-0.00377367	1	nonessential	nonessential	nonessential	none
KPNRH_01916	uvrC	L	VK055_RS00155	-0.174614751	0.755980472	-0.02039838	0.983105208	nonessential	nonessential	nonessential	none
KPNRH_01917	pgsA	I	VK055_RS00160	NA	NA	NA	NA	essential	essential	essential	NA
KPNRH_01918	KPNRH_01918		NA	NA	NA	NA	NA	essential	essential	essential	NA
KPNRH_01919	KPNRH_01919		NA	NA	NA	NA	NA	essential	essential	essential	NA
KPNRH_01920	KPNRH_01920		NA	NA	NA	NA	NA	essential	essential	essential	NA
KPNRH_01921	dapA_2	EM	VK055_RS00180	-0.093204415	0.949500636	-0.111597262	0.882122152	nonessential	nonessential	nonessential	none
KPNRH_01922	KPNRH_01922	C	VK055_RS00185	0.436750879	0.070946974	-0.211922085	0.782840355	nonessential	nonessential	nonessential	none
KPNRH_01923	tyrP	E	VK055_RS00190	-0.115990624	0.91535621	0.222615569	0.677940329	nonessential	nonessential	nonessential	none
KPNRH_01924	KPNRH_01924	S	VK055_RS00195	-0.193503734	0.894576692	-0.18275152	0.782840355	nonessential	nonessential	nonessential	none
KPNRH_01925	ftnA_1	P	VK055_RS00200	-0.101765854	0.762595554	-0.185638291	0.331818882	nonessential	nonessential	nonessential	none
KPNRH_01926	KPNRH_01926	G	VK055_RS00210	0.035171477	0.998280948	0.042431556	0.964861438	nonessential	nonessential	nonessential	none
KPNRH_01927	hsrA_1	EGP	VK055_RS00215	-0.107426511	0.929888681	-0.200168051	0.664313241	nonessential	nonessential	nonessential	none
KPNRH_01928	KPNRH_01928	S	VK055_RS00220	0.520458709	0.655886907	-0.360108346	0.775361159	nonessential	nonessential	nonessential	none
KPNRH_01929	yagG_1	G	VK055_RS00225	-0.048055069	0.97144346	0.244399678	0.352037175	nonessential	nonessential	nonessential	none
KPNRH_01930	ftnA_2	P	VK055_RS00235	-0.173336776	0.805922139	0.26787107	0.590946861	nonessential	nonessential	nonessential	none
KPNRH_01931	araF	G	VK055_RS00240	0.000404469	1	-0.024299485	0.972616145	nonessential	nonessential	nonessential	none
KPNRH_01932	araG	P	VK055_RS00245	0.102388115	0.929888681	-0.000850592	1	nonessential	nonessential	nonessential	none
KPNRH_01933	rbsC_1	G	VK055_RS00250	-0.113962827	0.944258809	-0.126148592	0.874925141	nonessential	nonessential	nonessential	none
KPNRH_01934	otsB	G	VK055_RS00255	-0.382054505	0.325923223	0.189293104	0.729970593	nonessential	nonessential	nonessential	none
KPNRH_01935	otsA	G	VK055_RS00260	0.077322623	0.951512816	0.063332498	0.944503887	nonessential	nonessential	nonessential	none
KPNRH_01936	uspC	T	VK055_RS00265	-0.359524199	0.79692328	-0.317260059	0.721602041	nonessential	nonessential	nonessential	none
KPNRH_01937	yagG_2	G	VK055_RS00270	-0.091606914	0.915819956	0.012645681	0.993017992	nonessential	nonessential	nonessential	none
KPNRH_01938	yesR	S	VK055_RS00275	0.027023275	0.998280948	-0.101754313	0.88231235	nonessential	nonessential	nonessential	none
KPNRH_01939	argS	J	VK055_RS00280	NA	NA	NA	NA	essential	essential	essential	NA
KPNRH_01940	yecM	S	VK055_RS00285	0.033020522	1	-0.148250071	0.914405326	nonessential	nonessential	nonessential	none
KPNRH_01941	cutC_1	P	VK055_RS00290	-0.329594224	0.638706473	-0.086877731	0.932991275	nonessential	nonessential	nonessential	none
KPNRH_01942	KPNRH_01942		NA	-0.255998843	0.928333585	0.22743009	0.881717118	nonessential	nonessential	nonessential	none
KPNRH_01943	cmoB	J	VK055_RS00295	0.370881088	0.636865404	0.115457445	0.945800216	nonessential	nonessential	nonessential	none
KPNRH_01944	cmoA	Q	VK055_RS00300	-0.294111012	0.741496084	0.248893778	0.771210051	nonessential	nonessential	nonessential	none
KPNRH_01945	yecN	S	VK055_RS00305	-0.292574278	0.84679718	0.153101647	0.920012746	nonessential	nonessential	nonessential	none
KPNRH_01946	KPNRH_01946	S	VK055_RS00310	-0.120290154	0.944258809	0.115620348	0.890579689	nonessential	nonessential	nonessential	none
KPNRH_01947	yecD	Q	VK055_RS00315	-0.068748806	0.98427899	-0.447629838	0.712474985	nonessential	nonessential	nonessential	none
KPNRH_01948	aspS	J	VK055_RS00320	NA	NA	NA	NA	essential	essential	essential	NA
KPNRH_01949	nudB	L	VK055_RS00325	-0.587855153	0.831770114	-1.65037283	0.11197598	nonessential	nonessential	nonessential	none
KPNRH_01950	yebC	K	VK055_RS00330	-0.058727499	0.998199458	-0.248899364	0.83504675	nonessential	nonessential	nonessential	none
KPNRH_01951	ruvC	L	VK055_RS00335	NA	NA	NA	NA	ambiguous	essential	essential	NA
KPNRH_01952	ruvA	L	VK055_RS00340	NA	NA	NA	NA	essential	essential	essential	NA
KPNRH_01953	ruvB	L	VK055_RS00345	NA	NA	1.896911501	1	essential	essential	essential	NA
KPNRH_01954	znuB	P	VK055_RS00350	-0.481968627	0.762595554	-0.740679188	0.217842179	nonessential	nonessential	nonessential	none
KPNRH_01955	znuC	P	VK055_RS00355	-0.484397892	0.571796473	-0.125477279	0.917408094	nonessential	nonessential	nonessential	none
KPNRH_01956	znuA	P	VK055_RS00360	-0.921233702	0.171955137	-0.157802263	0.933047838	nonessential	nonessential	nonessential	none
KPNRH_01957	mepM_1	M	VK055_RS00365	0.14039218	0.907001624	-0.17082687	0.772821939	nonessential	nonessential	nonessential	none
KPNRH_01958	lpxM	M	VK055_RS00370	NA	NA	NA	NA	essential	essential	essential	NA
KPNRH_01959	pykA	G	VK055_RS00375	-0.118924364	0.944258809	-0.183768855	0.812738808	nonessential	nonessential	nonessential	none
KPNRH_01960	hexR_1	K	VK055_RS00380	-0.459741607	0.415306124	-0.482007873	0.505471196	nonessential	nonessential	nonessential	none
KPNRH_01961	zwf	G	VK055_RS00390	-5.736964585	0.003728841	-5.722028846	0.004561001	nonessential	essential	essential	depleted.both.stbl
KPNRH_01962	edd	EG	VK055_RS00395	0.071939637	0.944258809	-0.1242772	0.791369215	nonessential	nonessential	nonessential	none
KPNRH_01963	eda	G	VK055_RS00400	-0.986827225	0.767750087	-0.853527611	0.70591951	nonessential	nonessential	nonessential	none
KPNRH_01964	purT	F	VK055_RS00405	-0.004279361	1	0.532542071	0.060265489	nonessential	nonessential	nonessential	none
KPNRH_01965	KPNRH_01965	S	VK055_RS00410	0.219327043	0.948248416	0.040454198	0.995175725	nonessential	nonessential	nonessential	none
KPNRH_01966	yebE	S	VK055_RS00415	-0.249204034	0.826999715	-0.25823727	0.748742022	nonessential	nonessential	nonessential	none
KPNRH_01967	ptrB	E	VK055_RS00420	-0.185010034	0.702305274	0.117752113	0.872393038	nonessential	nonessential	nonessential	none
KPNRH_01968	exoX	L	VK055_RS00425	-0.164767606	0.929673405	-0.026418506	0.992056	nonessential	nonessential	nonessential	none
KPNRH_01969	holE	L	VK055_RS00430	-0.554640416	0.741496084	-0.352889817	0.839015711	nonessential	nonessential	nonessential	none
KPNRH_01970	yobA	S	VK055_RS00435	-0.209865596	0.95329185	-0.237801625	0.931494839	nonessential	nonessential	nonessential	none
KPNRH_01971	yebZ	P	VK055_RS00440	-0.065484348	0.981430009	0.052661934	0.962658987	nonessential	nonessential	nonessential	none
KPNRH_01972	KPNRH_01972	S	VK055_RS00445	-0.1835495	0.977895687	-0.797182699	0.54283674	nonessential	nonessential	nonessential	none
KPNRH_01973	KPNRH_01973		NA	0.872669063	0.498570525	-0.375964352	0.933047838	nonessential	nonessential	nonessential	none
KPNRH_01974	KPNRH_01974		NA	0.600039854	0.828939539	0.38515036	0.938212792	nonessential	nonessential	nonessential	none
KPNRH_01975	KPNRH_01975		VK055_RS26470	0.01200204	1	-0.212882138	0.897798225	nonessential	nonessential	nonessential	none
KPNRH_01976	KPNRH_01976	S	VK055_RS00455	-0.001289739	1	-0.735732744	0.004559245	nonessential	nonessential	nonessential	none
KPNRH_01977	pphA_1	T	VK055_RS00460	0.042972663	0.99683219	0.094281056	0.931478828	nonessential	nonessential	nonessential	none
KPNRH_01978	KPNRH_01978	S	VK055_RS00465	-0.907040948	0.480722872	-0.778314856	0.761741746	nonessential	nonessential	nonessential	none
KPNRH_01979	yebV	S	VK055_RS00470	0.423559866	0.661558603	0.437122581	0.716314077	nonessential	nonessential	nonessential	none
KPNRH_01980	rsmF	J	VK055_RS00475	-0.092579538	0.949500636	0.188706348	0.726914657	nonessential	nonessential	nonessential	none
KPNRH_01981	KPNRH_01981	Q	VK055_RS00480	-0.170348204	0.655886907	-0.152925101	0.701164694	nonessential	nonessential	nonessential	none
KPNRH_01982	yebS	S	VK055_RS00485	-0.139744268	0.831770114	-0.167229309	0.687405315	nonessential	nonessential	nonessential	none
KPNRH_01983	msrC	T	VK055_RS00490	-0.022062074	1	0.155933501	0.872393038	nonessential	nonessential	nonessential	none
KPNRH_01984	proQ_1	T	VK055_RS00495	0.20630834	0.962741246	-0.649838539	0.747771055	nonessential	nonessential	nonessential	none
KPNRH_01985	prc	M	VK055_RS00500	-0.845485079	0.575690989	-0.59752789	0.724446339	nonessential	nonessential	nonessential	none
KPNRH_01986	htpX_1	O	VK055_RS00505	0.021158242	1	-0.146460567	0.881717118	nonessential	nonessential	nonessential	none
KPNRH_01987	ribZ_2	EGP	VK055_RS00510	0.014745141	1	-0.13990663	0.835059153	nonessential	nonessential	nonessential	none
KPNRH_01988	kdgR_2	K	VK055_RS00515	-0.078906725	0.962741246	-0.208269192	0.709419408	nonessential	nonessential	nonessential	none
KPNRH_01989	KPNRH_01989	S	VK055_RS00520	-0.165518294	0.962741246	-0.51839303	0.567087748	nonessential	nonessential	nonessential	none
KPNRH_01990	KPNRH_01990	L	NA	NA	NA	NA	NA	essential	essential	essential	NA
KPNRH_01991	mgrB		NA	-0.503863948	0.820087207	-0.92023612	0.747771055	nonessential	nonessential	nonessential	none
KPNRH_01992	KPNRH_01992	S	VK055_RS00530	0.129837336	0.973889458	-0.840218227	0.174973196	nonessential	nonessential	nonessential	none
KPNRH_01993	KPNRH_01993		NA	0.022503648	1	0.075232417	0.952292056	nonessential	nonessential	nonessential	none
KPNRH_01994	cspC	K	VK055_RS00540	0.232929318	0.933006385	-0.09313856	0.956206889	nonessential	nonessential	nonessential	none
KPNRH_01995	ftsI_1	M	VK055_RS00545	-0.144728852	0.816481309	-0.202039187	0.59018862	nonessential	nonessential	nonessential	none
KPNRH_01996	rlmA	Q	VK055_RS00550	-0.286763705	0.831770114	0.618780833	0.107254799	nonessential	nonessential	nonessential	none
KPNRH_01997	mntP	P	VK055_RS00555	-0.168336383	0.949500636	-0.363417243	0.759079101	nonessential	nonessential	nonessential	none
KPNRH_01998	KPNRH_01998	S	VK055_RS00560	-0.160778683	0.726170371	-0.038756711	0.961439689	nonessential	nonessential	nonessential	none
[truncated: 3,392 more rows]
