# Supplementary material for: Identifying virulence determinants of multidrug-resistant Klebsiella pneumoniae in Galleria mellonella
Source: Pathog Dis. 2021 Jan 29;79(3):ftab009. doi: 10.1093/femspd/ftab009 (PMC7981267; doi:10.1093/femspd/ftab009)
Supplement: ftab009_Supplemental_Files [file ftab009_supplemental_files.zip › TableS6.csv]

Table S6
locus_tag	gene_name	COG	locus_in_RH201207	logFC	logCPM	p.value	q.value	essential_In	essential_4hpi	group
VK055_RS27660	VK055_RS27660	D	NA	NA	NA	NA	NA	essential	essential	NA
VK055_RS26440	VK055_RS26440		NA	NA	NA	NA	NA	essential	essential	NA
VK055_RS00010	VK055_RS00010	S	NA	NA	NA	NA	NA	essential	essential	NA
VK055_RS26445	VK055_RS26445		NA	NA	NA	NA	NA	essential	essential	NA
VK055_RS00015	VK055_RS00015	S	NA	0.056548854	2.45079181	1	1	essential	essential	NA
VK055_RS00020	VK055_RS00020	E	NA	NA	NA	NA	NA	essential	essential	NA
VK055_RS00025	VK055_RS00025		NA	-0.226508116	2.979712486	0.69540226	0.980448047	essential	ambigiuous	NA
VK055_RS00030	VK055_RS00030	E	NA	1.238683034	2.777609738	0.020177951	0.233149498	essential	essential	NA
VK055_RS00035	VK055_RS00035	L	NA	NA	NA	NA	NA	essential	essential	NA
VK055_RS26450	VK055_RS26450	L	NA	NA	NA	NA	NA	essential	essential	NA
VK055_RS27875	VK055_RS27875	L	NA	0.437293343	4.708806291	0.121289496	0.559327174	nonessential	nonessential	none
VK055_RS00045	VK055_RS00045		NA	-0.398521343	4.809149385	0.134098834	0.581542843	nonessential	nonessential	none
VK055_RS00050	VK055_RS00050		NA	0.168897248	6.223120881	0.317475796	0.792551	nonessential	nonessential	none
VK055_RS00055	ompC	M	KPNRH_01895	-0.040494962	8.584881941	0.572447543	0.932835379	nonessential	nonessential	none
VK055_RS27880	VK055_RS27880		NA	0.150132426	6.848082918	0.275733434	0.763026189	nonessential	nonessential	none
VK055_RS00060	VK055_RS00060		KPNRH_01896	0.475662351	5.246543415	0.050149196	0.378879119	nonessential	nonessential	none
VK055_RS00065	VK055_RS00065	S	KPNRH_01897	0.025115846	5.660863415	0.899675819	1	nonessential	nonessential	none
VK055_RS00070	VK055_RS00070	H	KPNRH_01898	-0.364186304	6.011336978	0.063838675	0.415890193	nonessential	nonessential	none
VK055_RS00075	VK055_RS00075	L	KPNRH_01899	0.369136035	4.637148741	0.211967755	0.703933069	nonessential	nonessential	none
VK055_RS00080	yedA	EG	KPNRH_01900	0.042124098	6.181699226	0.82224158	1	nonessential	nonessential	none
VK055_RS00085	VK055_RS00085	S	KPNRH_01901	0.075394683	6.307209129	0.734184468	0.993378946	nonessential	nonessential	none
VK055_RS00090	yedQ	T	KPNRH_01902	0.189546488	7.300533859	0.094837552	0.503973161	nonessential	nonessential	none
VK055_RS00095	VK055_RS00095	S	KPNRH_01904	-0.180245438	4.958116743	0.543183357	0.921072564	nonessential	nonessential	none
VK055_RS00100	dsrB	S	KPNRH_01905	0.196488416	6.090684039	0.278466367	0.76491917	nonessential	nonessential	none
VK055_RS00105	rcsA	K	KPNRH_01906	0.418422751	10.03596223	1.71E-15	2.61E-13	nonessential	nonessential	none
VK055_RS00110	VK055_RS00110	S	KPNRH_01907	0.010049823	6.052477531	0.971686889	1	nonessential	nonessential	none
VK055_RS00115	amyA	G	KPNRH_01908	0.252123855	7.499268375	0.076324898	0.461453138	nonessential	nonessential	none
VK055_RS00120	tcyJ	ET	KPNRH_01909	0.316366311	6.080981069	0.099670817	0.513730164	nonessential	nonessential	none
VK055_RS00125	dcyD	E	KPNRH_01910	0.075877323	5.436494553	0.771090127	1	nonessential	nonessential	none
VK055_RS00130	tcyL	P	KPNRH_01911	0.320949148	6.281981529	0.059992569	0.410648506	nonessential	nonessential	none
VK055_RS00135	yecC	E	KPNRH_01912	0.208839942	6.344685359	0.195516274	0.685029774	nonessential	nonessential	none
VK055_RS00140	sdiA	K	KPNRH_01913	0.181843674	8.746588268	0.018331064	0.218939399	nonessential	nonessential	none
VK055_RS00145	VK055_RS00145	S	KPNRH_01914	0.227190163	7.253044583	0.091085581	0.496916838	nonessential	nonessential	none
VK055_RS00150	uvrY	K	KPNRH_01915	0.395957376	8.580510146	2.38E-07	1.54E-05	nonessential	nonessential	none
VK055_RS00155	uvrC	L	KPNRH_01916	0.201144941	8.039343124	0.024738207	0.258135504	nonessential	nonessential	none
VK055_RS00160	pgsA	I	KPNRH_01917	-1.961542203	0.725366285	1	1	essential	essential	NA
VK055_RS00165	VK055_RS00165		NA	NA	NA	NA	NA	essential	essential	NA
VK055_RS00170	VK055_RS00170		NA	NA	NA	NA	NA	essential	essential	NA
VK055_RS00175	VK055_RS00175		NA	NA	NA	NA	NA	essential	essential	NA
VK055_RS27885	VK055_RS27885		NA	NA	NA	NA	NA	essential	essential	NA
VK055_RS00180	VK055_RS00180	EM	KPNRH_01921	-0.101117595	5.439211919	0.699171302	0.981527326	nonessential	nonessential	none
VK055_RS00185	VK055_RS00185	C	KPNRH_01922	0.020107888	5.408743887	0.931654646	1	nonessential	nonessential	none
VK055_RS00190	tyrP	E	KPNRH_01923	-0.110355016	6.443877221	0.467628664	0.895736824	nonessential	nonessential	none
VK055_RS00195	VK055_RS00195	S	KPNRH_01924	-0.162547778	7.095074732	0.163517426	0.632823782	nonessential	nonessential	none
VK055_RS00200	ftnA	P	KPNRH_01925	-0.015901466	9.632477786	0.828781666	1	nonessential	nonessential	none
VK055_RS00205	VK055_RS00205		NA	0.032890956	7.12613186	0.805220831	1	nonessential	nonessential	none
VK055_RS00210	VK055_RS00210	G	KPNRH_01926	0.242226289	5.525735181	0.206469564	0.699100539	nonessential	nonessential	none
VK055_RS00215	VK055_RS00215	EGP	KPNRH_01927	0.037938709	6.852338798	0.80792632	1	nonessential	nonessential	none
VK055_RS00220	VK055_RS00220	S	KPNRH_01928	0.258235386	3.57890575	0.589926846	0.936999192	nonessential	nonessential	none
VK055_RS00225	VK055_RS00225	G	KPNRH_01929	0.023043157	7.086373508	0.868507148	1	nonessential	nonessential	none
VK055_RS00230	VK055_RS00230		NA	0.028195243	4.662560023	1	1	nonessential	nonessential	none
VK055_RS00235	VK055_RS00235	P	KPNRH_01930	0.114111188	7.427868999	0.338788549	0.807597358	nonessential	nonessential	none
VK055_RS26460	VK055_RS26460		NA	-0.045900007	6.404135634	0.80519267	1	nonessential	nonessential	none
VK055_RS00240	VK055_RS00240	G	KPNRH_01931	0.234840939	8.775338304	0.002164204	0.054689201	nonessential	nonessential	none
VK055_RS00245	VK055_RS00245	P	KPNRH_01932	0.143345655	6.700459363	0.38028212	0.843289102	nonessential	nonessential	none
VK055_RS00250	VK055_RS00250	G	KPNRH_01933	-0.043757438	5.523152518	0.891061934	1	nonessential	nonessential	none
VK055_RS00255	otsB	G	KPNRH_01934	0.079642251	5.023508053	0.751477201	0.995921298	nonessential	nonessential	none
VK055_RS00260	otsA	G	KPNRH_01935	0.067796732	6.733976853	0.693863718	0.980111273	nonessential	nonessential	none
VK055_RS00265	uspC	T	KPNRH_01936	0.105882741	5.122506932	0.683493904	0.977594891	nonessential	nonessential	none
VK055_RS00270	VK055_RS00270	G	KPNRH_01937	0.122951406	6.542408271	0.408686182	0.85610334	nonessential	nonessential	none
VK055_RS00275	VK055_RS00275	S	KPNRH_01938	0.427198642	6.324500654	0.003744819	0.078319753	nonessential	nonessential	none
VK055_RS00280	argS	J	KPNRH_01939	NA	NA	NA	NA	essential	essential	NA
VK055_RS00285	VK055_RS00285	S	KPNRH_01940	0.204656413	4.874136076	0.454170682	0.888257947	nonessential	nonessential	none
VK055_RS00290	VK055_RS00290	P	KPNRH_01941	0.262890794	5.420461314	0.246333887	0.733283465	nonessential	nonessential	none
VK055_RS00295	cmoB	J	KPNRH_01943	0.152324123	4.523684196	0.75054486	0.995921298	nonessential	nonessential	none
VK055_RS00300	cmoA	Q	KPNRH_01944	-0.104554423	4.712400701	0.783714907	1	nonessential	nonessential	none
VK055_RS00305	VK055_RS00305	S	KPNRH_01945	0.062209699	5.258766384	0.837812675	1	nonessential	nonessential	none
VK055_RS00310	VK055_RS00310	S	KPNRH_01946	0.149602905	6.132917282	0.369621224	0.840664644	nonessential	nonessential	none
VK055_RS00315	VK055_RS00315	Q	KPNRH_01947	0.668612586	4.865407773	0.006015238	0.107490135	nonessential	nonessential	none
VK055_RS00320	aspS	J	KPNRH_01948	-1.961543187	0.725366285	1	1	essential	essential	NA
VK055_RS00325	nudB	L	KPNRH_01949	-3.473867692	1.726496534	0.001610091	0.04407851	nonessential	essential	depleted
VK055_RS00330	VK055_RS00330	K	KPNRH_01950	-1.420840077	1.883979648	0.119677256	0.556476399	nonessential	ambigiuous	none
VK055_RS00335	ruvC	L	KPNRH_01951	-0.970106242	0.931981865	1	1	ambigiuous	essential	NA
VK055_RS00340	ruvA	L	KPNRH_01952	0.682889408	1.194687586	0.695749917	0.980448047	nonessential	essential	none
VK055_RS00345	ruvB	L	KPNRH_01953	-1.731434357	2.025966866	0.018214758	0.218084802	nonessential	ambigiuous	none
VK055_RS00350	znuB	P	KPNRH_01954	-0.352276165	4.671743305	0.220068681	0.709831109	nonessential	nonessential	none
VK055_RS00355	znuC	P	KPNRH_01955	-0.553928633	4.999782839	0.028308363	0.277984279	nonessential	nonessential	none
VK055_RS00360	znuA	P	KPNRH_01956	-0.489954348	5.126027479	0.035246586	0.315301196	nonessential	nonessential	none
VK055_RS00365	mepM	M	KPNRH_01957	0.414066755	6.330728187	0.019286953	0.228119709	nonessential	nonessential	none
VK055_RS00370	lpxM	M	KPNRH_01958	-5.474213174	1.781527405	5.75E-05	0.0025464	nonessential	essential	depleted
VK055_RS00375	pyk	G	KPNRH_01959	-0.418152555	6.007563158	0.01473163	0.19144727	nonessential	nonessential	none
VK055_RS00380	VK055_RS00380	K	KPNRH_01960	0.263084985	6.136850412	0.136639956	0.583527146	nonessential	nonessential	none
VK055_RS26465	VK055_RS26465		NA	0.203151907	4.970719491	0.412959672	0.861083646	nonessential	nonessential	none
VK055_RS00385	VK055_RS00385		NA	-0.418736533	4.093439222	0.273673684	0.761817569	nonessential	nonessential	none
VK055_RS00390	zwf	G	KPNRH_01961	-2.762511266	0.832347947	0.504084165	0.904468657	ambigiuous	essential	NA
VK055_RS00395	edd	EG	KPNRH_01962	-0.027930516	6.342631662	0.871764406	1	nonessential	nonessential	none
VK055_RS00400	VK055_RS00400	G	KPNRH_01963	-3.651938853	1.025200317	0.130517756	0.575525369	nonessential	essential	none
VK055_RS00405	purT	F	KPNRH_01964	0.346074911	5.650249386	0.137591137	0.584771389	nonessential	nonessential	none
VK055_RS00410	VK055_RS00410	S	KPNRH_01965	-0.368376823	4.092773511	0.243598432	0.730459972	nonessential	nonessential	none
VK055_RS00415	VK055_RS00415	S	KPNRH_01966	0.548810787	3.942208282	0.114484425	0.545873387	nonessential	nonessential	none
VK055_RS00420	ptrB	E	KPNRH_01967	0.23263471	6.421223137	0.128766976	0.572052352	nonessential	nonessential	none
VK055_RS00425	exoX	L	KPNRH_01968	0.062897901	4.907145118	0.859713065	1	nonessential	nonessential	none
VK055_RS00430	VK055_RS00430	L	KPNRH_01969	0.255901204	3.990173085	0.512099137	0.908761507	nonessential	nonessential	none
VK055_RS00435	yobA	S	KPNRH_01970	0.032571943	5.013429746	0.910350905	1	nonessential	nonessential	none
VK055_RS00440	copD	P	KPNRH_01971	0.117307665	5.611914823	0.603774337	0.940832324	nonessential	nonessential	none
VK055_RS00445	VK055_RS00445	S	KPNRH_01972	-0.405059802	4.891573946	0.115236985	0.548102026	nonessential	nonessential	none
VK055_RS26470	VK055_RS26470		KPNRH_01975	0.523165835	6.207016655	0.000593337	0.019668928	nonessential	nonessential	none
VK055_RS27890	ecr		NA	0.225556202	5.343781471	0.31141875	0.790627264	nonessential	nonessential	none
VK055_RS00455	VK055_RS00455	S	KPNRH_01976	0.067955628	9.261498469	0.371534953	0.840664644	nonessential	nonessential	none
VK055_RS00460	pphA	T	KPNRH_01977	0.15385463	7.72331322	0.133989117	0.581542843	nonessential	nonessential	none
VK055_RS00465	VK055_RS00465	S	KPNRH_01978	0.747474652	4.211478678	0.010195422	0.150552395	nonessential	nonessential	none
VK055_RS00470	VK055_RS00470	S	KPNRH_01979	0.283441099	4.057104012	0.363252866	0.835670468	nonessential	nonessential	none
VK055_RS00475	rsmF	J	KPNRH_01980	0.013124337	5.286514808	1	1	nonessential	nonessential	none
VK055_RS00480	VK055_RS00480	Q	KPNRH_01981	-0.096196353	6.765737143	0.483372459	0.90294698	nonessential	nonessential	none
VK055_RS00485	VK055_RS00485	S	KPNRH_01982	0.00464128	6.550501283	1	1	nonessential	nonessential	none
VK055_RS00490	VK055_RS00490	T	KPNRH_01983	-0.045871179	4.883359573	0.909716928	1	nonessential	nonessential	none
VK055_RS00495	proQ	T	KPNRH_01984	-0.559117864	3.02626362	0.269908788	0.760075174	nonessential	nonessential	none
VK055_RS00500	VK055_RS00500	M	KPNRH_01985	-0.38996252	4.125100363	0.208770003	0.701127652	nonessential	nonessential	none
VK055_RS00505	htpX	O	KPNRH_01986	-0.24485588	4.852882011	0.337044541	0.806604776	nonessential	nonessential	none
VK055_RS00510	VK055_RS00510	EGP	KPNRH_01987	0.108071447	5.964881198	0.544480864	0.921646502	nonessential	nonessential	none
VK055_RS00515	kdgR	K	KPNRH_01988	-0.346369219	5.049990729	0.119474405	0.55606378	nonessential	nonessential	none
VK055_RS00520	VK055_RS00520	S	KPNRH_01989	0.510179012	4.152139289	0.139747404	0.588574006	nonessential	nonessential	none
VK055_RS26475	mgrB	S	NA	-0.944370772	2.726303023	0.085878331	0.486045419	nonessential	nonessential	none
VK055_RS00530	VK055_RS00530	S	KPNRH_01992	0.309207458	5.671582639	0.167050273	0.639319364	nonessential	nonessential	none
VK055_RS00535	VK055_RS00535		NA	0.583826665	4.192466643	0.120663019	0.557627766	nonessential	nonessential	none
VK055_RS26480	VK055_RS26480		NA	0.149748736	7.233747243	0.271990565	0.761673635	nonessential	nonessential	none
VK055_RS26485	VK055_RS26485		NA	0.443070068	5.404316377	0.024225433	0.256853367	nonessential	nonessential	none
VK055_RS00540	cspE	K	KPNRH_01994	0.2865247	7.320892054	0.017268978	0.211969087	nonessential	nonessential	none
VK055_RS00545	ftsI	M	KPNRH_01995	0.230726471	6.632916354	0.107500144	0.531286211	nonessential	nonessential	none
VK055_RS00550	rlmA	Q	KPNRH_01996	-0.236259609	4.671760828	0.472995638	0.897913606	nonessential	nonessential	none
VK055_RS00555	mntP	P	KPNRH_01997	0.627291469	4.89658658	0.019100377	0.226462615	nonessential	nonessential	none
VK055_RS00560	VK055_RS00560	S	KPNRH_01998	0.057805423	7.500169567	0.606049467	0.940994018	nonessential	nonessential	none
VK055_RS00565	VK055_RS00565	G	KPNRH_01999	-0.088804588	5.982157482	0.675141679	0.97472012	nonessential	nonessential	none
VK055_RS00570	VK055_RS00570	G	KPNRH_02000	0.34806793	6.591396229	0.017238519	0.211969087	nonessential	nonessential	none
VK055_RS00575	manX	G	KPNRH_02001	0.010633144	6.986747918	0.960295436	1	nonessential	nonessential	none
VK055_RS00580	yoaE	P	KPNRH_02002	0.169431362	6.567608711	0.280878471	0.768944265	nonessential	nonessential	none
VK055_RS00585	VK055_RS00585	T	KPNRH_02003	-0.1700485	6.213134912	0.433941145	0.872319036	nonessential	nonessential	none
VK055_RS00595	sdaA	E	KPNRH_02004	0.027692395	6.204632505	0.87521257	1	nonessential	nonessential	none
VK055_RS00600	VK055_RS00600	L	KPNRH_02005	-0.119200287	4.883970207	0.679430734	0.976287272	nonessential	nonessential	none
VK055_RS00605	pabB	EH	KPNRH_02006	-3.067070547	5.275162631	5.05E-33	2.46E-30	nonessential	nonessential	depleted
VK055_RS00610	VK055_RS00610	S	KPNRH_02007	-0.76354587	3.312787468	0.113035886	0.54422251	nonessential	nonessential	none
VK055_RS00615	VK055_RS00615	J	KPNRH_02008	-0.232180282	4.66259205	0.507812155	0.906767546	nonessential	nonessential	none
VK055_RS00620	VK055_RS00620	KL	KPNRH_02009	0.152776953	6.910484482	0.327438061	0.803022481	nonessential	nonessential	none
VK055_RS00625	tsaB	O	KPNRH_02010	NA	NA	NA	NA	essential	essential	NA
VK055_RS00630	VK055_RS00630	M	KPNRH_02011	0.361179302	4.824566241	0.264242173	0.756552355	nonessential	nonessential	none
VK055_RS00635	fadD	IQ	KPNRH_02012	0.046001876	5.976428407	0.831766898	1	nonessential	nonessential	none
VK055_RS00640	VK055_RS00640	J	KPNRH_02014	0.377383088	5.335245447	0.084619207	0.48454688	nonessential	nonessential	none
VK055_RS00645	minE	D	KPNRH_02015	0.868645783	1.831753424	0.336872156	0.806604776	nonessential	nonessential	none
VK055_RS00650	minD	D	KPNRH_02016	-0.083122858	5.82732268	0.660847025	0.965899086	nonessential	nonessential	none
VK055_RS00655	minC	D	KPNRH_02017	-0.072048616	5.873212566	0.742785335	0.994438375	nonessential	nonessential	none
VK055_RS00665	VK055_RS00665	S	KPNRH_02018	-0.268267859	6.118232205	0.091148322	0.496916838	nonessential	nonessential	none
VK055_RS00670	VK055_RS00670	Q	KPNRH_02019	0.169377125	6.083620496	0.382140988	0.843289102	nonessential	nonessential	none
VK055_RS00675	VK055_RS00675	S	KPNRH_02020	0.67428505	3.023863787	0.176246409	0.660198712	nonessential	nonessential	none
VK055_RS00680	VK055_RS00680	P	KPNRH_02021	0.733998572	3.448914147	0.076148768	0.461453138	nonessential	nonessential	none
VK055_RS00685	dsbB	O	KPNRH_02022	-2.405022713	1.933431745	0.0074304	0.12400116	nonessential	ambigiuous	none
VK055_RS00690	nhaB	P	KPNRH_02023	0.185910859	6.114577794	0.371565857	0.840664644	nonessential	nonessential	none
VK055_RS00695	fadR	K	KPNRH_02024	-0.089495718	3.214498059	0.909380986	1	nonessential	nonessential	none
VK055_RS00700	VK055_RS00700	S	KPNRH_02025	0.031904189	6.956404371	0.803385439	1	nonessential	nonessential	none
VK055_RS00710	VK055_RS00710	E	KPNRH_02026	0.069965669	5.674795614	0.747486062	0.995667191	nonessential	nonessential	none
VK055_RS00715	dadX	E	KPNRH_02027	0.018202625	5.766211362	0.971249624	1	nonessential	nonessential	none
VK055_RS00720	VK055_RS00720	P	KPNRH_02028	0.41271393	6.000839836	0.052447305	0.384802165	nonessential	nonessential	none
VK055_RS00725	ldcA	V	KPNRH_02029	-0.627685236	3.418408428	0.107843517	0.531904312	nonessential	nonessential	none
VK055_RS00730	emtA	M	KPNRH_02030	0.184635879	4.132332741	0.527226617	0.915749821	nonessential	nonessential	none
VK055_RS00735	VK055_RS00735	P	KPNRH_02031	0.339896233	6.735410173	0.013681562	0.184171962	nonessential	nonessential	none
VK055_RS00740	VK055_RS00740	G	KPNRH_02032	0.072902015	7.180988415	0.561942857	0.929771806	nonessential	nonessential	none
VK055_RS00745	VK055_RS00745	S	KPNRH_02033	-0.024442377	7.178797718	0.878447787	1	nonessential	nonessential	none
VK055_RS00750	VK055_RS00750	S	KPNRH_02034	0.115297254	6.551767657	0.438312561	0.874885849	nonessential	nonessential	none
VK055_RS00755	VK055_RS00755	E	KPNRH_02035	0.098718726	4.850592377	0.764737685	1	nonessential	nonessential	none
VK055_RS00760	VK055_RS00760	O	KPNRH_02036	-0.089192259	5.958923631	0.643103764	0.95454674	nonessential	nonessential	none
VK055_RS00765	VK055_RS00765		NA	0.057634638	10.15840641	0.28387492	0.770791169	nonessential	nonessential	none
VK055_RS00770	VK055_RS00770	I	KPNRH_02037	0.265792008	6.560585741	0.076706281	0.462611021	nonessential	nonessential	none
VK055_RS00775	VK055_RS00775	P	KPNRH_02038	0.250909268	5.483632762	0.267031547	0.758469531	nonessential	nonessential	none
VK055_RS00780	VK055_RS00780	C	NA	0.099171018	5.879682149	0.61792596	0.945287609	nonessential	nonessential	none
VK055_RS26500	VK055_RS26500		NA	0.062653754	6.289294911	0.701748596	0.98244038	nonessential	nonessential	none
VK055_RS00790	tdcA	K	KPNRH_02039	0.070237868	9.066535202	0.316628645	0.792059233	nonessential	nonessential	none
VK055_RS00795	tdcB	E	KPNRH_02040	0.161750928	9.765152131	0.003043074	0.068133308	nonessential	nonessential	none
VK055_RS00800	tdcC	E	KPNRH_02041	0.305015226	7.442121803	0.011056082	0.15661712	nonessential	nonessential	none
VK055_RS00805	tdcD	F	KPNRH_02042	-0.249351323	5.186133442	0.243694355	0.730459972	nonessential	nonessential	none
VK055_RS00810	pflB	C	KPNRH_02043	-0.059420986	6.748122324	0.66559159	0.969924587	nonessential	nonessential	none
VK055_RS00820	VK055_RS00820	E	KPNRH_02044	0.356423844	5.664227278	0.088296322	0.49287741	nonessential	nonessential	none
VK055_RS00825	VK055_RS00825	E	KPNRH_02045	0.313606249	6.046920831	0.060786123	0.410648506	nonessential	nonessential	none
VK055_RS00830	livM	U	KPNRH_02046	0.063506188	6.265543945	0.74971241	0.995921298	nonessential	nonessential	none
VK055_RS00835	VK055_RS00835	E	KPNRH_02047	0.143075063	5.453791476	0.462027892	0.892728753	nonessential	nonessential	none
VK055_RS00840	VK055_RS00840	P	KPNRH_02048	0.280628007	5.746590935	0.241975862	0.728391637	nonessential	nonessential	none
VK055_RS00845	VK055_RS00845	K	KPNRH_02049	0.142573763	9.327261432	0.041585956	0.342311424	nonessential	nonessential	none
VK055_RS00850	pckA	H	KPNRH_02050	0.193817578	8.420638445	0.009596104	0.146588763	nonessential	nonessential	none
VK055_RS00855	VK055_RS00855	K	KPNRH_02051	-0.163385721	4.840054295	0.488081894	0.904429961	nonessential	nonessential	none
VK055_RS00860	VK055_RS00860	K	KPNRH_02052	0.033721283	4.967342549	0.938377959	1	nonessential	nonessential	none
VK055_RS00865	VK055_RS00865	EGP	KPNRH_02053	-0.046998443	5.761416944	0.859141938	1	nonessential	nonessential	none
VK055_RS00870	VK055_RS00870	P	KPNRH_02054	-0.073797115	5.278495368	0.796010872	1	nonessential	nonessential	none
VK055_RS00875	VK055_RS00875	K	KPNRH_02055	-0.143345051	5.593320942	0.449885012	0.884962202	nonessential	nonessential	none
VK055_RS00880	VK055_RS00880	K	KPNRH_02056	-0.206368258	6.243981502	0.31158918	0.790627264	nonessential	nonessential	none
VK055_RS00885	VK055_RS00885	J	KPNRH_02057	0.20421086	5.634674914	0.44535111	0.880780079	nonessential	nonessential	none
VK055_RS00890	VK055_RS00890	S	KPNRH_02058	0.239827815	6.735430595	0.088872477	0.49358023	nonessential	nonessential	none
VK055_RS00895	VK055_RS00895	S	KPNRH_02059	0.125711349	6.338519043	0.461509968	0.892435743	nonessential	nonessential	none
VK055_RS26505	VK055_RS26505		NA	0.004193293	7.488416141	0.972854622	1	nonessential	nonessential	none
VK055_RS00905	tssK	S	KPNRH_02060	0.162692636	7.261768124	0.276494761	0.763376187	nonessential	nonessential	none
VK055_RS00910	VK055_RS00910	S	KPNRH_02061	0.195651664	5.241720966	0.385930126	0.843289102	nonessential	nonessential	none
VK055_RS00915	VK055_RS00915	M	KPNRH_02062	-0.062684862	6.38948941	0.71478465	0.988256618	nonessential	nonessential	none
VK055_RS00920	vgrG	S	KPNRH_02064	0.165830246	9.833662839	0.012582203	0.172712885	nonessential	nonessential	none
VK055_RS00925	VK055_RS00925	I	NA	0.136526061	9.929373287	0.024704063	0.258135504	nonessential	nonessential	none
VK055_RS00930	VK055_RS00930	S	NA	0.166138451	9.758718386	0.003243945	0.070570276	nonessential	nonessential	none
VK055_RS00935	VK055_RS00935	S	NA	0.016613882	7.843461514	0.869915011	1	nonessential	nonessential	none
VK055_RS00940	VK055_RS00940	I	NA	0.094851152	10.95347843	0.058010441	0.40589573	nonessential	nonessential	none
VK055_RS00945	VK055_RS00945	S	NA	0.221482204	8.69646906	0.001375163	0.039475623	nonessential	nonessential	none
VK055_RS00950	VK055_RS00950	S	NA	-0.001298515	7.017712065	1	1	nonessential	nonessential	none
VK055_RS00955	VK055_RS00955	S	NA	0.281251387	6.530874397	0.060755195	0.410648506	nonessential	nonessential	none
VK055_RS00960	VK055_RS00960		NA	0.089165944	10.31747091	0.107284285	0.531286211	nonessential	nonessential	none
VK055_RS26515	VK055_RS26515	S	NA	-0.03484307	7.179070082	0.775280025	1	nonessential	nonessential	none
VK055_RS00970	VK055_RS00970		NA	0.293717072	7.088241261	0.018419465	0.219457342	nonessential	nonessential	none
VK055_RS00975	VK055_RS00975	N	KPNRH_02086	0.027557164	7.65497332	0.792863711	1	nonessential	nonessential	none
VK055_RS00980	tssF	S	KPNRH_02087	0.38560682	6.506890723	0.061335628	0.410768623	nonessential	nonessential	none
VK055_RS00985	tssG	S	KPNRH_02088	-0.126437833	5.064446906	0.607777691	0.940994018	nonessential	nonessential	none
VK055_RS00990	tssJ	S	KPNRH_02089	0.064117341	4.737810596	0.869246438	1	nonessential	nonessential	none
VK055_RS00995	tssE	S	KPNRH_02090	0.044685875	5.290546884	0.906167295	1	nonessential	nonessential	none
VK055_RS01000	VK055_RS01000	M	KPNRH_02091	-0.343328276	5.763996064	0.053051509	0.385850753	nonessential	nonessential	none
VK055_RS01005	VK055_RS01005	G	KPNRH_02092	0.143503748	5.445286417	0.573946939	0.932835379	nonessential	nonessential	none
VK055_RS01010	VK055_RS01010		KPNRH_02093	-0.329190163	3.533813265	0.495429307	0.904468657	nonessential	nonessential	none
VK055_RS01015	ychF	J	KPNRH_02094	-0.325271595	3.155040669	0.570331513	0.931974293	nonessential	nonessential	none
VK055_RS01020	VK055_RS01020	J	KPNRH_02095	NA	NA	NA	NA	ambigiuous	essential	NA
VK055_RS01025	ychH	S	KPNRH_02096	0.440748732	3.779190125	0.277573318	0.76418914	nonessential	nonessential	none
VK055_RS01030	VK055_RS01030	K	KPNRH_02097	-0.127956813	5.65627765	0.619165899	0.945532883	nonessential	nonessential	none
VK055_RS01035	dauA	P	KPNRH_02098	0.255736286	5.427858037	0.22624861	0.714089943	nonessential	nonessential	none
VK055_RS01040	VK055_RS01040	F	KPNRH_02099	NA	NA	NA	NA	essential	essential	NA
VK055_RS01045	ispE	F	KPNRH_02100	NA	NA	NA	NA	essential	essential	NA
VK055_RS01050	lolB	M	KPNRH_02101	NA	NA	NA	NA	essential	essential	NA
VK055_RS01055	hemA	H	KPNRH_02102	1.79540348	0.725225241	1	1	essential	essential	NA
VK055_RS01060	prfA	J	KPNRH_02103	-1.962214731	0.725403783	1	1	essential	essential	NA
VK055_RS01065	prmC	J	KPNRH_02104	-2.288203714	2.113918526	0.001399826	0.039890939	nonessential	essential	depleted
VK055_RS01070	VK055_RS01070	S	KPNRH_02105	-0.37950153	2.610718945	0.556510814	0.928725068	nonessential	nonessential	none
VK055_RS01075	VK055_RS01075	S	KPNRH_02106	-0.882911628	1.347059053	0.733311847	0.993378946	nonessential	essential	none
VK055_RS01080	kdsA	M	KPNRH_02107	NA	NA	NA	NA	essential	essential	NA
VK055_RS01085	chaA	P	KPNRH_02108	0.189043733	5.90699738	0.352130432	0.823681544	nonessential	nonessential	none
VK055_RS01090	chaB	S	KPNRH_02109	0.562896862	5.646620749	0.014938948	0.192077821	nonessential	nonessential	none
VK055_RS01095	VK055_RS01095	P	KPNRH_02110	0.365418176	4.964124707	0.152781688	0.617846611	nonessential	nonessential	none
VK055_RS01100	VK055_RS01100	S	KPNRH_02111	0.563779582	3.695780524	0.194653366	0.685029774	nonessential	nonessential	none
VK055_RS01105	VK055_RS01105	P	KPNRH_02112	-0.31589699	4.755057614	0.216195133	0.705913613	nonessential	nonessential	none
VK055_RS01110	VK055_RS01110	K	KPNRH_02113	-0.196430416	6.076664771	0.237260661	0.724845025	nonessential	nonessential	none
VK055_RS01120	VK055_RS01120	P	KPNRH_02114	0.610447809	5.518381656	0.005093683	0.09608243	nonessential	nonessential	none
VK055_RS01125	ntrB	P	KPNRH_02115	0.203277727	4.702885167	0.479552675	0.900177267	nonessential	nonessential	none
VK055_RS01130	VK055_RS01130	P	KPNRH_02116	-0.199515132	5.610995803	0.345286715	0.817184149	nonessential	nonessential	none
VK055_RS01135	nirD	C	KPNRH_02117	-0.064648491	6.933805044	0.621630927	0.945827546	nonessential	nonessential	none
VK055_RS01140	VK055_RS01140	C	KPNRH_02118	0.151021214	6.670194991	0.264463434	0.756741229	nonessential	nonessential	none
VK055_RS01145	VK055_RS01145	M	KPNRH_02119	0.094339326	5.376757886	0.666425593	0.970849601	nonessential	nonessential	none
VK055_RS01150	narL	K	KPNRH_02120	0.1907944	4.183886584	0.632176716	0.949177159	nonessential	nonessential	none
VK055_RS01155	narX	T	KPNRH_02121	0.126410132	6.09070091	0.49051861	0.904429961	nonessential	nonessential	none
VK055_RS01160	VK055_RS01160	P	KPNRH_02122	0.08284324	6.564284	0.654009292	0.961915383	nonessential	nonessential	none
VK055_RS01170	VK055_RS01170	C	KPNRH_02123	-0.065378205	6.939622181	0.604772524	0.940832324	nonessential	nonessential	none
VK055_RS01175	narH	C	KPNRH_02124	0.33278999	5.06075841	0.196214712	0.686179794	nonessential	nonessential	none
VK055_RS01180	narJ	C	KPNRH_02125	0.349316875	5.011537129	0.157176157	0.623830882	nonessential	nonessential	none
VK055_RS01185	narI	C	KPNRH_02126	0.006519924	5.007643194	1	1	nonessential	nonessential	none
VK055_RS01190	VK055_RS01190	EG	KPNRH_02127	0.189036885	5.32669118	0.36926797	0.840664644	nonessential	nonessential	none
VK055_RS01195	VK055_RS01195	K	KPNRH_02128	0.15576335	6.076828565	0.425924964	0.868249783	nonessential	nonessential	none
VK055_RS26365	VK055_RS26365		NA	0.307548848	1.112088135	1	1	nonessential	nonessential	none
VK055_RS01200	VK055_RS01200		NA	NA	NA	NA	NA	essential	essential	NA
VK055_RS26370	VK055_RS26370		NA	1.405892279	1.668218164	0.165181109	0.634096955	nonessential	nonessential	none
VK055_RS01205	VK055_RS01205		NA	NA	NA	NA	NA	essential	essential	NA
VK055_RS01210	purU	F	KPNRH_02135	0.200991473	5.715302811	0.304360705	0.786816826	nonessential	nonessential	none
VK055_RS01215	VK055_RS01215	S	KPNRH_02136	0.041191098	5.711407281	0.875976194	1	nonessential	nonessential	none
VK055_RS01220	rssA	M	KPNRH_02137	0.123470272	5.774382352	0.526052569	0.915592369	nonessential	nonessential	none
VK055_RS01225	rssB	T	KPNRH_02138	-0.221150418	6.483914855	0.112134674	0.54263383	nonessential	nonessential	none
VK055_RS01230	galU	M	KPNRH_02139	-3.274772747	0.931987369	0.255710967	0.746369009	nonessential	essential	none
VK055_RS01235	VK055_RS01235	K	KPNRH_02140	1.793859115	0.725133757	1	1	essential	essential	NA
VK055_RS01245	VK055_RS01245	F	KPNRH_02141	-0.075013526	6.211376923	0.684318437	0.978043782	nonessential	nonessential	none
VK055_RS01250	adhE	C	KPNRH_02142	-0.232187107	7.269952207	0.148076686	0.608211689	nonessential	nonessential	none
VK055_RS01255	VK055_RS01255		NA	-0.206929961	6.168562046	0.258375841	0.748552601	nonessential	nonessential	none
VK055_RS01260	VK055_RS01260	U	KPNRH_02143	0.299626069	6.476350157	0.067922387	0.430971081	nonessential	nonessential	none
VK055_RS01270	oppA	E	KPNRH_02144	0.099333591	7.576225384	0.399720693	0.84787378	nonessential	nonessential	none
VK055_RS01275	oppB	P	KPNRH_02145	0.14126578	5.706190495	0.430709655	0.870169216	nonessential	nonessential	none
VK055_RS01280	oppC	P	KPNRH_02146	0.367038939	5.020760991	0.158247867	0.625461576	nonessential	nonessential	none
VK055_RS01285	VK055_RS01285	P	KPNRH_02147	0.710274386	5.413511483	0.012198839	0.168629288	nonessential	nonessential	none
VK055_RS01290	oppF	P	KPNRH_02148	0.244502094	5.839067453	0.372239537	0.840664644	nonessential	nonessential	none
VK055_RS01295	VK055_RS01295	J	KPNRH_02149	0.120001287	6.111051092	0.458949888	0.890392612	nonessential	nonessential	none
VK055_RS01300	VK055_RS01300	S	KPNRH_02150	0.386613615	4.241235913	0.204744806	0.698435061	nonessential	nonessential	none
VK055_RS01305	cls	I	KPNRH_02151	0.27161015	6.84531801	0.056560392	0.40253157	nonessential	nonessential	none
VK055_RS27895	VK055_RS27895		KPNRH_02152	0.284715589	4.710505371	0.329334035	0.804289007	nonessential	nonessential	none
VK055_RS01315	VK055_RS01315	S	KPNRH_02153	0.124992268	9.277004818	0.076272038	0.461453138	nonessential	nonessential	none
VK055_RS01325	VK055_RS01325	T	KPNRH_02154	0.049315519	7.14928641	0.699651541	0.981687866	nonessential	nonessential	none
VK055_RS01330	tonB	U	KPNRH_02155	-1.396779773	2.026058133	0.052361688	0.384802165	nonessential	nonessential	none
VK055_RS01335	VK055_RS01335	G	KPNRH_02156	0.37455708	5.187189531	0.096990006	0.508753821	nonessential	nonessential	none
VK055_RS01340	ghoS	S	KPNRH_02157	0.310517564	4.674051264	0.242546624	0.728640916	nonessential	nonessential	none
VK055_RS01345	pfkB	H	KPNRH_02158	-0.24684498	4.705976412	0.334616951	0.806093753	nonessential	nonessential	none
VK055_RS01350	VK055_RS01350	M	KPNRH_02159	0.299829242	7.317440704	0.010786212	0.15450619	nonessential	nonessential	none
VK055_RS01355	VK055_RS01355		KPNRH_02160	0.043238061	8.54316684	0.636025795	0.951087976	nonessential	nonessential	none
VK055_RS01360	thrS	J	KPNRH_02161	2.571301513	0.83206614	0.503984351	0.904468657	essential	essential	NA
VK055_RS01365	infC	J	KPNRH_02162	NA	NA	NA	NA	essential	essential	NA
VK055_RS01370	rpmI	J	KPNRH_02163	NA	NA	NA	NA	essential	essential	NA
VK055_RS01375	rplT	J	KPNRH_02164	NA	NA	NA	NA	essential	essential	NA
VK055_RS27900	pheM		NA	NA	NA	NA	NA	essential	essential	NA
VK055_RS26535	pheM		NA	NA	NA	NA	NA	essential	essential	NA
VK055_RS01380	pheS	J	KPNRH_02165	-1.961546672	0.725366285	1	1	essential	essential	NA
VK055_RS01385	pheT	J	KPNRH_02166	NA	NA	NA	NA	essential	essential	NA
VK055_RS01390	ihfA	K	KPNRH_02167	0.641302353	2.024146699	0.384815839	0.843289102	nonessential	nonessential	none
VK055_RS01395	VK055_RS01395	J	KPNRH_02168	-0.018275865	4.12330628	1	1	nonessential	nonessential	none
VK055_RS01400	VK055_RS01400	C	KPNRH_02169	-0.029037361	6.943564986	0.822480192	1	nonessential	nonessential	none
VK055_RS01405	VK055_RS01405	K	KPNRH_02170	0.19192058	5.327592782	0.387807128	0.843289102	nonessential	nonessential	none
VK055_RS01410	VK055_RS01410	S	KPNRH_02171	0.217012951	5.826376317	0.239593512	0.727892258	nonessential	nonessential	none
VK055_RS01415	btuC	H	KPNRH_02172	-0.12942858	5.378460933	0.565993716	0.93110288	nonessential	nonessential	none
VK055_RS01420	VK055_RS01420	P	KPNRH_02173	0.151099492	5.967006523	0.470450521	0.897769465	nonessential	nonessential	none
VK055_RS01425	VK055_RS01425	O	KPNRH_02174	-0.074576339	4.593779265	0.845163714	1	nonessential	nonessential	none
VK055_RS01430	btuD	P	KPNRH_02175	-0.114349088	5.190380332	0.604317453	0.940832324	nonessential	nonessential	none
VK055_RS01435	VK055_RS01435	M	KPNRH_02176	-0.008323556	3.51625284	1	1	nonessential	nonessential	none
VK055_RS01440	VK055_RS01440	S	KPNRH_02177	0.068031146	5.66841166	0.734724156	0.993378946	nonessential	nonessential	none
VK055_RS01445	hemP	P	KPNRH_02178	-0.058916676	3.047647628	1	1	nonessential	nonessential	none
VK055_RS01450	aroH	E	KPNRH_02179	0.103784835	4.805725655	0.790990391	1	nonessential	nonessential	none
VK055_RS01455	VK055_RS01455	S	KPNRH_02180	0.178664739	8.198374997	0.023197548	0.251203675	nonessential	nonessential	none
VK055_RS01465	ppsA	H	KPNRH_02181	0.13117636	8.416536335	0.092708474	0.500207377	nonessential	nonessential	none
VK055_RS27905	VK055_RS27905		NA	0.197586206	9.400713298	0.000700154	0.022745662	nonessential	nonessential	none
VK055_RS26375	rprA		NA	0.311526323	6.400356895	0.066662776	0.426869522	nonessential	nonessential	none
VK055_RS01470	ydiK	S	KPNRH_02183	0.144286438	6.704688818	0.312584735	0.791285929	nonessential	nonessential	none
VK055_RS01475	VK055_RS01475	C	KPNRH_02184	0.10050349	7.244247109	0.409992247	0.85783264	nonessential	nonessential	none
VK055_RS01480	menI	Q	KPNRH_02185	0.361953172	5.136514561	0.18913594	0.683723615	nonessential	nonessential	none
VK055_RS01485	VK055_RS01485	S	KPNRH_02186	0.341728253	5.231519227	0.160184033	0.629351278	nonessential	nonessential	none
VK055_RS01490	VK055_RS01490		KPNRH_02187	0.2922722	3.766104059	0.473681648	0.898076651	nonessential	nonessential	none
VK055_RS01495	VK055_RS01495		KPNRH_02188	-0.023937553	5.906043159	0.932055789	1	nonessential	nonessential	none
VK055_RS01500	VK055_RS01500	S	KPNRH_02189	0.1076459	7.402372648	0.400197833	0.84787378	nonessential	nonessential	none
VK055_RS01505	VK055_RS01505	E	KPNRH_02190	0.129362204	5.821642923	0.649233998	0.958702204	nonessential	nonessential	none
VK055_RS01510	VK055_RS01510	P	KPNRH_02191	-0.675718495	4.931201579	0.003259968	0.070603673	nonessential	nonessential	none
VK055_RS01515	VK055_RS01515	HP	KPNRH_02192	-0.083960161	4.418597778	0.848368055	1	nonessential	nonessential	none
VK055_RS01520	VK055_RS01520	P	KPNRH_02193	0.052522776	4.588243308	0.928425362	1	nonessential	nonessential	none
VK055_RS01525	VK055_RS01525	P	KPNRH_02194	-0.088424937	5.0706876	0.747542956	0.995667191	nonessential	nonessential	none
VK055_RS01530	VK055_RS01530	K	KPNRH_02195	0.005502481	5.350693828	1	1	nonessential	nonessential	none
VK055_RS01535	VK055_RS01535	GM	KPNRH_02196	0.225334584	5.883036811	0.191307389	0.684575825	nonessential	nonessential	none
VK055_RS01540	VK055_RS01540	K	KPNRH_02197	-0.581183636	3.435389534	0.150148042	0.609726174	nonessential	nonessential	none
VK055_RS01545	VK055_RS01545	M	KPNRH_02198	0.525264449	5.155200769	0.020238506	0.233149498	nonessential	nonessential	none
VK055_RS01550	VK055_RS01550	V	KPNRH_02199	0.17354357	6.859997346	0.240737694	0.728391637	nonessential	nonessential	none
VK055_RS01555	VK055_RS01555	C	KPNRH_02200	0.026605135	6.388613752	0.880595996	1	nonessential	nonessential	none
VK055_RS01560	VK055_RS01560	K	KPNRH_02201	0.325841159	5.509776904	0.149500204	0.608616954	nonessential	nonessential	none
VK055_RS01565	VK055_RS01565	S	KPNRH_02202	0.435750531	5.118374412	0.089509102	0.49358023	nonessential	nonessential	none
VK055_RS01575	VK055_RS01575		KPNRH_02203	0.005160429	5.26272331	1	1	nonessential	nonessential	none
VK055_RS01580	sufA	S	KPNRH_02204	-0.173605347	4.409044398	0.587940244	0.936238713	nonessential	nonessential	none
VK055_RS01585	sufB	O	KPNRH_02205	0.103204606	6.656687341	0.459898044	0.891009523	nonessential	nonessential	none
VK055_RS01590	sufC	O	KPNRH_02206	0.016800783	5.15939075	0.965266051	1	nonessential	nonessential	none
VK055_RS01595	sufD	O	KPNRH_02207	-0.00438065	5.56877354	1	1	nonessential	nonessential	none
VK055_RS01600	sufS	E	KPNRH_02208	0.19683148	5.08502207	0.475149252	0.89854749	nonessential	nonessential	none
VK055_RS01605	sufE	S	KPNRH_02209	-0.234978792	5.17942094	0.418935373	0.865764238	nonessential	nonessential	none
VK055_RS01610	VK055_RS01610	M	KPNRH_02210	0.058145866	5.519401271	0.796631921	1	nonessential	nonessential	none
VK055_RS01615	VK055_RS01615	M	KPNRH_02211	-2.002889822	4.672815507	1.06E-09	9.25E-08	nonessential	nonessential	depleted
VK055_RS01620	pykF	G	KPNRH_02212	-1.042520544	4.805824122	3.94E-05	0.001847564	nonessential	nonessential	depleted
VK055_RS01630	VK055_RS01630		NA	0.198855888	5.808406984	0.320332091	0.79601136	nonessential	nonessential	none
VK055_RS01635	fumD	S	KPNRH_02213	0.44353204	4.885527928	0.077631952	0.463603555	nonessential	nonessential	none
VK055_RS01640	VK055_RS01640	K	KPNRH_02214	-0.200260026	4.726601219	0.441735441	0.876813362	nonessential	nonessential	none
VK055_RS01645	VK055_RS01645	E	KPNRH_02215	0.122366421	5.959185493	0.492761184	0.904468657	nonessential	nonessential	none
VK055_RS01650	VK055_RS01650	G	KPNRH_02216	0.015866306	5.71063317	0.967380149	1	nonessential	nonessential	none
VK055_RS01655	VK055_RS01655	E	KPNRH_02217	0.294520895	4.553786426	0.334163345	0.806093753	nonessential	nonessential	none
VK055_RS01660	VK055_RS01660	P	KPNRH_02218	-0.191421619	4.950500388	0.475319376	0.89854749	nonessential	nonessential	none
VK055_RS01665	VK055_RS01665	HP	KPNRH_02219	0.075375607	5.198019814	0.778191866	1	nonessential	nonessential	none
VK055_RS01670	VK055_RS01670	P	KPNRH_02220	0.152474234	5.535932712	0.501486969	0.904468657	nonessential	nonessential	none
VK055_RS01675	VK055_RS01675	P	KPNRH_02221	0.058106759	5.268182676	0.812792099	1	nonessential	nonessential	none
VK055_RS01680	mhpR	K	KPNRH_02222	-0.51006143	4.470616593	0.067765933	0.430607903	nonessential	nonessential	none
VK055_RS01685	VK055_RS01685	CH	KPNRH_02223	-0.095993648	5.76988291	0.62090692	0.945820388	nonessential	nonessential	none
VK055_RS01690	mhpB	S	KPNRH_02224	0.015616693	5.286190607	0.962313103	1	nonessential	nonessential	none
VK055_RS01695	VK055_RS01695	I	KPNRH_02225	0.560856004	5.568900493	0.005821405	0.105849651	nonessential	nonessential	none
VK055_RS01700	mhpD	Q	KPNRH_02226	0.170849643	4.898251211	0.591000518	0.937221268	nonessential	nonessential	none
VK055_RS01705	VK055_RS01705	Q	KPNRH_02227	0.550532198	4.848457289	0.025337406	0.260594597	nonessential	nonessential	none
VK055_RS01710	dmpG	E	KPNRH_02228	-0.04315056	5.139730814	0.880717796	1	nonessential	nonessential	none
VK055_RS01715	mhpT	EGP	KPNRH_02229	0.0900923	4.845692151	0.839057663	1	nonessential	nonessential	none
VK055_RS01720	VK055_RS01720	S	KPNRH_02230	0.307156658	4.65099957	0.325906565	0.801743415	nonessential	nonessential	none
VK055_RS01725	VK055_RS01725	P	KPNRH_02231	0.052872834	6.057647554	0.771998268	1	nonessential	nonessential	none
VK055_RS01730	VK055_RS01730	S	KPNRH_02232	-0.19936225	4.037200278	0.596741024	0.937221268	nonessential	nonessential	none
VK055_RS01735	VK055_RS01735	K	KPNRH_02233	-0.36724257	5.133036423	0.201956	0.694517706	nonessential	nonessential	none
VK055_RS01740	VK055_RS01740	C	KPNRH_02234	0.349644255	5.632169087	0.063567745	0.415890193	nonessential	nonessential	none
VK055_RS01745	VK055_RS01745	I	KPNRH_02235	0.174502162	5.110765149	0.492519583	0.904468657	nonessential	nonessential	none
VK055_RS01750	VK055_RS01750	P	KPNRH_02236	-0.256760106	5.298484915	0.241841268	0.728391637	nonessential	nonessential	none
VK055_RS01755	VK055_RS01755	P	KPNRH_02237	0.001839305	5.943917417	1	1	nonessential	nonessential	none
VK055_RS01760	VK055_RS01760	P	KPNRH_02238	-0.027527109	5.42151159	0.891836375	1	nonessential	nonessential	none
VK055_RS01765	VK055_RS01765	P	KPNRH_02239	0.749434876	4.351914366	0.008317673	0.134211984	nonessential	nonessential	none
VK055_RS01770	VK055_RS01770	P	KPNRH_02240	0.175124193	7.073274002	0.197864192	0.689693997	nonessential	nonessential	none
VK055_RS01775	VK055_RS01775	HP	KPNRH_02241	0.083893306	4.971738598	0.776383683	1	nonessential	nonessential	none
VK055_RS01780	VK055_RS01780	P	KPNRH_02242	0.162950758	4.837657526	0.580018512	0.934964232	nonessential	nonessential	none
VK055_RS01785	VK055_RS01785	P	KPNRH_02243	0.390116713	5.902041383	0.043189011	0.349425685	nonessential	nonessential	none
VK055_RS01790	VK055_RS01790	P	KPNRH_02244	0.053304241	4.449992163	0.903708698	1	nonessential	nonessential	none
VK055_RS01795	VK055_RS01795	K	KPNRH_02245	0.226014498	5.798880629	0.256151456	0.746775304	nonessential	nonessential	none
VK055_RS01805	VK055_RS01805	ET	KPNRH_02246	-0.043055736	5.058883947	0.884371826	1	nonessential	nonessential	none
VK055_RS01810	VK055_RS01810	E	KPNRH_02247	-0.040076161	5.106947846	0.894315067	1	nonessential	nonessential	none
VK055_RS01815	VK055_RS01815	E	KPNRH_02248	0.546242913	3.905315164	0.139239943	0.587459949	nonessential	nonessential	none
VK055_RS01820	VK055_RS01820	S	KPNRH_02249	0.176849038	5.10063376	0.505535915	0.905092328	nonessential	nonessential	none
VK055_RS01825	VK055_RS01825	E	KPNRH_02250	-0.173479838	3.857964491	0.67443375	0.97472012	nonessential	nonessential	none
VK055_RS01830	VK055_RS01830	EGP	KPNRH_02251	0.282072187	6.678758883	0.035561718	0.316804852	nonessential	nonessential	none
VK055_RS01835	VK055_RS01835	E	KPNRH_02252	0.395597619	4.011910376	0.3034531	0.786138733	nonessential	nonessential	none
VK055_RS01840	VK055_RS01840	P	KPNRH_02253	-0.054916202	5.808361366	0.797615346	1	nonessential	nonessential	none
VK055_RS01845	VK055_RS01845	S	KPNRH_02254	0.2773582	5.192574603	0.35477912	0.827591503	nonessential	nonessential	none
VK055_RS01850	VK055_RS01850	C	KPNRH_02255	0.113723185	6.101459857	0.529703639	0.91720084	nonessential	nonessential	none
VK055_RS01855	VK055_RS01855	C	KPNRH_02256	0.127144624	5.63131556	0.53731509	0.918392296	nonessential	nonessential	none
VK055_RS01860	VK055_RS01860		NA	0.484938234	3.153666544	0.352595875	0.823681544	nonessential	nonessential	none
VK055_RS01865	VK055_RS01865	P	KPNRH_02257	0.00811288	7.602131613	0.953190704	1	nonessential	nonessential	none
VK055_RS01870	VK055_RS01870	P	KPNRH_02258	0.184309696	8.247127897	0.019554982	0.229617894	nonessential	nonessential	none
VK055_RS01875	VK055_RS01875	P	KPNRH_02259	0.203793019	6.106557902	0.222201521	0.711755281	nonessential	nonessential	none
VK055_RS26545	VK055_RS26545		NA	0.327689555	5.244952186	0.162508939	0.632042384	nonessential	nonessential	none
VK055_RS01880	cas3	L	NA	0.250568128	9.319369652	2.08E-05	0.001023225	nonessential	nonessential	none
VK055_RS01885	casA	S	NA	0.22776479	9.675473601	0.000565169	0.018863481	nonessential	nonessential	none
VK055_RS01890	casB	S	NA	0.040667809	5.769895882	0.85277604	1	nonessential	nonessential	none
VK055_RS01895	cas6e	S	NA	0.282263014	6.280374473	0.085582236	0.485497366	nonessential	nonessential	none
VK055_RS01900	cas7e	L	NA	-0.003701699	6.248805995	1	1	nonessential	nonessential	none
VK055_RS01905	cas5e	S	NA	0.398307023	5.705235879	0.059082246	0.407801396	nonessential	nonessential	none
VK055_RS01910	cas1e	L	NA	0.092239803	6.134882374	0.626088436	0.945827546	nonessential	nonessential	none
VK055_RS01915	cas2e	S	NA	0.017597522	5.792722276	0.969077389	1	nonessential	nonessential	none
VK055_RS01920	VK055_RS01920	M	NA	0.132884579	9.992232554	0.022213836	0.246018234	nonessential	nonessential	none
VK055_RS01925	VK055_RS01925		NA	0.139265683	8.664081426	0.095216354	0.504884974	nonessential	nonessential	none
VK055_RS01930	VK055_RS01930	E	KPNRH_02260	0.045233434	5.480384428	0.877988149	1	nonessential	nonessential	none
VK055_RS01935	VK055_RS01935	S	KPNRH_02261	0.186878469	4.709444907	0.531131522	0.917802803	nonessential	nonessential	none
VK055_RS01940	VK055_RS01940	E	KPNRH_02262	0.131976613	6.137539445	0.414876	0.8632326	nonessential	nonessential	none
VK055_RS01945	VK055_RS01945	C	KPNRH_02263	0.538649922	5.892980625	0.003094489	0.068542933	nonessential	nonessential	none
VK055_RS01950	ccmA	O	KPNRH_02264	0.153950871	3.989124455	0.692884446	0.97993712	nonessential	nonessential	none
VK055_RS01955	ccmB	U	KPNRH_02265	-1.293485368	3.050207016	0.003662712	0.077863816	nonessential	nonessential	none
VK055_RS01960	VK055_RS01960	U	KPNRH_02266	-0.315772288	4.174683167	0.431336614	0.870713886	nonessential	nonessential	none
VK055_RS01965	ccmD	U	KPNRH_02267	-0.484492359	2.833097835	0.330659971	0.804289007	nonessential	nonessential	none
VK055_RS01970	ccmE	O	KPNRH_02268	-0.063435564	5.037190767	0.820274078	1	nonessential	nonessential	none
VK055_RS01975	VK055_RS01975	O	KPNRH_02269	0.254998709	5.949258909	0.1347096	0.581720254	nonessential	nonessential	none
VK055_RS01980	VK055_RS01980	CO	KPNRH_02270	-0.086229867	4.282731325	0.821465487	1	nonessential	nonessential	none
VK055_RS01985	VK055_RS01985	P	KPNRH_02271	0.38944212	4.000874284	0.429689617	0.869902658	nonessential	nonessential	none
VK055_RS01990	ccmI	O	KPNRH_02272	-0.058082233	5.052354788	0.86252008	1	nonessential	nonessential	none
VK055_RS26550	VK055_RS26550		NA	0.140871033	2.484232298	0.880626444	1	nonessential	nonessential	none
VK055_RS01995	VK055_RS01995	K	NA	0.170060513	9.616468004	0.008240961	0.133415953	nonessential	nonessential	none
VK055_RS02000	VK055_RS02000	S	NA	0.101210449	9.826121618	0.176396208	0.660198712	nonessential	nonessential	none
VK055_RS02005	VK055_RS02005	S	NA	0.202494003	10.04975281	0.000614465	0.020231679	nonessential	nonessential	none
VK055_RS02010	VK055_RS02010	Q	NA	0.023928885	8.092484082	0.772585354	1	nonessential	nonessential	none
VK055_RS02015	VK055_RS02015	J	NA	0.010961174	7.985498458	0.916648669	1	nonessential	nonessential	none
VK055_RS02020	VK055_RS02020	IQ	KPNRH_02284	0.283297889	5.321119513	0.192909151	0.685029774	nonessential	nonessential	none
VK055_RS02025	alsS	EH	KPNRH_02285	0.341795673	6.287631091	0.039167428	0.331279314	nonessential	nonessential	none
VK055_RS02030	budA	Q	KPNRH_02286	0.255964069	5.533072903	0.308713531	0.788830324	nonessential	nonessential	none
VK055_RS02035	VK055_RS02035	K	KPNRH_02287	0.103709497	5.461620254	0.683068695	0.977273562	nonessential	nonessential	none
VK055_RS02040	VK055_RS02040	IQ	KPNRH_02288	0.298043506	5.131430488	0.225746744	0.714089943	nonessential	nonessential	none
VK055_RS02045	VK055_RS02045	EG	KPNRH_02289	0.203714901	5.963696646	0.266765699	0.758469531	nonessential	nonessential	none
VK055_RS02050	VK055_RS02050	I	KPNRH_02290	0.253504385	5.082744592	0.340960411	0.811675663	nonessential	nonessential	none
VK055_RS02055	VK055_RS02055	I	KPNRH_02291	-0.0080305	5.504555395	0.967300698	1	nonessential	nonessential	none
VK055_RS02060	VK055_RS02060	I	KPNRH_02292	-0.052365991	4.602837048	0.895394741	1	nonessential	nonessential	none
VK055_RS02065	VK055_RS02065	I	KPNRH_02293	0.232958646	5.246986852	0.389776067	0.843793327	nonessential	nonessential	none
VK055_RS02070	VK055_RS02070	K	KPNRH_02294	-0.200867516	5.306775643	0.383927503	0.843289102	nonessential	nonessential	none
VK055_RS27910	VK055_RS27910		KPNRH_02295	-0.841049844	3.114170468	0.115561087	0.548102026	nonessential	nonessential	none
VK055_RS02080	VK055_RS02080	S	KPNRH_02296	-0.174306229	8.515875844	0.091164304	0.496916838	nonessential	nonessential	none
VK055_RS27915	VK055_RS27915	K	KPNRH_02297	0.189885541	3.805138443	0.672723882	0.973900492	nonessential	nonessential	none
VK055_RS27665	VK055_RS27665	P	NA	0.248294301	4.491000642	0.38637275	0.843289102	nonessential	nonessential	none
VK055_RS02095	VK055_RS02095	C	KPNRH_02298	0.424447788	5.305482726	0.109063063	0.53553115	nonessential	nonessential	none
VK055_RS02100	VK055_RS02100	P	KPNRH_02299	0.021543349	4.806383999	1	1	nonessential	nonessential	none
VK055_RS02105	VK055_RS02105	P	KPNRH_02300	-0.116023072	4.558417174	0.751108788	0.995921298	nonessential	nonessential	none
VK055_RS02110	VK055_RS02110	P	KPNRH_02301	0.455929528	5.060351199	0.058153914	0.40589573	nonessential	nonessential	none
VK055_RS02115	VK055_RS02115	S	KPNRH_02302	0.087936504	5.046180368	0.785573307	1	nonessential	nonessential	none
VK055_RS02120	VK055_RS02120	J	KPNRH_02303	0.789420105	4.352342557	0.020107765	0.233149498	nonessential	nonessential	none
VK055_RS02125	VK055_RS02125	F	KPNRH_02304	-0.322866594	5.514563466	0.141799553	0.593123793	nonessential	nonessential	none
VK055_RS02130	VK055_RS02130	C	KPNRH_02305	0.025505423	7.792519521	0.802479616	1	nonessential	nonessential	none
VK055_RS02140	VK055_RS02140	K	KPNRH_02306	0.004713089	5.024684325	1	1	nonessential	nonessential	none
VK055_RS02145	VK055_RS02145	P	KPNRH_02307	-0.012032583	5.690724251	0.967343401	1	nonessential	nonessential	none
VK055_RS02150	VK055_RS02150	F	KPNRH_02308	-0.080611835	6.275085107	0.682535749	0.97720792	nonessential	nonessential	none
VK055_RS02155	VK055_RS02155	C	KPNRH_02309	0.347693355	5.684769371	0.088677492	0.493293857	nonessential	nonessential	none
VK055_RS02160	surE	S	NA	0.304919469	7.390445305	0.021866203	0.244951743	nonessential	nonessential	none
VK055_RS02165	VK055_RS02165	K	NA	0.176863999	7.336218121	0.113980857	0.545873387	nonessential	nonessential	none
VK055_RS02170	VK055_RS02170	T	NA	0.103022378	9.749737251	0.074092165	0.452445011	nonessential	nonessential	none
VK055_RS02175	VK055_RS02175	M	NA	0.138771879	6.852718228	0.418555854	0.865764238	nonessential	nonessential	none
VK055_RS02180	VK055_RS02180	KT	NA	0.301753666	5.568502071	0.185856224	0.678446732	nonessential	nonessential	none
VK055_RS02185	VK055_RS02185	T	NA	0.368404657	6.330540918	0.038683738	0.330712026	nonessential	nonessential	none
VK055_RS02190	VK055_RS02190	M	NA	0.050104127	5.928296229	0.767170015	1	nonessential	nonessential	none
VK055_RS02195	VK055_RS02195	V	NA	0.08208194	7.311376653	0.48484615	0.903232919	nonessential	nonessential	none
VK055_RS02200	VK055_RS02200	E	NA	0.021431006	4.337999476	1	1	nonessential	nonessential	none
VK055_RS02210	VK055_RS02210	L	NA	0.350070887	6.251267551	0.035241991	0.315301196	nonessential	nonessential	none
VK055_RS02215	VK055_RS02215	EGP	NA	0.038261381	7.912387892	0.67198773	0.973633932	nonessential	nonessential	none
VK055_RS02220	VK055_RS02220	G	NA	0.19607978	9.661987314	0.002642672	0.063427861	nonessential	nonessential	none
VK055_RS02225	VK055_RS02225	K	NA	0.024309417	9.146824751	0.714952477	0.988256618	nonessential	nonessential	none
VK055_RS02230	VK055_RS02230	H	NA	0.073937115	9.549233617	0.190249117	0.684194794	nonessential	nonessential	none
VK055_RS02235	VK055_RS02235	K	KPNRH_02310	0.227578362	5.593023715	0.227384959	0.714089943	nonessential	nonessential	none
VK055_RS02240	VK055_RS02240	EGP	KPNRH_02311	0.300809547	5.819978184	0.104889507	0.526934605	nonessential	nonessential	none
VK055_RS02245	VK055_RS02245	K	KPNRH_02312	0.434616415	4.056099394	0.186351156	0.679199091	nonessential	nonessential	none
VK055_RS02250	VK055_RS02250	S	KPNRH_02313	0.052359274	4.967002547	0.857697171	1	nonessential	nonessential	none
VK055_RS02255	VK055_RS02255	S	KPNRH_02314	0.1999624	5.495920945	0.379945088	0.843289102	nonessential	nonessential	none
VK055_RS02260	VK055_RS02260	P	KPNRH_02315	0.137373763	5.577712432	0.488087293	0.904429961	nonessential	nonessential	none
VK055_RS02265	VK055_RS02265	P	KPNRH_02316	-0.046329773	5.235244048	0.857268223	1	nonessential	nonessential	none
VK055_RS02270	VK055_RS02270	P	KPNRH_02317	-0.128329877	5.551288823	0.641919841	0.95454674	nonessential	nonessential	none
VK055_RS02275	VK055_RS02275	P	KPNRH_02318	0.238478796	5.083071007	0.294251056	0.779507428	nonessential	nonessential	none
VK055_RS02280	VK055_RS02280	E	KPNRH_02319	0.09534185	6.728534348	0.520190866	0.913354933	nonessential	nonessential	none
VK055_RS02285	VK055_RS02285	V	KPNRH_02320	0.515194006	5.135839615	0.034530776	0.313357254	nonessential	nonessential	none
VK055_RS02290	VK055_RS02290	E	KPNRH_02321	-0.033868897	4.594877575	0.956780724	1	nonessential	nonessential	none
VK055_RS02295	VK055_RS02295	K	KPNRH_02322	0.227021806	4.855781729	0.368797617	0.840664644	nonessential	nonessential	none
VK055_RS02300	VK055_RS02300	E	KPNRH_02323	0.143463608	5.044724078	0.596254107	0.937221268	nonessential	nonessential	none
VK055_RS02305	VK055_RS02305	P	KPNRH_02324	-0.450539295	3.025336647	0.400882657	0.84787378	nonessential	nonessential	none
VK055_RS02315	VK055_RS02315	S	KPNRH_02325	-0.045132961	3.967745862	1	1	nonessential	nonessential	none
VK055_RS02320	VK055_RS02320		KPNRH_02326	0.270442462	7.805687866	0.006561726	0.112986887	nonessential	nonessential	none
VK055_RS02325	VK055_RS02325	K	KPNRH_02327	0.135859516	9.603968931	0.054060489	0.391436494	nonessential	nonessential	none
VK055_RS02335	VK055_RS02335	S	KPNRH_02329	0.169594942	5.227112629	0.427763412	0.868900002	nonessential	nonessential	none
VK055_RS02340	VK055_RS02340		KPNRH_02330	-0.005676651	4.154329983	1	1	nonessential	nonessential	none
VK055_RS02345	VK055_RS02345	K	KPNRH_02331	-0.014156484	5.068072298	1	1	nonessential	nonessential	none
VK055_RS02350	VK055_RS02350	K	NA	0.370628903	5.397764384	0.090549688	0.495784974	nonessential	nonessential	none
VK055_RS02355	VK055_RS02355	S	NA	0.242151504	5.61882669	0.245557576	0.732314608	nonessential	nonessential	none
VK055_RS26565	VK055_RS26565		NA	0.146021659	6.169941496	0.455231937	0.888276394	nonessential	nonessential	none
VK055_RS02360	VK055_RS02360		NA	0.160125392	5.823494481	0.416026175	0.863884804	nonessential	nonessential	none
VK055_RS02365	VK055_RS02365		NA	0.952112033	2.023999622	0.288767473	0.775724308	nonessential	nonessential	none
VK055_RS02370	VK055_RS02370		NA	NA	NA	NA	NA	essential	essential	NA
VK055_RS02375	VK055_RS02375		NA	NA	NA	NA	NA	essential	essential	NA
VK055_RS02380	VK055_RS02380	S	KPNRH_02335	0.725384607	4.503386962	0.03252327	0.305633295	nonessential	nonessential	none
VK055_RS02385	asr		KPNRH_02336	-0.372726778	4.049864343	0.322816768	0.798115733	nonessential	nonessential	none
VK055_RS02390	mdtK	V	KPNRH_02337	0.535401113	6.330181444	0.000275669	0.010494811	nonessential	nonessential	none
VK055_RS02395	VK055_RS02395	H	KPNRH_02338	NA	NA	NA	NA	essential	essential	NA
VK055_RS02400	VK055_RS02400	M	KPNRH_02339	-0.051645506	5.780409777	0.828643153	1	nonessential	nonessential	none
VK055_RS02405	VK055_RS02405	EGP	KPNRH_02340	-0.250881335	5.571696952	0.224713732	0.714089943	nonessential	nonessential	none
VK055_RS02410	VK055_RS02410	K	KPNRH_02341	0.392351236	4.854550542	0.113367712	0.544813472	nonessential	nonessential	none
VK055_RS02415	purR	K	KPNRH_02342	-0.0796475	4.002206161	0.868243849	1	nonessential	nonessential	none
VK055_RS27920	ynhF		KPNRH_02344	-1.963872928	0.725501778	1	1	nonessential	essential	none
VK055_RS02425	VK055_RS02425	EGP	KPNRH_02345	0.392422212	5.60193084	0.034531674	0.313357254	nonessential	nonessential	none
VK055_RS02430	sodB	C	KPNRH_02346	0.494597005	4.666140058	0.085751547	0.485892195	nonessential	nonessential	none
VK055_RS02435	VK055_RS02435	K	KPNRH_02347	0.295236819	4.308913491	0.326843302	0.801967478	nonessential	nonessential	none
VK055_RS02440	VK055_RS02440	M	KPNRH_02348	-0.043155028	5.673526728	0.886739474	1	nonessential	nonessential	none
VK055_RS02445	VK055_RS02445	C	KPNRH_02349	0.378487591	2.805208601	0.484969077	0.903232919	nonessential	nonessential	none
VK055_RS02450	VK055_RS02450	L	KPNRH_02350	-0.679907517	3.94684454	0.056852713	0.403265312	nonessential	nonessential	none
VK055_RS02455	gloA	E	KPNRH_02351	-0.208933246	4.355981041	0.510987502	0.908761507	nonessential	nonessential	none
VK055_RS02460	VK055_RS02460	C	KPNRH_02352	-0.022564943	5.564578422	0.936683986	1	nonessential	nonessential	none
VK055_RS02465	VK055_RS02465	K	KPNRH_02353	0.489672732	5.020316211	0.080855344	0.475855184	nonessential	nonessential	none
VK055_RS02470	VK055_RS02470	S	KPNRH_02354	-0.227418703	3.548947545	0.609737839	0.94167793	nonessential	nonessential	none
VK055_RS02475	VK055_RS02475	S	KPNRH_02355	-0.153583345	4.382442172	0.624925117	0.945827546	nonessential	nonessential	none
VK055_RS02480	sodC	P	KPNRH_02356	0.105810369	4.475813994	0.745580548	0.995667191	nonessential	nonessential	none
VK055_RS02485	VK055_RS02485	S	KPNRH_02357	0.150253782	6.197529825	0.396359319	0.84787378	nonessential	nonessential	none
VK055_RS02490	VK055_RS02490	V	KPNRH_02358	-0.033855621	5.154791696	0.919434831	1	nonessential	nonessential	none
VK055_RS02495	VK055_RS02495	S	KPNRH_02359	0.154563178	4.500085474	0.69827871	0.981527326	nonessential	nonessential	none
VK055_RS02500	slyA	K	KPNRH_02360	-0.188656787	4.802277235	0.545880134	0.92235572	nonessential	nonessential	none
VK055_RS02505	VK055_RS02505	T	KPNRH_02361	0.168176139	9.832510579	0.006935405	0.117348017	nonessential	nonessential	none
VK055_RS02510	slyB	M	KPNRH_02362	-0.001292871	6.417677433	1	1	nonessential	nonessential	none
VK055_RS02515	anmK	F	KPNRH_02363	0.036024427	5.600813734	0.880619924	1	nonessential	nonessential	none
VK055_RS02520	mliC	S	KPNRH_02364	0.466362279	3.681597984	0.248522605	0.735753738	nonessential	nonessential	none
VK055_RS02525	pdxH	H	KPNRH_02365	-1.855799531	1.112558562	0.384487069	0.843289102	nonessential	essential	none
VK055_RS02530	tyrS	J	KPNRH_02366	1.795400954	0.725225241	1	1	essential	essential	NA
VK055_RS02535	pdxY	H	KPNRH_02367	0.476658039	4.803508176	0.051577887	0.381394604	nonessential	nonessential	none
VK055_RS02540	gstA	O	KPNRH_02368	0.462048299	4.44934066	0.112550514	0.543315861	nonessential	nonessential	none
VK055_RS02545	dtpA	U	KPNRH_02369	0.162475326	5.539982288	0.432430437	0.871297022	nonessential	nonessential	none
VK055_RS27925	VK055_RS27925		NA	0.497878833	2.93135493	0.355087905	0.827915485	nonessential	nonessential	none
VK055_RS02555	nth	L	KPNRH_02371	0.238463456	4.637795678	0.413148113	0.861104267	nonessential	nonessential	none
VK055_RS02560	VK055_RS02560	C	KPNRH_02372	-1.824228684	2.384243654	0.004150836	0.085346093	nonessential	nonessential	none
VK055_RS02565	rsxG	C	KPNRH_02373	-0.078516135	1.979137073	1	1	nonessential	essential	none
VK055_RS02570	rsxD	C	KPNRH_02374	-0.107495089	2.931753736	0.894103723	1	nonessential	nonessential	none
VK055_RS02575	rsxC	C	KPNRH_02375	-0.005393232	4.718543733	1	1	nonessential	nonessential	none
VK055_RS02580	rsxB	C	KPNRH_02376	-0.769046044	2.908591989	0.124449374	0.563983507	nonessential	nonessential	none
VK055_RS02585	rsxA	C	KPNRH_02377	-0.32906467	3.53334536	0.519889673	0.913274108	nonessential	nonessential	none
VK055_RS02590	VK055_RS02590	S	KPNRH_02378	-0.211488556	4.442646029	0.487260823	0.904429961	nonessential	nonessential	none
VK055_RS02595	ydgT	S	KPNRH_02379	-0.132924644	4.840420474	0.659043006	0.964520392	nonessential	nonessential	none
VK055_RS02600	VK055_RS02600	G	KPNRH_02380	0.028379219	6.181165144	0.905387933	1	nonessential	nonessential	none
VK055_RS26570	blr		NA	0.130755154	4.483932884	0.770462201	1	nonessential	nonessential	none
VK055_RS02605	VK055_RS02605	S	KPNRH_02381	-0.131511863	5.753656412	0.485418166	0.903232919	nonessential	nonessential	none
VK055_RS02610	VK055_RS02610	F	KPNRH_02382	0.18563304	4.399078047	0.586096369	0.935949468	nonessential	nonessential	none
VK055_RS02615	VK055_RS02615	EGP	KPNRH_02383	0.047322982	5.801450372	0.875798723	1	nonessential	nonessential	none
VK055_RS02620	VK055_RS02620	K	KPNRH_02384	-0.29909382	5.554426794	0.14222945	0.593902409	nonessential	nonessential	none
VK055_RS02625	VK055_RS02625		KPNRH_02385	0.059644233	3.548480717	0.920123459	1	nonessential	nonessential	none
VK055_RS02630	VK055_RS02630		KPNRH_02386	-0.037797688	3.894929459	1	1	nonessential	nonessential	none
VK055_RS02635	cybB	C	KPNRH_02387	0.327350982	5.358034518	0.1951641	0.685029774	nonessential	nonessential	none
VK055_RS02640	VK055_RS02640	S	KPNRH_02388	-0.768067087	2.640063173	0.191586936	0.684575825	nonessential	nonessential	none
VK055_RS02645	VK055_RS02645	C	KPNRH_02389	-0.016191004	5.949705131	0.977576101	1	nonessential	nonessential	none
VK055_RS02650	VK055_RS02650	G	KPNRH_02390	0.167435025	5.898763795	0.38843794	0.843604933	nonessential	nonessential	none
VK055_RS02655	VK055_RS02655	K	KPNRH_02391	-0.136438411	5.758954418	0.515628839	0.910383816	nonessential	nonessential	none
VK055_RS02660	pcaG	Q	KPNRH_02392	-0.14486097	4.492438791	0.672416633	0.973755202	nonessential	nonessential	none
VK055_RS02665	pcaH	Q	KPNRH_02393	0.400383074	4.828906317	0.125647738	0.565356814	nonessential	nonessential	none
VK055_RS02670	VK055_RS02670	S	KPNRH_02394	-0.025872984	5.807352114	0.94124242	1	nonessential	nonessential	none
VK055_RS02675	VK055_RS02675	I	KPNRH_02395	0.133379767	5.692265405	0.511347459	0.908761507	nonessential	nonessential	none
VK055_RS02680	VK055_RS02680	C	KPNRH_02396	-0.061516433	5.25070708	0.780534591	1	nonessential	nonessential	none
VK055_RS02685	VK055_RS02685	P	KPNRH_02397	-0.09820069	5.764122406	0.594344895	0.937221268	nonessential	nonessential	none
VK055_RS02690	rimL	J	KPNRH_02398	-0.394472638	4.217083303	0.250351811	0.739372349	nonessential	nonessential	none
VK055_RS02695	VK055_RS02695	JM	KPNRH_02399	0.19024493	4.441666026	0.527671374	0.916046529	nonessential	nonessential	none
VK055_RS02700	tehA	P	KPNRH_02400	-0.310661273	5.657544467	0.140028326	0.588747226	nonessential	nonessential	none
VK055_RS02705	tehB	Q	KPNRH_02401	-0.000877319	5.195869576	1	1	nonessential	nonessential	none
VK055_RS02710	VK055_RS02710	S	KPNRH_02402	-0.077607975	5.485161506	0.720709183	0.988696383	nonessential	nonessential	none
VK055_RS02715	VK055_RS02715	EG	KPNRH_02403	-0.252305543	5.1676194	0.324887451	0.801743415	nonessential	nonessential	none
VK055_RS02720	VK055_RS02720	K	KPNRH_02404	-0.075838301	5.132784535	0.76849397	1	nonessential	nonessential	none
VK055_RS02725	benE	Q	KPNRH_02405	0.441267435	5.425822264	0.025455167	0.260594597	nonessential	nonessential	none
VK055_RS02730	VK055_RS02730	K	KPNRH_02406	0.072287913	4.646405085	0.863457535	1	nonessential	nonessential	none
VK055_RS02735	VK055_RS02735		NA	-0.1819384	4.573145529	0.564461458	0.930836104	nonessential	nonessential	none
VK055_RS02740	VK055_RS02740	O	KPNRH_02407	0.148518241	5.926181038	0.387426671	0.843289102	nonessential	nonessential	none
VK055_RS27930	VK055_RS27930	S	KPNRH_02408	-0.456458417	3.452105267	0.25187395	0.742068777	nonessential	nonessential	none
VK055_RS02750	VK055_RS02750		KPNRH_02409	-0.601229771	2.884335305	0.233496354	0.72330194	nonessential	nonessential	none
VK055_RS02755	VK055_RS02755		KPNRH_02410	0.353302967	2.579486615	0.566477306	0.93110288	nonessential	nonessential	none
VK055_RS02760	cydB	C	KPNRH_02411	0.324594014	5.197307031	0.161946916	0.632042384	nonessential	nonessential	none
VK055_RS02765	VK055_RS02765	C	KPNRH_02412	0.02113884	7.663924128	0.857928152	1	nonessential	nonessential	none
VK055_RS02770	VK055_RS02770	K	KPNRH_02414	0.128547108	6.830616054	0.427660623	0.868900002	nonessential	nonessential	none
VK055_RS02775	VK055_RS02775	E	KPNRH_02415	0.208464723	7.391555153	0.050341066	0.379278146	nonessential	nonessential	none
VK055_RS02780	VK055_RS02780	P	KPNRH_02416	-0.137091346	5.191836167	0.562883313	0.930339715	nonessential	nonessential	none
VK055_RS02785	VK055_RS02785	P	KPNRH_02417	-0.096668766	4.846374014	0.713222508	0.988140743	nonessential	nonessential	none
VK055_RS02790	VK055_RS02790	P	KPNRH_02418	-0.620176793	4.470791832	0.018007543	0.217419336	nonessential	nonessential	none
VK055_RS02795	patD	C	KPNRH_02419	0.368738615	6.093080968	0.046419615	0.360738128	nonessential	nonessential	none
VK055_RS27935	VK055_RS27935		KPNRH_02421	0.106802482	6.468440958	0.490285556	0.904429961	nonessential	nonessential	none
VK055_RS02805	VK055_RS02805		NA	0.139776302	6.199260926	0.469764854	0.897711425	nonessential	nonessential	none
VK055_RS02810	VK055_RS02810		NA	0.081411359	5.974824111	0.699258444	0.981527326	nonessential	nonessential	none
VK055_RS26380	yncL		KPNRH_02422	0.262761709	4.458200222	0.373004294	0.840756574	nonessential	nonessential	none
VK055_RS02815	VK055_RS02815	S	KPNRH_02423	-0.22801181	3.272574827	0.664781118	0.969505061	nonessential	nonessential	none
VK055_RS02820	VK055_RS02820	S	KPNRH_02424	0.009235499	3.654026308	1	1	nonessential	nonessential	none
VK055_RS02825	VK055_RS02825	C	KPNRH_02425	0.112355639	5.316587701	0.689342407	0.979919938	nonessential	nonessential	none
VK055_RS02835	VK055_RS02835	E	KPNRH_02426	0.029833865	6.100848768	0.884928376	1	nonessential	nonessential	none
VK055_RS02840	VK055_RS02840	S	KPNRH_02427	-0.170494341	3.091210377	0.818723299	1	nonessential	nonessential	none
VK055_RS02845	VK055_RS02845	S	KPNRH_02428	-0.081681342	4.047509398	0.872485954	1	nonessential	nonessential	none
VK055_RS02850	VK055_RS02850	M	KPNRH_02429	0.116094826	3.133026671	0.910757682	1	nonessential	nonessential	none
VK055_RS02855	VK055_RS02855	K	KPNRH_02430	0.522079288	3.232767928	0.25337541	0.745140842	nonessential	nonessential	none
VK055_RS02860	VK055_RS02860	S	KPNRH_02431	0.15022364	5.304967479	0.542131854	0.920858227	nonessential	nonessential	none
VK055_RS02865	rihA	G	KPNRH_02432	0.644532797	4.577192495	0.050980338	0.379278146	nonessential	nonessential	none
VK055_RS02870	VK055_RS02870		NA	-0.09952939	4.409272177	0.77795347	1	nonessential	nonessential	none
VK055_RS02875	VK055_RS02875	S	KPNRH_02433	0.59619426	3.965399391	0.107231854	0.531286211	nonessential	nonessential	none
VK055_RS02880	VK055_RS02880	S	KPNRH_02434	0.013099404	6.520136787	0.954822119	1	nonessential	nonessential	none
VK055_RS02885	VK055_RS02885	P	KPNRH_02435	0.129169208	6.285943999	0.492029189	0.904468657	nonessential	nonessential	none
VK055_RS02890	VK055_RS02890	S	KPNRH_02436	-0.345362083	5.504750868	0.097771608	0.509562616	nonessential	nonessential	none
VK055_RS02895	VK055_RS02895	S	KPNRH_02437	0.730909381	3.17260574	0.169311741	0.644931877	nonessential	nonessential	none
VK055_RS02900	ansP	E	KPNRH_02438	0.069018994	5.925461679	0.720284744	0.988696383	nonessential	nonessential	none
VK055_RS02905	VK055_RS02905	K	KPNRH_02439	0.581719893	5.229541202	0.004646063	0.091291395	nonessential	nonessential	none
VK055_RS02910	VK055_RS02910	F	KPNRH_02440	-0.22799768	4.15507657	0.471401347	0.897769465	nonessential	nonessential	none
VK055_RS02915	VK055_RS02915	C	KPNRH_02441	0.261705844	5.023182835	0.347670015	0.820036778	nonessential	nonessential	none
VK055_RS02920	VK055_RS02920	S	KPNRH_02442	-0.092375444	5.451585589	0.67563742	0.974942596	nonessential	nonessential	none
VK055_RS02925	VK055_RS02925	C	KPNRH_02443	0.178059473	8.529767393	0.034015836	0.311164776	nonessential	nonessential	none
VK055_RS02930	VK055_RS02930	ET	KPNRH_02444	0.23780017	5.306802318	0.407231195	0.854737589	nonessential	nonessential	none
VK055_RS02935	VK055_RS02935	K	KPNRH_02445	-0.591128095	3.872283459	0.075066266	0.456676547	nonessential	nonessential	none
VK055_RS02940	VK055_RS02940	P	KPNRH_02446	0.198573268	5.539602813	0.455760966	0.888276394	nonessential	nonessential	none
VK055_RS02945	VK055_RS02945	E	KPNRH_02447	0.295199674	5.088397088	0.206492641	0.699100539	nonessential	nonessential	none
VK055_RS02950	VK055_RS02950	ET	KPNRH_02448	0.257599278	4.930781744	0.328531561	0.803278623	nonessential	nonessential	none
VK055_RS02955	VK055_RS02955	O	KPNRH_02449	-0.331558161	4.94476442	0.227576787	0.714089943	nonessential	nonessential	none
VK055_RS02960	pptA	S	KPNRH_02450	0.413656891	3.764888958	0.259941728	0.750857166	nonessential	nonessential	none
VK055_RS02965	VK055_RS02965	K	NA	0.337267905	6.958916408	0.007861464	0.128979019	nonessential	nonessential	none
VK055_RS02970	VK055_RS02970		NA	0.128494434	7.340234379	0.381947361	0.843289102	nonessential	nonessential	none
VK055_RS02975	VK055_RS02975	M	KPNRH_02451	0.136060439	7.512397094	0.255259062	0.746369009	nonessential	nonessential	none
VK055_RS02980	VK055_RS02980	G	KPNRH_02452	0.075654834	5.888068216	0.69848996	0.981527326	nonessential	nonessential	none
VK055_RS02985	VK055_RS02985	G	KPNRH_02453	0.444618933	6.310827141	0.009814189	0.148986112	nonessential	nonessential	none
VK055_RS02990	VK055_RS02990	K	KPNRH_02454	0.050106514	8.34726782	0.523731126	0.915074141	nonessential	nonessential	none
VK055_RS02995	VK055_RS02995	S	KPNRH_02455	0.121156339	4.737789726	0.684667883	0.97812565	nonessential	nonessential	none
VK055_RS03000	VK055_RS03000	P	KPNRH_02456	-0.035242349	4.806095769	0.902848749	1	nonessential	nonessential	none
VK055_RS03005	VK055_RS03005	P	KPNRH_02457	0.100605596	4.668976894	0.785842693	1	nonessential	nonessential	none
VK055_RS03010	VK055_RS03010	P	KPNRH_02458	0.049146792	5.385196334	0.868620142	1	nonessential	nonessential	none
VK055_RS03015	nhoA	Q	KPNRH_02459	0.354957091	4.84954691	0.143229424	0.597099572	nonessential	nonessential	none
VK055_RS03020	narI	C	KPNRH_02460	0.199286534	4.232098048	0.576808551	0.934437522	nonessential	nonessential	none
VK055_RS03025	narW	C	KPNRH_02461	0.390153076	3.978364659	0.286848165	0.772514768	nonessential	nonessential	none
VK055_RS03030	narH	C	KPNRH_02462	0.236985705	6.253526785	0.235529167	0.723621994	nonessential	nonessential	none
VK055_RS03035	VK055_RS03035	C	KPNRH_02463	0.291825342	7.408709454	0.00557519	0.102908718	nonessential	nonessential	none
VK055_RS03040	VK055_RS03040	P	KPNRH_02464	0.153341893	8.077408433	0.161344186	0.631003387	nonessential	nonessential	none
VK055_RS03045	VK055_RS03045	K	KPNRH_02465	0.086327227	6.071566447	0.641972095	0.95454674	nonessential	nonessential	none
VK055_RS03050	kmrA	EGP	KPNRH_02466	0.38315465	5.724389888	0.032551545	0.305633295	nonessential	nonessential	none
VK055_RS03055	VK055_RS03055	K	KPNRH_02467	-0.181555228	5.124047992	0.466955443	0.894799006	nonessential	nonessential	none
VK055_RS03060	VK055_RS03060	M	KPNRH_02468	0.502105286	6.076736659	0.004839791	0.093340636	nonessential	nonessential	none
VK055_RS03065	catC	Q	KPNRH_02469	0.011213199	6.99998529	0.945121484	1	nonessential	nonessential	none
VK055_RS03070	catA	Q	KPNRH_02470	0.083034272	7.747704403	0.39063038	0.844478861	nonessential	nonessential	none
VK055_RS03075	VK055_RS03075	P	KPNRH_02471	0.077061499	8.321889628	0.337608082	0.806604776	nonessential	nonessential	none
VK055_RS03080	benB	Q	KPNRH_02472	0.470711921	4.335960503	0.166484908	0.638301304	nonessential	nonessential	none
VK055_RS03085	VK055_RS03085	C	KPNRH_02473	0.169281458	6.253115367	0.314025652	0.791643561	nonessential	nonessential	none
VK055_RS03090	VK055_RS03090	IQ	KPNRH_02474	0.431227483	4.651056554	0.100205087	0.513890946	nonessential	nonessential	none
VK055_RS03095	VK055_RS03095	EG	KPNRH_02475	0.116454328	5.047060861	0.697688784	0.981527326	nonessential	nonessential	none
VK055_RS03105	fdnG	C	NA	0.23646625	7.419706081	0.022790794	0.247776055	nonessential	nonessential	none
VK055_RS03110	fdxH	C	KPNRH_02479	0.003945415	5.88061058	1	1	nonessential	nonessential	none
VK055_RS03115	fdnI	C	KPNRH_02480	0.265256421	7.291055567	0.021578743	0.243955901	nonessential	nonessential	none
VK055_RS26575	VK055_RS26575	S	NA	0.110882098	7.332235131	0.369868829	0.840664644	nonessential	nonessential	none
VK055_RS03120	VK055_RS03120		NA	0.218574695	8.214546149	0.009364675	0.145179396	nonessential	nonessential	none
VK055_RS03125	ppk2	H	KPNRH_02481	0.244624683	6.909712155	0.051452598	0.381046365	nonessential	nonessential	none
VK055_RS03130	VK055_RS03130	E	KPNRH_02482	0.725360574	4.769214847	0.005051752	0.09608243	nonessential	nonessential	none
VK055_RS03135	araJ	EGP	KPNRH_02483	0.304447046	5.155969287	0.332837559	0.805172153	nonessential	nonessential	none
VK055_RS03140	VK055_RS03140	O	KPNRH_02484	0.234383874	4.578841368	0.441707881	0.876813362	nonessential	nonessential	none
VK055_RS03145	VK055_RS03145	C	KPNRH_02485	0.408622742	5.060672913	0.087678441	0.491100049	nonessential	nonessential	none
VK055_RS03150	VK055_RS03150	P	KPNRH_02486	-0.074927258	5.651406089	0.725188289	0.990817619	nonessential	nonessential	none
VK055_RS03155	VK055_RS03155	P	KPNRH_02487	-0.228323547	4.595077525	0.449741969	0.884962202	nonessential	nonessential	none
VK055_RS03160	VK055_RS03160	P	KPNRH_02488	0.691171236	5.047931931	0.002262286	0.056245518	nonessential	nonessential	none
VK055_RS03165	VK055_RS03165	E	KPNRH_02489	0.467673524	5.920042126	0.011682013	0.164053169	nonessential	nonessential	none
VK055_RS03170	adhP	S	KPNRH_02490	0.073280689	5.638069606	0.710282535	0.987232511	nonessential	nonessential	none
VK055_RS03180	VK055_RS03180	C	KPNRH_02491	0.045196922	4.899557439	0.920697537	1	nonessential	nonessential	none
VK055_RS03185	VK055_RS03185	K	KPNRH_02492	0.316331992	5.076572728	0.225920735	0.714089943	nonessential	nonessential	none
VK055_RS03190	VK055_RS03190	S	KPNRH_02493	-0.202940336	5.885696827	0.271117349	0.761673635	nonessential	nonessential	none
VK055_RS03195	VK055_RS03195		KPNRH_02495	0.139876907	8.739793502	0.101361637	0.518138633	nonessential	nonessential	none
VK055_RS03200	VK055_RS03200	C	NA	-0.08517667	6.137774487	0.613965089	0.943375861	nonessential	nonessential	none
VK055_RS03210	VK055_RS03210	J	NA	0.017730151	3.595141473	1	1	nonessential	nonessential	none
VK055_RS03215	VK055_RS03215	S	NA	0.143985598	5.131643727	0.529247734	0.916823394	nonessential	nonessential	none
VK055_RS03220	VK055_RS03220	K	NA	0.37679807	5.202493623	0.113774363	0.545873387	nonessential	nonessential	none
VK055_RS03225	VK055_RS03225	S	NA	0.758655665	2.779260069	0.172770712	0.652894927	nonessential	nonessential	none
VK055_RS03230	VK055_RS03230	IQ	NA	0.297777766	5.901198087	0.085210058	0.485497366	nonessential	nonessential	none
VK055_RS03235	VK055_RS03235		NA	0.074549097	7.661136108	0.495914697	0.904468657	nonessential	nonessential	none
VK055_RS26580	VK055_RS26580		NA	0.217304016	6.690679818	0.191318019	0.684575825	nonessential	nonessential	none
VK055_RS26585	VK055_RS26585		NA	0.396554792	6.197757723	0.014528888	0.191349388	nonessential	nonessential	none
VK055_RS03240	VK055_RS03240		NA	0.016652735	7.207108349	0.904724019	1	nonessential	nonessential	none
VK055_RS03245	VK055_RS03245	S	NA	0.335592566	7.188011687	0.007110998	0.119489293	nonessential	nonessential	none
VK055_RS03250	VK055_RS03250		NA	0.408905387	3.653307335	0.297205217	0.780501285	nonessential	nonessential	none
VK055_RS03255	VK055_RS03255	G	NA	0.165751567	6.087767141	0.396464575	0.84787378	nonessential	nonessential	none
VK055_RS03260	VK055_RS03260	S	NA	0.381849997	7.472371464	0.009386759	0.145179396	nonessential	nonessential	none
VK055_RS03265	VK055_RS03265	S	NA	0.20175395	8.85552014	0.004304729	0.086457383	nonessential	nonessential	none
VK055_RS03270	VK055_RS03270		NA	0.237401851	8.652853444	0.001593785	0.043878609	nonessential	nonessential	none
VK055_RS03275	VK055_RS03275	Q	KPNRH_02497	-0.005204588	6.630213642	1	1	nonessential	nonessential	none
VK055_RS03285	VK055_RS03285	O	KPNRH_02499	-0.024365273	4.409109933	1	1	nonessential	nonessential	none
VK055_RS03290	VK055_RS03290	M	KPNRH_02500	-0.005242949	5.080181904	1	1	nonessential	nonessential	none
VK055_RS03295	VK055_RS03295	ET	KPNRH_02501	0.318711957	5.700053514	0.202238816	0.694699208	nonessential	nonessential	none
VK055_RS03300	VK055_RS03300		NA	-0.009510144	7.000573256	0.965850408	1	nonessential	nonessential	none
VK055_RS03305	VK055_RS03305	P	KPNRH_02502	-0.03636352	7.256965748	0.754171226	0.996155082	nonessential	nonessential	none
VK055_RS03310	VK055_RS03310	S	KPNRH_02503	0.003434469	7.815252157	0.985493861	1	nonessential	nonessential	none
VK055_RS03315	VK055_RS03315	C	KPNRH_02504	0.131006546	6.927493922	0.436836543	0.87353357	nonessential	nonessential	none
VK055_RS03320	VK055_RS03320	K	KPNRH_02505	-0.000551452	5.961431969	1	1	nonessential	nonessential	none
VK055_RS03325	VK055_RS03325	G	NA	0.18035658	9.854467918	0.004274677	0.086457383	nonessential	nonessential	none
VK055_RS03330	VK055_RS03330	G	NA	0.166126635	10.81527779	0.002703638	0.063955467	nonessential	nonessential	none
VK055_RS03335	VK055_RS03335	K	NA	0.177711916	8.5403131	0.068224266	0.432323601	nonessential	nonessential	none
VK055_RS03340	VK055_RS03340		NA	0.113911423	9.654890284	0.060281672	0.410648506	nonessential	nonessential	none
VK055_RS03345	VK055_RS03345	I	NA	0.254755841	8.376720497	0.004292039	0.086457383	nonessential	nonessential	none
VK055_RS03350	VK055_RS03350	G	NA	0.014132663	7.671354963	0.907837544	1	nonessential	nonessential	none
VK055_RS03355	VK055_RS03355	G	NA	0.13905727	5.913678748	0.478814386	0.900102832	nonessential	nonessential	none
VK055_RS03360	VK055_RS03360	P	KPNRH_02506	0.274007069	6.102990369	0.215739639	0.705913613	nonessential	nonessential	none
VK055_RS26590	VK055_RS26590		NA	0.24250758	4.56315129	0.401101679	0.847968973	nonessential	nonessential	none
VK055_RS03365	VK055_RS03365	S	KPNRH_02507	0.441045066	5.282519199	0.057661771	0.40589573	nonessential	nonessential	none
VK055_RS03370	zapE	S	KPNRH_02508	0.164184204	4.578246483	0.579534795	0.934964232	nonessential	nonessential	none
VK055_RS03375	katG	P	KPNRH_02509	0.194475113	5.52619492	0.338686006	0.807597358	nonessential	nonessential	none
VK055_RS03380	VK055_RS03380	E	NA	-0.260871145	5.14101561	0.265734957	0.757820192	nonessential	nonessential	none
VK055_RS03385	mrdA	M	KPNRH_02513	-0.07560398	6.086616894	0.642664796	0.95454674	nonessential	nonessential	none
VK055_RS03390	VK055_RS03390	F	KPNRH_02514	0.33458349	4.554247153	0.279258001	0.766124179	nonessential	nonessential	none
VK055_RS03395	pqqF	O	KPNRH_02515	0.053054293	5.551041423	0.793162968	1	nonessential	nonessential	none
VK055_RS03400	pqqE	S	KPNRH_02516	0.237302213	4.818777394	0.475220765	0.89854749	nonessential	nonessential	none
VK055_RS03405	pqqD	S	KPNRH_02517	1.536147018	1.724383972	0.108101634	0.532638283	nonessential	nonessential	none
VK055_RS03410	pqqC	H	KPNRH_02518	0.477194005	4.289149006	0.116751319	0.551287964	nonessential	nonessential	none
VK055_RS03415	pqqB	CO	KPNRH_02519	-0.018501164	5.106786117	0.957646917	1	nonessential	nonessential	none
VK055_RS03420	pqqA		NA	0.693275622	2.483807956	0.323023752	0.798222488	nonessential	nonessential	none
VK055_RS03425	VK055_RS03425	E	KPNRH_02520	0.327288674	5.628821214	0.082801755	0.478639329	nonessential	nonessential	none
VK055_RS03430	VK055_RS03430	S	KPNRH_02521	0.253820164	5.167578873	0.318567909	0.794224534	nonessential	nonessential	none
VK055_RS03435	VK055_RS03435	K	KPNRH_02522	0.190267641	4.450424106	0.598024524	0.938487921	nonessential	nonessential	none
VK055_RS03440	VK055_RS03440	T	KPNRH_02523	0.349764285	5.653332512	0.173729578	0.654434992	nonessential	nonessential	none
VK055_RS03445	VK055_RS03445	CO	KPNRH_02524	0.019389059	5.58257878	0.937916934	1	nonessential	nonessential	none
VK055_RS03450	VK055_RS03450	K	KPNRH_02525	0.258483153	3.989962708	0.449062271	0.884511095	nonessential	nonessential	none
VK055_RS03455	VK055_RS03455	E	KPNRH_02526	-0.043365788	5.106350333	0.885441209	1	nonessential	nonessential	none
VK055_RS03460	VK055_RS03460	E	KPNRH_02527	0.43297583	5.750415011	0.022527262	0.247776055	nonessential	nonessential	none
VK055_RS03465	VK055_RS03465	P	KPNRH_02528	0.220508879	5.602817493	0.272250616	0.761673635	nonessential	nonessential	none
VK055_RS03470	VK055_RS03470	P	KPNRH_02529	0.268732776	4.942762352	0.393480321	0.845077485	nonessential	nonessential	none
VK055_RS03475	VK055_RS03475	P	KPNRH_02530	-0.305634683	3.968683284	0.391088582	0.844663715	nonessential	nonessential	none
VK055_RS03480	tenA	K	KPNRH_02531	0.373218825	4.079208132	0.258947815	0.749318706	nonessential	nonessential	none
VK055_RS03490	VK055_RS03490	S	KPNRH_02534	0.123593862	5.158322744	0.607580628	0.940994018	nonessential	nonessential	none
VK055_RS03495	VK055_RS03495	S	KPNRH_02535	0.316707723	5.650872348	0.098971544	0.512527454	nonessential	nonessential	none
VK055_RS03500	VK055_RS03500	G	KPNRH_02536	0.020985684	4.87654729	0.953221441	1	nonessential	nonessential	none
VK055_RS03505	VK055_RS03505	K	KPNRH_02537	0.194365078	5.010660441	0.507119454	0.90671987	nonessential	nonessential	none
VK055_RS03510	VK055_RS03510	T	KPNRH_02538	0.148067298	7.738019584	0.11686955	0.551312019	nonessential	nonessential	none
VK055_RS03515	guaD	F	KPNRH_02539	-0.116627315	5.556763425	0.607834656	0.940994018	nonessential	nonessential	none
VK055_RS03520	VK055_RS03520	FH	KPNRH_02540	0.299960395	5.968720035	0.0863328	0.486602245	nonessential	nonessential	none
VK055_RS03525	VK055_RS03525	K	KPNRH_02541	0.398266861	4.615515635	0.123695279	0.563983507	nonessential	nonessential	none
VK055_RS03530	hpxA	E	KPNRH_02542	-0.230782534	4.310768903	0.441689578	0.876813362	nonessential	nonessential	none
VK055_RS03535	puuE	G	KPNRH_02543	0.30880282	5.473317127	0.142161033	0.593902409	nonessential	nonessential	none
VK055_RS03540	VK055_RS03540	S	KPNRH_02544	0.058670247	5.203974319	0.844925687	1	nonessential	nonessential	none
VK055_RS03545	VK055_RS03545	K	KPNRH_02545	-0.008193166	5.644187989	1	1	nonessential	nonessential	none
VK055_RS03550	VK055_RS03550		KPNRH_02546	0.576291255	4.423559643	0.041461287	0.342311424	nonessential	nonessential	none
VK055_RS03555	VK055_RS03555	S	NA	0.253953844	8.383896986	0.002871517	0.066317082	nonessential	nonessential	none
VK055_RS27940	VK055_RS27940		NA	0.322067835	7.246510251	0.00652972	0.112986887	nonessential	nonessential	none
VK055_RS03560	VK055_RS03560	F	KPNRH_02552	0.09041427	7.268526592	0.450225271	0.884962202	nonessential	nonessential	none
VK055_RS03565	VK055_RS03565	K	KPNRH_02553	0.092980758	5.93014753	0.60404751	0.940832324	nonessential	nonessential	none
VK055_RS26600	VK055_RS26600		KPNRH_02554	0.153628189	9.441745682	0.04618853	0.36069985	nonessential	nonessential	none
VK055_RS03575	VK055_RS03575	S	KPNRH_02555	0.11835063	5.94661079	0.535131007	0.917878704	nonessential	nonessential	none
VK055_RS03585	VK055_RS03585	S	NA	0.226750278	5.186742424	0.334871959	0.806093753	nonessential	nonessential	none
VK055_RS03590	fabF	I	KPNRH_02559	-0.253227826	5.432843783	0.276256391	0.763376187	nonessential	nonessential	none
VK055_RS03595	VK055_RS03595	EGP	KPNRH_02560	0.118646893	6.388934039	0.435862442	0.87345379	nonessential	nonessential	none
VK055_RS03600	VK055_RS03600	V	KPNRH_02561	-0.127485568	5.740371374	0.542199736	0.920858227	nonessential	nonessential	none
VK055_RS03605	VK055_RS03605	K	KPNRH_02562	0.480338721	4.862704867	0.123200621	0.56318633	nonessential	nonessential	none
VK055_RS03615	asd	E	KPNRH_02563	0.125632212	9.345418839	0.042041229	0.34431413	nonessential	nonessential	none
VK055_RS03620	VK055_RS03620	K	KPNRH_02564	0.170050203	7.711452018	0.074024599	0.452445011	nonessential	nonessential	none
VK055_RS03625	hpxZ	S	KPNRH_02565	-0.09430139	4.338126476	0.792664868	1	nonessential	nonessential	none
VK055_RS03630	VK055_RS03630	J	KPNRH_02566	-0.107410731	5.108674119	0.708486144	0.986517295	nonessential	nonessential	none
VK055_RS03635	hpxX	S	KPNRH_02567	-0.426896871	1.668866631	0.596165874	0.937221268	nonessential	nonessential	none
VK055_RS03640	hpxW	M	KPNRH_02568	0.058284026	5.678481017	0.778340998	1	nonessential	nonessential	none
VK055_RS03645	hpxU	K	KPNRH_02569	0.282266422	5.029650364	0.305948127	0.788830324	nonessential	nonessential	none
VK055_RS03650	VK055_RS03650	ET	KPNRH_02570	0.218975635	4.924717428	0.37877629	0.843289102	nonessential	nonessential	none
VK055_RS03655	VK055_RS03655	P	KPNRH_02571	0.270722717	5.31779837	0.198125532	0.690111305	nonessential	nonessential	none
VK055_RS03660	VK055_RS03660	P	KPNRH_02572	-0.075549096	4.986798705	0.78042888	1	nonessential	nonessential	none
VK055_RS03665	VK055_RS03665	E	KPNRH_02573	-0.235937943	4.986828104	0.392137208	0.845077485	nonessential	nonessential	none
VK055_RS03670	VK055_RS03670	E	KPNRH_02574	0.102661569	5.200290758	0.725667877	0.990817619	nonessential	nonessential	none
VK055_RS03675	hpxK	E	KPNRH_02575	0.182738917	5.423653793	0.383068427	0.843289102	nonessential	nonessential	none
VK055_RS03680	VK055_RS03680	S	KPNRH_02576	-0.11592086	4.863695925	0.747975498	0.995667191	nonessential	nonessential	none
VK055_RS03685	VK055_RS03685	K	KPNRH_02577	0.367850802	5.65387046	0.054928347	0.395693859	nonessential	nonessential	none
VK055_RS03690	VK055_RS03690		KPNRH_02578	0.150633434	5.637806662	0.45045594	0.884962202	nonessential	nonessential	none
VK055_RS27945	VK055_RS27945	L	NA	NA	NA	NA	NA	essential	essential	NA
VK055_RS03705	VK055_RS03705	C	KPNRH_02579	0.187530388	5.41584854	0.385142784	0.843289102	nonessential	nonessential	none
VK055_RS03710	VK055_RS03710	S	KPNRH_02580	0.047165234	5.955916514	0.83026275	1	nonessential	nonessential	none
VK055_RS03715	VK055_RS03715	EGP	KPNRH_02581	0.111427681	5.539785812	0.590919025	0.937221268	nonessential	nonessential	none
VK055_RS03720	VK055_RS03720	EG	KPNRH_02582	-0.173507521	5.375130203	0.418905147	0.865764238	nonessential	nonessential	none
VK055_RS03725	VK055_RS03725	S	KPNRH_02583	0.193416492	5.886295631	0.382551764	0.843289102	nonessential	nonessential	none
VK055_RS03730	VK055_RS03730	K	KPNRH_02584	0.116145733	5.653813594	0.608748918	0.941426048	nonessential	nonessential	none
VK055_RS03735	VK055_RS03735	S	NA	0.186051862	8.446556394	0.030955966	0.295781216	nonessential	nonessential	none
VK055_RS03740	VK055_RS03740		NA	0.256440989	5.863981746	0.148264552	0.608211689	nonessential	nonessential	none
VK055_RS03745	hcp	S	NA	0.155994415	8.70796288	0.05744037	0.405662209	nonessential	nonessential	none
VK055_RS03750	VK055_RS03750		NA	0.151365337	3.931622231	0.696161845	0.980744918	nonessential	nonessential	none
VK055_RS03755	VK055_RS03755	J	KPNRH_02585	0.180286856	4.531885387	0.512815495	0.909039617	nonessential	nonessential	none
VK055_RS03760	oxlT	P	KPNRH_02586	-0.011775491	5.249380536	1	1	nonessential	nonessential	none
VK055_RS03765	VK055_RS03765		NA	-0.138316293	3.81978424	0.729944723	0.99302642	nonessential	nonessential	none
VK055_RS03770	VK055_RS03770	K	KPNRH_02587	-0.035547791	8.175422629	0.715129344	0.988256618	nonessential	nonessential	none
VK055_RS03775	VK055_RS03775	G	KPNRH_02588	0.158887915	8.242381724	0.078589761	0.467034028	nonessential	nonessential	none
VK055_RS03780	VK055_RS03780	G	KPNRH_02589	0.285964693	7.130578178	0.016675745	0.209976497	nonessential	nonessential	none
VK055_RS03785	VK055_RS03785	S	KPNRH_02590	0.11050708	8.554802363	0.222501357	0.711755281	nonessential	nonessential	none
VK055_RS03790	VK055_RS03790	G	KPNRH_02591	0.087353441	8.899896269	0.228273419	0.714435692	nonessential	nonessential	none
VK055_RS03795	VK055_RS03795	G	KPNRH_02592	0.060067864	8.125454527	0.491175079	0.904429961	nonessential	nonessential	none
VK055_RS03800	VK055_RS03800	G	KPNRH_02594	0.240726822	8.386104255	0.005767894	0.10526946	nonessential	nonessential	none
VK055_RS03805	VK055_RS03805	G	KPNRH_02595	0.145418592	9.315754241	0.033296494	0.307882004	nonessential	nonessential	none
VK055_RS03810	VK055_RS03810	E	KPNRH_02596	0.114672324	6.368746712	0.503930314	0.904468657	nonessential	nonessential	none
VK055_RS03815	VK055_RS03815	EGP	KPNRH_02597	0.039952495	7.40191685	0.713198174	0.988140743	nonessential	nonessential	none
VK055_RS03820	VK055_RS03820	K	KPNRH_02598	0.315047569	6.4772582	0.056467567	0.40253157	nonessential	nonessential	none
VK055_RS03825	VK055_RS03825	K	KPNRH_02599	0.199377095	5.760199396	0.281993842	0.770559273	nonessential	nonessential	none
VK055_RS03830	VK055_RS03830	S	KPNRH_02600	0.008171722	7.115653081	0.970861263	1	nonessential	nonessential	none
VK055_RS03835	VK055_RS03835	M	KPNRH_02601	0.059986627	5.106980586	0.834666093	1	nonessential	nonessential	none
VK055_RS03840	VK055_RS03840	E	KPNRH_02602	0.222404222	5.344447338	0.297838074	0.780501285	nonessential	nonessential	none
VK055_RS03845	VK055_RS03845	S	KPNRH_02603	0.35438449	4.68164135	0.193271318	0.685029774	nonessential	nonessential	none
VK055_RS03850	VK055_RS03850	S	KPNRH_02604	0.250591737	5.236859689	0.237979454	0.725703303	nonessential	nonessential	none
VK055_RS03855	VK055_RS03855	G	KPNRH_02605	-0.117668762	5.592116923	0.635919828	0.951087976	nonessential	nonessential	none
VK055_RS03860	VK055_RS03860	G	KPNRH_02606	0.042390961	5.170120996	0.899606954	1	nonessential	nonessential	none
VK055_RS03865	VK055_RS03865	K	KPNRH_02607	0.04325714	6.047307195	0.801527885	1	nonessential	nonessential	none
VK055_RS03875	VK055_RS03875	G	KPNRH_02608	0.209332816	7.524034485	0.060943755	0.410648506	nonessential	nonessential	none
VK055_RS03880	VK055_RS03880	H	KPNRH_02609	0.285404349	6.488416281	0.076955065	0.46296547	nonessential	nonessential	none
VK055_RS03885	VK055_RS03885	S	KPNRH_02618	0.177032563	8.018372785	0.06287822	0.415183696	nonessential	nonessential	none
VK055_RS26610	VK055_RS26610	K	KPNRH_02619	0.12859618	6.832137722	0.388695891	0.843604933	nonessential	nonessential	none
VK055_RS03890	VK055_RS03890	G	NA	0.11646738	9.160431622	0.079163131	0.468723738	nonessential	nonessential	none
VK055_RS26615	VK055_RS26615	K	NA	0.07742193	6.621589407	0.563140843	0.930339715	nonessential	nonessential	none
VK055_RS03895	metC	E	NA	0.10192777	8.57521221	0.172970932	0.652894927	nonessential	nonessential	none
VK055_RS03900	VK055_RS03900	EK	NA	0.009981348	8.447108752	0.924123401	1	nonessential	nonessential	none
VK055_RS03905	VK055_RS03905	E	NA	0.110061973	9.523096594	0.180799763	0.670500187	nonessential	nonessential	none
VK055_RS03910	VK055_RS03910	K	NA	0.131875155	8.608497551	0.07224793	0.448004949	nonessential	nonessential	none
VK055_RS26620	VK055_RS26620		NA	-0.194980902	3.626047187	0.64387673	0.95455166	nonessential	nonessential	none
VK055_RS03915	cydB	C	NA	0.144651516	7.819909477	0.141209543	0.592180812	nonessential	nonessential	none
VK055_RS03920	VK055_RS03920	C	NA	0.152073305	7.719969471	0.247373799	0.735401799	nonessential	nonessential	none
VK055_RS03925	VK055_RS03925	S	NA	0.051804212	5.404630427	0.836867394	1	nonessential	nonessential	none
VK055_RS03930	trxA	O	NA	0.479232431	5.010309218	0.061537652	0.410784899	nonessential	nonessential	none
VK055_RS03935	VK055_RS03935	S	NA	0.143235863	6.789240118	0.332190103	0.805172153	nonessential	nonessential	none
VK055_RS03940	VK055_RS03940	E	NA	0.059140809	6.231346561	0.748027414	0.995667191	nonessential	nonessential	none
VK055_RS03945	VK055_RS03945	T	NA	-0.058527939	5.175268074	0.855217929	1	nonessential	nonessential	none
VK055_RS03950	VK055_RS03950	O	NA	0.226271155	4.7305265	0.382776127	0.843289102	nonessential	nonessential	none
VK055_RS03955	VK055_RS03955		NA	0.32050418	5.502154014	0.118593544	0.554612611	nonessential	nonessential	none
VK055_RS03960	gcvA	K	NA	-0.200004061	7.055373387	0.084999506	0.485497366	nonessential	nonessential	none
VK055_RS03965	VK055_RS03965	IQ	KPNRH_02640	-0.030408652	6.028898184	0.865615513	1	nonessential	nonessential	none
VK055_RS03970	VK055_RS03970	I	KPNRH_02641	0.503803881	5.504326428	0.089125007	0.49358023	nonessential	nonessential	none
VK055_RS03975	fabG	IQ	KPNRH_02642	0.098858529	4.772513429	0.716301398	0.988572062	nonessential	nonessential	none
VK055_RS03980	VK055_RS03980	I	KPNRH_02643	0.184830723	5.303109227	0.42097533	0.86703837	nonessential	nonessential	none
VK055_RS03985	VK055_RS03985	G	KPNRH_02644	0.315501213	5.960507335	0.098525023	0.511273703	nonessential	nonessential	none
VK055_RS03990	VK055_RS03990	G	KPNRH_02645	-0.108536907	4.956069075	0.665104744	0.969505061	nonessential	nonessential	none
VK055_RS03995	VK055_RS03995	G	KPNRH_02646	0.13309198	6.511696694	0.412467059	0.861083646	nonessential	nonessential	none
VK055_RS04000	VK055_RS04000	G	KPNRH_02647	0.178105214	5.914902686	0.316548833	0.792059233	nonessential	nonessential	none
VK055_RS04005	VK055_RS04005	KT	KPNRH_02648	0.051737269	6.052335643	0.782890811	1	nonessential	nonessential	none
VK055_RS04010	VK055_RS04010	I	KPNRH_02649	0.182754147	4.623149653	0.541875203	0.920858227	nonessential	nonessential	none
VK055_RS04015	VK055_RS04015	K	KPNRH_02650	0.241837295	4.035446255	0.455089178	0.888276394	nonessential	nonessential	none
VK055_RS04020	VK055_RS04020	S	KPNRH_02651	-0.229949381	4.32961277	0.441176328	0.876813362	nonessential	nonessential	none
VK055_RS04025	VK055_RS04025	K	KPNRH_02652	0.270685071	5.464064935	0.254847244	0.746369009	nonessential	nonessential	none
VK055_RS04030	VK055_RS04030	G	KPNRH_02653	-0.185530842	6.299578024	0.242238126	0.728635808	nonessential	nonessential	none
VK055_RS04035	VK055_RS04035	G	KPNRH_02654	-0.001111267	6.052671544	1	1	nonessential	nonessential	none
VK055_RS04045	VK055_RS04045	EGP	KPNRH_02655	0.087283806	6.794870491	0.526846091	0.915592369	nonessential	nonessential	none
VK055_RS04050	VK055_RS04050	G	KPNRH_02656	0.102848909	7.703916527	0.275643627	0.763026189	nonessential	nonessential	none
VK055_RS04060	VK055_RS04060		KPNRH_02657	0.186441504	7.747446017	0.071974704	0.448004949	nonessential	nonessential	none
VK055_RS04070	VK055_RS04070	S	KPNRH_02659	0.312022136	5.414720278	0.144448501	0.600083159	nonessential	nonessential	none
VK055_RS04075	VK055_RS04075	T	KPNRH_02660	0.234368366	6.9787967	0.110288777	0.537975187	nonessential	nonessential	none
VK055_RS04080	VK055_RS04080		KPNRH_02661	0.159976599	7.068265948	0.279360658	0.766124179	nonessential	nonessential	none
VK055_RS04085	VK055_RS04085	S	KPNRH_02662	0.186874211	6.00903	0.262705691	0.754814169	nonessential	nonessential	none
VK055_RS04090	map	E	KPNRH_02663	0.163160748	6.244596095	0.294494803	0.779507428	nonessential	nonessential	none
VK055_RS04095	VK055_RS04095		KPNRH_02664	0.331489757	5.201461499	0.16512076	0.634096955	nonessential	nonessential	none
VK055_RS04100	VK055_RS04100	NU	KPNRH_02665	0.138327951	8.422475266	0.163757601	0.632823782	nonessential	nonessential	none
VK055_RS04105	VK055_RS04105	NU	KPNRH_02666	0.042829895	8.526021236	0.576342903	0.93430438	nonessential	nonessential	none
VK055_RS04110	VK055_RS04110	NU	KPNRH_02667	0.257790392	6.66810687	0.06917845	0.437128986	nonessential	nonessential	none
VK055_RS04115	VK055_RS04115	NU	KPNRH_02668	0.156989931	5.786550664	0.500942921	0.904468657	nonessential	nonessential	none
VK055_RS26630	VK055_RS26630		NA	-0.220713806	2.931792479	0.701948354	0.98244038	nonessential	nonessential	none
VK055_RS04120	VK055_RS04120	S	KPNRH_02669	-0.140411668	5.439427058	0.566031403	0.93110288	nonessential	nonessential	none
VK055_RS04125	VK055_RS04125	S	KPNRH_02670	0.29653328	5.654677107	0.138795679	0.587110539	nonessential	nonessential	none
VK055_RS04130	hipB	K	KPNRH_02671	3.445537027	1.024585006	0.13093153	0.575525369	ambigiuous	nonessential	NA
VK055_RS04135	uraH	P	KPNRH_02672	0.756686123	3.193035948	0.119200947	0.555852835	nonessential	nonessential	none
VK055_RS04140	uraD	S	KPNRH_02673	-0.11592418	3.069798488	0.90781281	1	nonessential	nonessential	none
VK055_RS04145	VK055_RS04145	F	KPNRH_02674	-0.076820914	5.947455916	0.679574477	0.976287272	nonessential	nonessential	none
VK055_RS04150	VK055_RS04150	CH	KPNRH_02675	0.006643276	5.024499743	1	1	nonessential	nonessential	none
VK055_RS04155	hpxR	K	KPNRH_02676	0.266808424	5.237757379	0.342463106	0.813662953	nonessential	nonessential	none
VK055_RS04160	hpxD	P	KPNRH_02677	-0.63044228	3.922628049	0.069689559	0.438756101	nonessential	nonessential	none
VK055_RS04165	hpxE	C	KPNRH_02678	-0.196010397	4.468921605	0.460466134	0.891124492	nonessential	nonessential	none
VK055_RS04170	VK055_RS04170	EGP	KPNRH_02679	0.298348145	5.012255462	0.233311155	0.72330194	nonessential	nonessential	none
VK055_RS04175	VK055_RS04175	K	KPNRH_02680	0.079499589	4.459584577	0.798503102	1	nonessential	nonessential	none
VK055_RS04180	VK055_RS04180	E	KPNRH_02681	0.229856887	4.482784032	0.39723869	0.84787378	nonessential	nonessential	none
VK055_RS04185	VK055_RS04185	S	KPNRH_02682	0.13191273	4.390427345	0.622719454	0.945827546	nonessential	nonessential	none
VK055_RS04190	VK055_RS04190	S	KPNRH_02683	-0.078233169	3.765820215	0.937141239	1	nonessential	nonessential	none
VK055_RS04195	VK055_RS04195	C	KPNRH_02684	0.140815589	4.869858568	0.575062169	0.933159491	nonessential	nonessential	none
VK055_RS04200	VK055_RS04200	M	KPNRH_02685	0.119838827	5.142779374	0.612990321	0.943347386	nonessential	nonessential	none
VK055_RS04205	VK055_RS04205	P	KPNRH_02686	0.400256734	5.224102944	0.120036347	0.557082971	nonessential	nonessential	none
VK055_RS04210	VK055_RS04210	P	KPNRH_02687	0.265633745	4.918216216	0.326242401	0.801743415	nonessential	nonessential	none
VK055_RS04215	VK055_RS04215	S	KPNRH_02688	-0.293108854	5.021136268	0.283017134	0.770791169	nonessential	nonessential	none
VK055_RS04220	VK055_RS04220	K	KPNRH_02689	0.744635683	4.741095261	0.011931516	0.166120795	nonessential	nonessential	none
VK055_RS04225	VK055_RS04225	EGP	KPNRH_02690	0.162728109	5.864477642	0.39349083	0.845077485	nonessential	nonessential	none
VK055_RS26635	VK055_RS26635		NA	-0.059833519	1.883370625	1	1	nonessential	nonessential	none
VK055_RS04230	VK055_RS04230	E	KPNRH_02691	0.711593582	4.09819195	0.025757818	0.262497735	nonessential	nonessential	none
VK055_RS04235	VK055_RS04235	EGP	KPNRH_02692	0.023191081	5.527889484	0.931739459	1	nonessential	nonessential	none
VK055_RS04240	VK055_RS04240		KPNRH_02693	-0.467023681	3.596596974	0.235500338	0.723621994	nonessential	nonessential	none
VK055_RS04245	VK055_RS04245	S	KPNRH_02694	0.121388652	5.068132331	0.634238657	0.950675169	nonessential	nonessential	none
VK055_RS04250	VK055_RS04250	I	KPNRH_02695	-0.094481512	3.134042807	0.923439904	1	nonessential	nonessential	none
VK055_RS04255	VK055_RS04255	S	KPNRH_02696	-0.137897903	4.13426868	0.687761057	0.979724525	nonessential	nonessential	none
VK055_RS04260	hcp	S	KPNRH_02697	0.253040173	7.400613994	0.02219903	0.246018234	nonessential	nonessential	none
VK055_RS04265	VK055_RS04265		KPNRH_02698	0.538644786	2.416511579	0.425790966	0.868249783	nonessential	nonessential	none
VK055_RS04270	VK055_RS04270	S	KPNRH_02699	0.016190324	8.401349162	0.84544426	1	nonessential	nonessential	none
VK055_RS04275	VK055_RS04275	S	NA	-0.047717452	6.92241095	0.738189245	0.993426178	nonessential	nonessential	none
VK055_RS27950	VK055_RS27950		KPNRH_02700	0.054245753	3.194617501	1	1	nonessential	nonessential	none
VK055_RS04280	VK055_RS04280	K	KPNRH_02701	-0.272584094	4.435598989	0.403460867	0.851110305	nonessential	nonessential	none
VK055_RS04285	VK055_RS04285	G	KPNRH_02702	0.277268835	6.05149717	0.165258185	0.634096955	nonessential	nonessential	none
VK055_RS04290	VK055_RS04290	K	KPNRH_02703	0.647401174	2.724168309	0.235054022	0.723621994	nonessential	nonessential	none
VK055_RS04295	VK055_RS04295	T	KPNRH_02704	0.636548421	6.772828237	2.68E-06	0.000153581	nonessential	nonessential	none
VK055_RS04300	VK055_RS04300		KPNRH_02705	0.599671911	3.515632577	0.160348822	0.629351278	nonessential	nonessential	none
VK055_RS04305	VK055_RS04305	E	KPNRH_02706	0.070752247	3.654262879	0.934735416	1	nonessential	nonessential	none
VK055_RS04310	VK055_RS04310	C	KPNRH_02707	-0.054693412	5.644571983	0.809261705	1	nonessential	nonessential	none
VK055_RS04315	VK055_RS04315	K	KPNRH_02708	-0.171374483	5.629991686	0.414714362	0.8632326	nonessential	nonessential	none
VK055_RS04320	VK055_RS04320	K	KPNRH_02709	0.285085858	4.886538475	0.263699497	0.756331752	nonessential	nonessential	none
VK055_RS04325	VK055_RS04325	C	KPNRH_02710	0.051922706	5.243649927	0.838748961	1	nonessential	nonessential	none
VK055_RS04330	VK055_RS04330	K	KPNRH_02711	0.35157686	4.068421924	0.289174945	0.775809748	nonessential	nonessential	none
VK055_RS04335	VK055_RS04335	H	KPNRH_02712	0.065110928	5.459513239	0.788236958	1	nonessential	nonessential	none
VK055_RS04340	VK055_RS04340	G	KPNRH_02713	0.1361373	5.294536277	0.587019898	0.935949468	nonessential	nonessential	none
VK055_RS04345	VK055_RS04345	C	KPNRH_02714	0.364677943	5.932837461	0.050949793	0.379278146	nonessential	nonessential	none
VK055_RS04350	VK055_RS04350	EM	KPNRH_02715	-0.204273017	5.370460522	0.372220681	0.840664644	nonessential	nonessential	none
VK055_RS04355	VK055_RS04355	CH	NA	0.116197825	8.539303564	0.17196232	0.651105193	nonessential	nonessential	none
VK055_RS04360	VK055_RS04360	G	NA	0.214708145	9.914554771	0.001145032	0.03444286	nonessential	nonessential	none
VK055_RS04365	VK055_RS04365	S	KPNRH_02720	0.311582488	5.513963108	0.181574083	0.671837894	nonessential	nonessential	none
VK055_RS04370	VK055_RS04370	EGP	KPNRH_02721	-0.052735654	5.200817577	0.848429145	1	nonessential	nonessential	none
VK055_RS04375	VK055_RS04375	U	KPNRH_02722	-0.25993574	4.684371236	0.296862825	0.780501285	nonessential	nonessential	none
VK055_RS04385	marR	K	KPNRH_02723	-0.080431826	4.43513366	0.846297036	1	nonessential	nonessential	none
VK055_RS04390	marA	K	KPNRH_02724	-0.20798068	3.793825778	0.623615156	0.945827546	nonessential	nonessential	none
VK055_RS04395	marB	S	KPNRH_02725	-0.259417657	3.595710267	0.582675601	0.935195495	nonessential	nonessential	none
VK055_RS04400	eamA	EG	KPNRH_02726	-0.008386279	5.429760912	1	1	nonessential	nonessential	none
VK055_RS04405	ydeE	EGP	KPNRH_02727	0.360677433	5.9498824	0.102649221	0.520509527	nonessential	nonessential	none
VK055_RS04410	VK055_RS04410	K	KPNRH_02728	0.155485727	3.989841218	0.671585008	0.973633932	nonessential	nonessential	none
VK055_RS04415	urtE	E	KPNRH_02729	-0.174232915	4.42665076	0.567949214	0.93110288	nonessential	nonessential	none
VK055_RS04420	urtD	E	KPNRH_02730	-0.266988346	4.384319058	0.355718115	0.828393495	nonessential	nonessential	none
VK055_RS04425	urtC	E	KPNRH_02731	-0.197112678	5.379747404	0.452028779	0.886412973	nonessential	nonessential	none
VK055_RS04430	urtB	E	KPNRH_02732	0.311618164	5.082522995	0.241788506	0.728391637	nonessential	nonessential	none
VK055_RS04435	urtA	E	KPNRH_02733	0.005982523	5.628979814	1	1	nonessential	nonessential	none
VK055_RS04440	VK055_RS04440	E	KPNRH_02734	-0.120452955	5.198872783	0.667270951	0.971228461	nonessential	nonessential	none
VK055_RS04445	VK055_RS04445	P	KPNRH_02735	0.818638284	3.803687259	0.040015262	0.336197196	nonessential	nonessential	none
VK055_RS04450	ftrA	K	KPNRH_02736	-0.10483909	5.289517647	0.659735331	0.964853022	nonessential	nonessential	none
VK055_RS04455	VK055_RS04455	S	KPNRH_02737	-0.106952261	3.366211652	0.85590496	1	nonessential	nonessential	none
VK055_RS04460	VK055_RS04460	K	KPNRH_02738	0.967852742	3.48196163	0.043476871	0.34960857	nonessential	nonessential	none
VK055_RS04465	VK055_RS04465	K	KPNRH_02739	0.205694759	4.675137013	0.526432654	0.915592369	nonessential	nonessential	none
VK055_RS04470	VK055_RS04470	G	KPNRH_02740	0.173136624	6.800438379	0.196292763	0.686179794	nonessential	nonessential	none
VK055_RS04475	VK055_RS04475	P	KPNRH_02741	0.239346358	7.614530912	0.016884684	0.21099758	nonessential	nonessential	none
VK055_RS04480	VK055_RS04480	S	KPNRH_02742	0.38106364	5.604392846	0.085992219	0.486125386	nonessential	nonessential	none
VK055_RS04485	VK055_RS04485		KPNRH_02743	-0.620979467	4.453609586	0.035269576	0.315301196	nonessential	nonessential	none
VK055_RS04490	blaSHV	V	KPNRH_02744	0.050357177	6.139540409	0.822408486	1	nonessential	nonessential	none
VK055_RS04495	VK055_RS04495	K	KPNRH_02745	0.292591591	5.089426425	0.301891081	0.78516102	nonessential	nonessential	none
VK055_RS04500	VK055_RS04500	I	KPNRH_02746	-0.007938054	4.957163044	1	1	nonessential	nonessential	none
VK055_RS04505	VK055_RS04505	S	NA	0.018174006	5.793005597	0.93984837	1	nonessential	nonessential	none
VK055_RS04510	VK055_RS04510	G	KPNRH_02749	0.004320489	4.205504133	1	1	nonessential	nonessential	none
VK055_RS04515	VK055_RS04515	G	KPNRH_02750	0.437788621	5.512466717	0.07407499	0.452445011	nonessential	nonessential	none
VK055_RS04520	VK055_RS04520	EG	KPNRH_02751	0.03698049	6.087126396	0.877201643	1	nonessential	nonessential	none
VK055_RS04525	VK055_RS04525	K	KPNRH_02752	-0.001391522	8.515611438	1	1	nonessential	nonessential	none
VK055_RS04530	VK055_RS04530	K	KPNRH_02754	0.081617029	9.477819272	0.265773591	0.757820192	nonessential	nonessential	none
VK055_RS27955	VK055_RS27955		NA	0.352525683	3.515206018	0.535092532	0.917878704	nonessential	nonessential	none
VK055_RS26640	VK055_RS26640		NA	0.140578652	8.405996946	0.088404277	0.492899363	nonessential	nonessential	none
VK055_RS04535	VK055_RS04535	T	KPNRH_02755	0.052833558	6.242025633	0.75417438	0.996155082	nonessential	nonessential	none
VK055_RS04540	VK055_RS04540	S	KPNRH_02756	0.077691192	6.529225743	0.656010123	0.962872689	nonessential	nonessential	none
VK055_RS04545	VK055_RS04545	O	KPNRH_02757	-0.012832401	7.27327971	0.916301865	1	nonessential	nonessential	none
VK055_RS26645	VK055_RS26645		NA	-0.083901763	6.000195438	0.707171149	0.986495422	nonessential	nonessential	none
VK055_RS04560	VK055_RS04560	K	KPNRH_02760	0.234562247	8.712203266	0.004322705	0.086457383	nonessential	nonessential	none
VK055_RS27960	VK055_RS27960		NA	0.055090299	5.819432022	0.808090037	1	nonessential	nonessential	none
VK055_RS04575	VK055_RS04575	S	KPNRH_02761	-0.303286896	5.182047208	0.149330528	0.608616954	nonessential	nonessential	none
VK055_RS26650	VK055_RS26650	K	KPNRH_02762	0.150737559	6.522081067	0.294066538	0.779507428	nonessential	nonessential	none
VK055_RS04585	VK055_RS04585	S	KPNRH_02763	-0.027792614	5.800351935	0.875325934	1	nonessential	nonessential	none
VK055_RS04590	dcp	E	KPNRH_02764	0.55584105	6.103159153	0.001053474	0.032907564	nonessential	nonessential	none
VK055_RS04595	ydfG	S	KPNRH_02765	-0.096272805	5.312082188	0.733583182	0.993378946	nonessential	nonessential	none
VK055_RS04600	VK055_RS04600	K	KPNRH_02766	0.009404156	5.001012626	1	1	nonessential	nonessential	none
VK055_RS04605	VK055_RS04605	T	KPNRH_02767	0.11814084	6.794714523	0.385748408	0.843289102	nonessential	nonessential	none
VK055_RS04610	VK055_RS04610	G	KPNRH_02768	0.271932231	5.741665085	0.269995922	0.760075174	nonessential	nonessential	none
VK055_RS04615	VK055_RS04615	G	KPNRH_02769	0.154165186	6.327111783	0.35382523	0.825761659	nonessential	nonessential	none
VK055_RS04620	VK055_RS04620	S	KPNRH_02770	0.475550257	3.531643119	0.238616599	0.726215947	nonessential	nonessential	none
VK055_RS04625	VK055_RS04625	S	KPNRH_02771	0.169126699	3.943001283	0.668786495	0.972254353	nonessential	nonessential	none
VK055_RS04630	speG	J	KPNRH_02772	0.453758681	4.790151379	0.060129075	0.410648506	nonessential	nonessential	none
VK055_RS04635	VK055_RS04635	M	KPNRH_02773	-0.164058582	4.144913938	0.683049891	0.977273562	nonessential	nonessential	none
VK055_RS04640	VK055_RS04640	S	KPNRH_02774	0.268912709	3.653062561	0.497281744	0.904468657	nonessential	nonessential	none
VK055_RS04645	VK055_RS04645	C	KPNRH_02775	-0.107703084	6.189935638	0.53883734	0.919976849	nonessential	nonessential	none
VK055_RS04650	dmsB	C	KPNRH_02776	0.827299335	3.44924343	0.05658406	0.40253157	nonessential	nonessential	none
VK055_RS04655	VK055_RS04655	S	KPNRH_02777	0.455888961	4.874486799	0.100352728	0.513890946	nonessential	nonessential	none
VK055_RS04660	dmsD	S	KPNRH_02778	-0.060407938	4.102196297	0.881543757	1	nonessential	nonessential	none
VK055_RS04665	clcB	P	KPNRH_02779	-0.238665908	5.260809742	0.26525127	0.757217012	nonessential	nonessential	none
VK055_RS04670	bioD	H	KPNRH_02780	0.067173615	5.442805786	0.785905681	1	nonessential	nonessential	none
VK055_RS04675	VK055_RS04675	GK	KPNRH_02781	-0.406810284	4.486824425	0.135064547	0.581720254	nonessential	nonessential	none
VK055_RS04680	VK055_RS04680	K	KPNRH_02782	-0.166967166	4.668637225	0.558094366	0.929051137	nonessential	nonessential	none
VK055_RS04685	VK055_RS04685	EGP	KPNRH_02783	0.162928514	6.237824472	0.344839795	0.816919942	nonessential	nonessential	none
VK055_RS04690	VK055_RS04690	E	KPNRH_02784	0.397359793	5.883276292	0.138537419	0.586527232	nonessential	nonessential	none
VK055_RS04695	asr		NA	0.368877397	4.078945993	0.283439587	0.770791169	nonessential	nonessential	none
VK055_RS04710	VK055_RS04710	M	KPNRH_02787	-0.310762241	4.573912003	0.232334512	0.722044692	nonessential	nonessential	none
VK055_RS04715	VK055_RS04715		KPNRH_02788	-0.041036767	2.857669552	1	1	nonessential	nonessential	none
VK055_RS04720	kpnF	U	KPNRH_02789	0.166999943	4.327772412	0.610637073	0.94167793	nonessential	nonessential	none
VK055_RS04725	kpnE	U	KPNRH_02790	0.113629983	7.290132869	0.363558669	0.835670468	nonessential	nonessential	none
VK055_RS04730	VK055_RS04730	T	KPNRH_02791	0.164641711	6.71538748	0.362793979	0.835670468	nonessential	nonessential	none
VK055_RS04735	mdcA	I	KPNRH_02792	0.266570672	6.727036042	0.053018905	0.385850753	nonessential	nonessential	none
VK055_RS04740	VK055_RS04740	H	KPNRH_02793	0.186712055	4.204798974	0.595739956	0.937221268	nonessential	nonessential	none
VK055_RS04745	mdcC	C	KPNRH_02794	-0.180848918	4.048080998	0.56228966	0.929771806	nonessential	nonessential	none
VK055_RS04750	VK055_RS04750	I	KPNRH_02795	0.410362904	4.326475595	0.153152496	0.618428446	nonessential	nonessential	none
VK055_RS04755	mdcE	I	KPNRH_02796	0.588972462	5.409737993	0.017043806	0.211334524	nonessential	nonessential	none
VK055_RS04760	VK055_RS04760	S	KPNRH_02797	0.168698135	5.120531635	0.47821968	0.899992903	nonessential	nonessential	none
VK055_RS04765	VK055_RS04765	H	KPNRH_02798	0.544578781	5.22935345	0.024459598	0.256878492	nonessential	nonessential	none
VK055_RS04770	mdcH	I	KPNRH_02799	0.541365935	4.514833573	0.096067262	0.505546184	nonessential	nonessential	none
VK055_RS04775	VK055_RS04775	K	KPNRH_02800	0.507505165	5.339931467	0.052288755	0.384802165	nonessential	nonessential	none
VK055_RS04780	mqo	C	KPNRH_02801	-0.146174581	8.043924659	0.091005221	0.496916838	nonessential	nonessential	none
VK055_RS04785	VK055_RS04785	S	KPNRH_02802	0.339923119	5.560805155	0.090152313	0.495766425	nonessential	nonessential	none
VK055_RS04790	VK055_RS04790		KPNRH_02803	0.136382473	3.954954533	0.775486909	1	nonessential	nonessential	none
VK055_RS04795	dcuS	T	KPNRH_02804	0.02770043	6.006987333	0.916174234	1	nonessential	nonessential	none
VK055_RS04800	dcuR	K	KPNRH_02805	0.303847299	4.867511637	0.24373649	0.730459972	nonessential	nonessential	none
VK055_RS04805	VK055_RS04805	H	KPNRH_02806	0.257202919	4.855149867	0.326526774	0.801753576	nonessential	nonessential	none
VK055_RS04810	VK055_RS04810	C	KPNRH_02807	0.282358527	8.330485516	0.001214981	0.036101249	nonessential	nonessential	none
VK055_RS04820	VK055_RS04820	P	KPNRH_02808	0.053330883	7.406374724	0.645578247	0.955910907	nonessential	nonessential	none
VK055_RS04825	VK055_RS04825	C	KPNRH_02809	0.000883191	5.786086591	1	1	nonessential	nonessential	none
VK055_RS04830	VK055_RS04830	M	NA	0.708709935	3.62267588	0.10677461	0.531286211	nonessential	nonessential	none
VK055_RS04835	VK055_RS04835	M	KPNRH_02810	0.24518337	6.035852507	0.194337512	0.685029774	nonessential	nonessential	none
VK055_RS04840	pcaC	S	KPNRH_02811	0.537960596	4.423397882	0.156341452	0.621619199	nonessential	nonessential	none
VK055_RS04845	pcaD	S	KPNRH_02812	0.59159731	4.627639491	0.041424612	0.342311424	nonessential	nonessential	none
VK055_RS04850	VK055_RS04850	F	KPNRH_02813	-0.112732318	4.711346269	0.739040638	0.993629967	nonessential	nonessential	none
VK055_RS04855	pcaF	I	KPNRH_02814	0.021623759	4.864027291	0.952853834	1	nonessential	nonessential	none
VK055_RS04860	VK055_RS04860	I	KPNRH_02815	0.198853706	4.398900707	0.638179632	0.952189023	nonessential	nonessential	none
VK055_RS04865	VK055_RS04865	I	KPNRH_02816	0.412254349	5.638697527	0.037733855	0.326023179	nonessential	nonessential	none
VK055_RS04870	VK055_RS04870	K	KPNRH_02817	0.018470812	5.018747702	0.956126171	1	nonessential	nonessential	none
VK055_RS04875	smrA	S	KPNRH_02818	-0.182355853	3.533242417	0.72134674	0.988782746	nonessential	nonessential	none
VK055_RS04880	VK055_RS04880	K	KPNRH_02819	0.166258313	5.006393533	0.515306633	0.910383816	nonessential	nonessential	none
VK055_RS04885	VK055_RS04885	S	KPNRH_02820	0.223079294	5.490075766	0.329202933	0.804289007	nonessential	nonessential	none
VK055_RS04890	VK055_RS04890	S	KPNRH_02821	0.38711718	5.37041031	0.093392237	0.502318293	nonessential	nonessential	none
VK055_RS04895	abgT	H	KPNRH_02823	0.207141907	4.91850361	0.464577581	0.894083647	nonessential	nonessential	none
VK055_RS04900	VK055_RS04900		KPNRH_02824	0.032641364	3.667894469	1	1	nonessential	nonessential	none
VK055_RS04905	VK055_RS04905	L	KPNRH_02825	0.120363884	4.194343655	0.76060154	0.998421833	nonessential	nonessential	none
VK055_RS04910	VK055_RS04910	K	KPNRH_02826	0.287739429	4.281278557	0.388936871	0.843604933	nonessential	nonessential	none
VK055_RS04915	uspE	T	KPNRH_02827	-0.368440531	3.845910459	0.296349134	0.780177921	nonessential	nonessential	none
VK055_RS04920	VK055_RS04920	S	KPNRH_02828	-0.461023766	3.215114766	0.363045322	0.835670468	nonessential	nonessential	none
VK055_RS04925	pntB	C	KPNRH_02829	0.266839743	5.052160727	0.330409556	0.804289007	nonessential	nonessential	none
VK055_RS04930	pntA	C	KPNRH_02830	0.035533667	6.326289985	0.853881715	1	nonessential	nonessential	none
VK055_RS04945	VK055_RS04945		NA	0.239556153	4.253577798	0.544440959	0.921646502	nonessential	nonessential	none
VK055_RS04950	VK055_RS04950	S	KPNRH_02831	0.022633195	5.306616774	0.967114413	1	nonessential	nonessential	none
VK055_RS26665	VK055_RS26665		NA	0.884495018	3.000535316	0.079258847	0.468723738	nonessential	nonessential	none
VK055_RS04955	VK055_RS04955	E	KPNRH_02832	-0.148347111	5.47673912	0.535980718	0.918366399	nonessential	nonessential	none
VK055_RS04960	folM	IQ	KPNRH_02833	0.141736136	4.291708285	0.691566318	0.97993712	nonessential	nonessential	none
VK055_RS04965	VK055_RS04965	S	KPNRH_02834	0.61811463	4.298037422	0.055110578	0.395693859	nonessential	nonessential	none
VK055_RS04970	rstA	K	KPNRH_02835	-0.119399907	5.348444354	0.711506716	0.987235827	nonessential	nonessential	none
VK055_RS04975	VK055_RS04975		KPNRH_02836	0.120264475	3.548192811	0.889828536	1	nonessential	nonessential	none
VK055_RS04980	rstB	T	KPNRH_02837	0.547058396	5.678146939	0.021311454	0.242223745	nonessential	nonessential	none
VK055_RS04985	VK055_RS04985	L	KPNRH_02838	0.358830367	4.432235504	0.208535597	0.701127652	nonessential	nonessential	none
VK055_RS04990	fumC	C	KPNRH_02839	0.236659854	6.015775368	0.219070408	0.709322326	nonessential	nonessential	none
VK055_RS04995	VK055_RS04995	C	KPNRH_02840	0.41304925	5.119751184	0.082689375	0.47855739	nonessential	nonessential	none
VK055_RS05000	manA	G	KPNRH_02841	-0.495987174	4.802749357	0.047089717	0.36308258	nonessential	nonessential	none
VK055_RS05005	VK055_RS05005	S	KPNRH_02842	0.570478514	6.211469735	0.001097895	0.033861015	nonessential	nonessential	none
VK055_RS05010	VK055_RS05010	K	KPNRH_02843	0.158477325	5.411579987	0.513707347	0.910161999	nonessential	nonessential	none
VK055_RS05015	VK055_RS05015	G	KPNRH_02844	-0.223285358	5.240272734	0.369103745	0.840664644	nonessential	nonessential	none
VK055_RS05020	VK055_RS05020	E	KPNRH_02845	0.436372483	5.473917115	0.063757589	0.415890193	nonessential	nonessential	none
VK055_RS05025	VK055_RS05025	P	KPNRH_02846	0.111095407	5.512055075	0.603812388	0.940832324	nonessential	nonessential	none
VK055_RS05030	ydfZ	S	KPNRH_02847	-0.756919704	3.402176318	0.070344429	0.44173763	nonessential	nonessential	none
VK055_RS05035	VK055_RS05035		KPNRH_02848	-0.148720585	5.008659733	0.532277725	0.917878704	nonessential	nonessential	none
VK055_RS05040	VK055_RS05040	S	KPNRH_02849	-0.666442541	4.26661735	0.031099098	0.296537023	nonessential	nonessential	none
VK055_RS05045	yedE	S	KPNRH_02850	0.340034051	5.792082815	0.07799354	0.46495679	nonessential	nonessential	none
VK055_RS05050	yedF	O	KPNRH_02851	0.208037461	3.724872742	0.605209191	0.940832324	nonessential	nonessential	none
VK055_RS05055	VK055_RS05055	S	KPNRH_02852	0.527141763	3.432724162	0.322780824	0.798115733	nonessential	nonessential	none
VK055_RS05060	VK055_RS05060	S	KPNRH_02853	-0.586395002	2.884174951	0.348054012	0.820148549	nonessential	nonessential	none
VK055_RS05065	gap	G	KPNRH_02854	0.488670237	5.713169009	0.011208177	0.157853896	nonessential	nonessential	none
VK055_RS05070	aldA	C	KPNRH_02855	-0.001736798	5.763610664	1	1	nonessential	nonessential	none
VK055_RS05080	VK055_RS05080	S	KPNRH_02856	-0.158345707	4.866111122	0.596174379	0.937221268	nonessential	nonessential	none
VK055_RS05085	VK055_RS05085	EGP	KPNRH_02857	0.091802336	5.483499673	0.68440987	0.978043782	nonessential	nonessential	none
VK055_RS05090	VK055_RS05090	E	KPNRH_02858	-0.13107685	5.377794126	0.614290494	0.943375861	nonessential	nonessential	none
VK055_RS05095	astE	E	KPNRH_02859	0.175119426	5.20792233	0.473826199	0.898076651	nonessential	nonessential	none
VK055_RS05100	astB	E	KPNRH_02860	0.259110399	5.339943236	0.272664384	0.761673635	nonessential	nonessential	none
VK055_RS05105	astD	C	KPNRH_02861	0.556242137	5.668736356	0.020851367	0.238518107	nonessential	nonessential	none
VK055_RS05110	astA	E	KPNRH_02862	0.524423219	4.830124933	0.072545065	0.448004949	nonessential	nonessential	none
VK055_RS05115	VK055_RS05115	E	KPNRH_02863	0.162656847	5.913762742	0.415207883	0.863554424	nonessential	nonessential	none
VK055_RS05125	VK055_RS05125	E	KPNRH_02864	0.08604366	5.487450239	0.682621744	0.97720792	nonessential	nonessential	none
VK055_RS05130	VK055_RS05130	C	KPNRH_02865	0.236093481	8.55810056	0.002664134	0.063427861	nonessential	nonessential	none
VK055_RS05135	VK055_RS05135	K	KPNRH_02866	0.155715837	8.657935845	0.024327492	0.256853367	nonessential	nonessential	none
VK055_RS05140	VK055_RS05140	K	KPNRH_02867	0.09368618	4.390306761	0.723591236	0.990188176	nonessential	nonessential	none
VK055_RS05145	VK055_RS05145	EGP	KPNRH_02868	0.469514714	6.222201371	0.007887492	0.128979019	nonessential	nonessential	none
VK055_RS05150	VK055_RS05150	V	KPNRH_02869	0.431740975	5.23957579	0.069929493	0.439698607	nonessential	nonessential	none
VK055_RS05155	VK055_RS05155	M	KPNRH_02870	0.153184023	6.120572685	0.398334684	0.84787378	nonessential	nonessential	none
VK055_RS05160	VK055_RS05160	H	KPNRH_02871	0.18439081	3.978677332	0.612728616	0.943347386	nonessential	nonessential	none
VK055_RS05165	hrpA	L	KPNRH_02872	0.293420394	6.945383156	0.035819816	0.318521827	nonessential	nonessential	none
VK055_RS05170	VK055_RS05170	C	KPNRH_02873	0.186975203	4.745491318	0.560848204	0.929051137	nonessential	nonessential	none
VK055_RS05175	VK055_RS05175	S	KPNRH_02874	0.533342448	4.783195406	0.034730818	0.31457858	nonessential	nonessential	none
VK055_RS05180	paaY	S	KPNRH_02875	0.625366977	4.927770765	0.009356999	0.145179396	nonessential	nonessential	none
VK055_RS05185	paaX	K	KPNRH_02876	0.312949507	5.640492502	0.098484945	0.511273703	nonessential	nonessential	none
VK055_RS05190	paaF	H	KPNRH_02877	0.188909834	5.845714825	0.322453702	0.798027877	nonessential	nonessential	none
VK055_RS05195	pcaF	I	KPNRH_02878	-0.156215401	5.491722403	0.509798804	0.908317941	nonessential	nonessential	none
VK055_RS05200	paaI	Q	KPNRH_02879	0.877568294	3.067898675	0.08538001	0.485497366	nonessential	nonessential	none
VK055_RS05205	paaC	C	KPNRH_02880	0.19761953	6.020194566	0.263939378	0.756552355	nonessential	nonessential	none
VK055_RS05210	paaB	I	KPNRH_02881	0.077639648	4.71903697	0.839428401	1	nonessential	nonessential	none
VK055_RS05215	VK055_RS05215	I	KPNRH_02882	0.136045115	5.457216421	0.507630396	0.906767546	nonessential	nonessential	none
VK055_RS05220	paaK	C	KPNRH_02883	0.272002056	5.178292872	0.240857569	0.728391637	nonessential	nonessential	none
VK055_RS05225	paaJ	S	KPNRH_02884	0.153428586	4.500915373	0.621132665	0.945827546	nonessential	nonessential	none
VK055_RS05230	paaC	S	KPNRH_02885	0.241012431	5.110507135	0.316479975	0.792059233	nonessential	nonessential	none
VK055_RS05235	VK055_RS05235	Q	KPNRH_02886	-0.254534998	3.969368853	0.484283371	0.90314308	nonessential	nonessential	none
VK055_RS05240	paaA	S	KPNRH_02887	0.007987268	5.190090017	1	1	nonessential	nonessential	none
VK055_RS05245	paaZ	CI	KPNRH_02888	0.300905568	6.371777504	0.044156319	0.351591086	nonessential	nonessential	none
VK055_RS05250	tynA	Q	KPNRH_02889	0.184286817	6.377063083	0.237057609	0.724706227	nonessential	nonessential	none
VK055_RS05255	VK055_RS05255	C	KPNRH_02890	-0.188734341	3.400608636	0.669458865	0.972361564	nonessential	nonessential	none
VK055_RS05260	VK055_RS05260	H	KPNRH_02891	0.090947629	5.02014506	0.783600358	1	nonessential	nonessential	none
VK055_RS05265	VK055_RS05265	C	KPNRH_02892	-0.106210198	5.888417411	0.582351051	0.935195495	nonessential	nonessential	none
VK055_RS05270	feaR	K	KPNRH_02893	-0.079504379	5.24886255	0.759191615	0.997718646	nonessential	nonessential	none
VK055_RS05275	VK055_RS05275	S	KPNRH_02894	0.185863898	3.74000871	0.775749386	1	nonessential	nonessential	none
VK055_RS05280	VK055_RS05280	S	KPNRH_02895	-1.164696509	1.78065932	0.242380186	0.728635808	nonessential	nonessential	none
VK055_RS05285	VK055_RS05285	S	KPNRH_02896	0.28072894	6.501246681	0.052832831	0.38541076	nonessential	nonessential	none
VK055_RS05290	VK055_RS05290	S	KPNRH_02897	-0.433108477	4.829320477	0.096291948	0.505744608	nonessential	nonessential	none
VK055_RS05295	VK055_RS05295	CH	KPNRH_02898	0.292925447	5.610520505	0.136001099	0.583392039	nonessential	nonessential	none
VK055_RS05300	hslJ	O	KPNRH_02899	-0.022777529	5.094908977	0.936856282	1	nonessential	nonessential	none
VK055_RS05305	VK055_RS05305	S	KPNRH_02900	0.532958799	3.893556094	0.184723873	0.676811602	nonessential	nonessential	none
VK055_RS26675	VK055_RS26675		NA	-0.080462393	3.516184868	0.923437652	1	nonessential	nonessential	none
VK055_RS05310	nifJ	C	KPNRH_02901	0.272532124	7.086646051	0.060154583	0.410648506	nonessential	nonessential	none
VK055_RS05315	ompK37	M	KPNRH_02903	0.212690158	9.353110868	0.000326461	0.012237265	nonessential	nonessential	none
VK055_RS05320	VK055_RS05320	S	KPNRH_02904	0.260931086	5.171193711	0.253768082	0.745743228	nonessential	nonessential	none
VK055_RS05325	uspF	T	KPNRH_02905	0.242352108	5.907613724	0.154025812	0.618596003	nonessential	nonessential	none
VK055_RS05330	ttcA	J	KPNRH_02906	0.186822728	5.906350835	0.347020107	0.819296987	nonessential	nonessential	none
VK055_RS05335	dbpA	JKL	KPNRH_02907	-0.082796593	5.77817958	0.693175303	0.97993712	nonessential	nonessential	none
VK055_RS05340	zntB	P	KPNRH_02909	0.222932095	5.321892037	0.297481866	0.780501285	nonessential	nonessential	none
VK055_RS26685	VK055_RS26685		NA	0.729220898	1.931198457	0.515270189	0.910383816	nonessential	nonessential	none
VK055_RS05345	VK055_RS05345	K	KPNRH_02910	-0.074632675	4.255727223	0.917654188	1	nonessential	nonessential	none
VK055_RS05350	VK055_RS05350	S	KPNRH_02911	-0.034829099	5.377738325	0.90303538	1	nonessential	nonessential	none
VK055_RS05355	VK055_RS05355		KPNRH_02912	0.111695194	4.234126752	0.779013692	1	nonessential	nonessential	none
VK055_RS05360	VK055_RS05360		KPNRH_02913	0.130336425	9.982693928	0.036062116	0.319214072	nonessential	nonessential	none
VK055_RS05365	VK055_RS05365	E	KPNRH_02914	0.205013219	6.403620296	0.293307336	0.779282456	nonessential	nonessential	none
VK055_RS05370	VK055_RS05370	K	KPNRH_02915	-0.000691497	4.766166631	1	1	nonessential	nonessential	none
VK055_RS05375	VK055_RS05375	S	KPNRH_02916	0.33288249	5.421820395	0.187626719	0.680608954	nonessential	nonessential	none
VK055_RS05380	VK055_RS05380	E	KPNRH_02917	0.01852921	5.990834629	0.940922358	1	nonessential	nonessential	none
VK055_RS05385	VK055_RS05385	P	KPNRH_02918	0.56631819	5.002465064	0.061624816	0.410804009	nonessential	nonessential	none
VK055_RS05390	VK055_RS05390	P	KPNRH_02919	0.134395957	8.104807317	0.11884951	0.554744889	nonessential	nonessential	none
VK055_RS05395	VK055_RS05395	P	KPNRH_02920	0.167409037	9.848656241	0.001377151	0.039475623	nonessential	nonessential	none
VK055_RS05400	VK055_RS05400	E	KPNRH_02921	0.108574241	7.058470156	0.382988757	0.843289102	nonessential	nonessential	none
VK055_RS05405	VK055_RS05405	C	KPNRH_02922	0.160396095	5.332072639	0.489933069	0.904429961	nonessential	nonessential	none
VK055_RS05410	VK055_RS05410	K	KPNRH_02923	-0.101135997	4.578456925	0.785560143	1	nonessential	nonessential	none
VK055_RS05415	VK055_RS05415	GM	KPNRH_02924	0.167114207	4.899719279	0.55634562	0.928725068	nonessential	nonessential	none
VK055_RS05420	VK055_RS05420	S	KPNRH_02925	0.403163947	5.410361294	0.123849838	0.563983507	nonessential	nonessential	none
VK055_RS05425	VK055_RS05425	K	KPNRH_02926	0.498133753	4.279335661	0.097329314	0.509562616	nonessential	nonessential	none
VK055_RS05430	VK055_RS05430	K	KPNRH_02927	0.045427632	5.590411071	0.861725196	1	nonessential	nonessential	none
VK055_RS05435	VK055_RS05435	GM	KPNRH_02928	-0.251414739	4.754329169	0.428806408	0.869899486	nonessential	nonessential	none
VK055_RS05440	VK055_RS05440	S	KPNRH_02929	0.176421596	4.290230888	0.559518963	0.929051137	nonessential	nonessential	none
VK055_RS05445	VK055_RS05445	K	KPNRH_02930	0.128735267	4.711346456	0.634073964	0.950675169	nonessential	nonessential	none
VK055_RS05450	VK055_RS05450	IQ	KPNRH_02931	-0.10537538	4.725163095	0.746070004	0.995667191	nonessential	nonessential	none
VK055_RS05455	VK055_RS05455	K	KPNRH_02932	0.654329885	4.033645965	0.126614554	0.567088897	nonessential	nonessential	none
VK055_RS05460	bdcA	IQ	KPNRH_02933	0.288075745	4.531543025	0.337626265	0.806604776	nonessential	nonessential	none
VK055_RS05465	VK055_RS05465		KPNRH_02934	0.620585179	5.143210752	0.032687881	0.306323162	nonessential	nonessential	none
VK055_RS05470	tssJ	S	KPNRH_02935	-0.27750139	4.619269586	0.314434852	0.79172609	nonessential	nonessential	none
VK055_RS05475	tssG	S	KPNRH_02936	0.264479045	5.232467459	0.312033327	0.790711597	nonessential	nonessential	none
VK055_RS05480	tssF	S	KPNRH_02937	0.244073988	6.677369503	0.081744583	0.477135222	nonessential	nonessential	none
VK055_RS05485	tssA	S	KPNRH_02938	0.160832595	6.023706274	0.422890434	0.867316954	nonessential	nonessential	none
VK055_RS05490	VK055_RS05490	N	KPNRH_02940	0.142304566	7.314211461	0.258040531	0.748025883	nonessential	nonessential	none
VK055_RS05495	VK055_RS05495		NA	0.207208878	8.691772478	0.026300385	0.263707354	nonessential	nonessential	none
VK055_RS05500	VK055_RS05500	S	NA	0.121213609	7.772147102	0.216569023	0.705913613	nonessential	nonessential	none
VK055_RS05505	VK055_RS05505	S	NA	0.142849177	11.41551678	0.006530557	0.112986887	nonessential	nonessential	none
VK055_RS05510	VK055_RS05510	S	NA	0.168017303	8.568424583	0.061366624	0.410768623	nonessential	nonessential	none
VK055_RS05515	VK055_RS05515	S	NA	-0.028103371	8.075127235	0.74735673	0.995667191	nonessential	nonessential	none
VK055_RS05520	vgrG	S	KPNRH_02950	0.011800264	6.855499202	0.949372052	1	nonessential	nonessential	none
VK055_RS05525	tssH	O	KPNRH_02951	0.075618885	6.709224633	0.707766923	0.986495422	nonessential	nonessential	none
VK055_RS05530	VK055_RS05530	S	KPNRH_02952	0.194462433	5.147543004	0.373908605	0.840756574	nonessential	nonessential	none
VK055_RS05535	VK055_RS05535	M	KPNRH_02953	-0.090379572	6.208123451	0.603596162	0.940832324	nonessential	nonessential	none
VK055_RS05540	VK055_RS05540	S	KPNRH_02954	0.187835394	5.415767858	0.449666515	0.884962202	nonessential	nonessential	none
VK055_RS05545	tssK	S	KPNRH_02955	0.197509685	5.894098198	0.370201955	0.840664644	nonessential	nonessential	none
VK055_RS05550	tssC	S	KPNRH_02956	0.217642346	7.919299903	0.028318785	0.277984279	nonessential	nonessential	none
VK055_RS05555	tssB	S	KPNRH_02957	0.252273803	7.933190853	0.012304411	0.169376815	nonessential	nonessential	none
VK055_RS05565	VK055_RS05565	S	NA	0.298228094	5.519205384	0.199071745	0.690516372	nonessential	nonessential	none
VK055_RS05570	VK055_RS05570	S	NA	0.118844031	10.3492593	0.019477844	0.229617894	nonessential	nonessential	none
VK055_RS05575	VK055_RS05575	IQ	NA	0.208800721	6.44298488	0.179557063	0.667924863	nonessential	nonessential	none
VK055_RS05580	VK055_RS05580	K	NA	0.07188282	5.919144925	0.692591904	0.97993712	nonessential	nonessential	none
VK055_RS26695	VK055_RS26695		NA	0.428475408	6.354100627	0.004217558	0.085992311	nonessential	nonessential	none
VK055_RS26700	VK055_RS26700	T	NA	0.382292778	5.808377533	0.055663603	0.397725424	nonessential	nonessential	none
VK055_RS05590	VK055_RS05590	T	NA	-0.051969408	4.134080815	0.942699574	1	nonessential	nonessential	none
VK055_RS05595	VK055_RS05595	T	NA	-0.111660869	5.636055294	0.61913953	0.945532883	nonessential	nonessential	none
VK055_RS05600	VK055_RS05600		NA	0.088197549	6.67855001	0.528563131	0.916614996	nonessential	nonessential	none
VK055_RS05605	VK055_RS05605	S	NA	0.129532751	8.847385715	0.115675406	0.548102026	nonessential	nonessential	none
VK055_RS05610	VK055_RS05610	M	NA	0.153428337	9.251539905	0.022118966	0.246018234	nonessential	nonessential	none
VK055_RS05615	VK055_RS05615	NU	NA	0.117149485	6.635613971	0.446319565	0.881603259	nonessential	nonessential	none
VK055_RS05620	VK055_RS05620	G	NA	0.070842755	6.900647399	0.595091119	0.937221268	nonessential	nonessential	none
VK055_RS05625	VK055_RS05625	G	NA	0.204036929	5.894870685	0.337231298	0.806604776	nonessential	nonessential	none
VK055_RS05630	VK055_RS05630	C	NA	0.267230599	3.882169564	0.500802381	0.904468657	nonessential	nonessential	none
VK055_RS05635	VK055_RS05635	T	NA	0.086080502	6.581126833	0.584304431	0.935949468	nonessential	nonessential	none
VK055_RS05640	VK055_RS05640	G	NA	-0.024585415	6.473793526	0.884353378	1	nonessential	nonessential	none
VK055_RS05645	VK055_RS05645	S	NA	0.212189842	6.243290803	0.193500789	0.685029774	nonessential	nonessential	none
VK055_RS05650	VK055_RS05650	EGP	NA	0.046319415	6.361304726	0.783181551	1	nonessential	nonessential	none
VK055_RS05655	VK055_RS05655	S	NA	0.293384008	6.357085441	0.124933761	0.564751591	nonessential	nonessential	none
VK055_RS05660	VK055_RS05660	K	NA	0.228217912	6.326610708	0.206134979	0.699100539	nonessential	nonessential	none
VK055_RS26705	VK055_RS26705		NA	0.022755075	5.106083586	0.964162499	1	nonessential	nonessential	none
VK055_RS27965	VK055_RS27965		NA	0.364694394	5.391358944	0.1338715	0.581542843	nonessential	nonessential	none
VK055_RS26710	VK055_RS26710		NA	0.050094961	7.779081123	0.618013952	0.945287609	nonessential	nonessential	none
VK055_RS05675	VK055_RS05675	S	NA	0.286506048	7.758802899	0.002417869	0.059207406	nonessential	nonessential	none
VK055_RS27685	VK055_RS27685	D	NA	0.066707458	6.727719925	0.693708837	0.980111273	nonessential	nonessential	none
VK055_RS05680	VK055_RS05680		NA	0.152756609	9.798199732	0.02852965	0.278607182	nonessential	nonessential	none
VK055_RS05685	VK055_RS05685	S	NA	0.176232465	9.317295778	0.002950584	0.066875318	nonessential	nonessential	none
VK055_RS05690	tssB	S	NA	0.137989689	8.106566354	0.17765738	0.663621195	nonessential	nonessential	none
VK055_RS05695	VK055_RS05695	S	NA	0.127152038	8.61366143	0.07754768	0.463603555	nonessential	nonessential	none
VK055_RS27970	VK055_RS27970		NA	-0.095439365	7.285904538	0.516519853	0.911147504	nonessential	nonessential	none
VK055_RS05700	VK055_RS05700		NA	0.262889244	4.976282423	0.280850962	0.768944265	nonessential	nonessential	none
VK055_RS05705	VK055_RS05705	E	KPNRH_03020	0.284879503	6.806792126	0.048011105	0.368437976	nonessential	nonessential	none
VK055_RS05715	mpaA	E	KPNRH_03021	0.206339909	4.785395968	0.472503446	0.897769465	nonessential	nonessential	none
VK055_RS05720	VK055_RS05720	M	KPNRH_03022	0.355962424	5.754202718	0.102539493	0.520509527	nonessential	nonessential	none
VK055_RS05725	VK055_RS05725	O	KPNRH_03023	-0.087805594	4.76669213	0.782038225	1	nonessential	nonessential	none
VK055_RS05730	VK055_RS05730	S	KPNRH_03024	0.029434019	5.314492218	0.930945385	1	nonessential	nonessential	none
VK055_RS05735	tyrR	K	KPNRH_03025	0.054917395	5.552167247	0.797431134	1	nonessential	nonessential	none
VK055_RS05740	VK055_RS05740	G	KPNRH_03026	0.406925875	5.404828441	0.036738861	0.322733013	nonessential	nonessential	none
VK055_RS05745	VK055_RS05745	K	KPNRH_03027	-0.02505098	5.386841225	0.895437816	1	nonessential	nonessential	none
VK055_RS05750	VK055_RS05750	S	KPNRH_03028	0.227687291	5.529661678	0.342828009	0.813736429	nonessential	nonessential	none
VK055_RS05755	VK055_RS05755	S	KPNRH_03029	0.088726628	5.697596212	0.743734572	0.994438375	nonessential	nonessential	none
VK055_RS05760	pspD	S	KPNRH_03030	-0.144948471	3.92001504	0.740141203	0.994040077	nonessential	nonessential	none
VK055_RS05765	pspC	KT	KPNRH_03031	0.110762552	3.738603913	0.778634879	1	nonessential	nonessential	none
VK055_RS05770	pspB	S	KPNRH_03032	-0.227501491	2.48476951	0.868951041	1	nonessential	nonessential	none
VK055_RS05775	pspA	KT	KPNRH_03033	0.115901818	4.213817539	0.75568412	0.996638594	nonessential	nonessential	none
VK055_RS05780	pspF	K	KPNRH_03034	-0.029930569	5.134342539	0.928895736	1	nonessential	nonessential	none
VK055_RS05785	VK055_RS05785	G	KPNRH_03035	0.032369398	6.066367377	0.893973888	1	nonessential	nonessential	none
VK055_RS05790	VK055_RS05790	S	KPNRH_03036	0.371524431	5.904663028	0.065913628	0.424302651	nonessential	nonessential	none
VK055_RS05795	VK055_RS05795	K	KPNRH_03037	0.171557629	6.621483857	0.25162196	0.74177484	nonessential	nonessential	none
VK055_RS05800	VK055_RS05800	K	KPNRH_03038	0.36402297	4.946719534	0.114301341	0.545873387	nonessential	nonessential	none
VK055_RS05805	VK055_RS05805	GM	KPNRH_03039	-0.158697878	5.229830338	0.549602862	0.925008457	nonessential	nonessential	none
VK055_RS05810	sapA	E	KPNRH_03040	-2.110022864	2.550720857	0.000496118	0.017518718	nonessential	essential	depleted
VK055_RS05815	sapB	P	KPNRH_03041	-0.966985661	2.311473059	0.15442513	0.619206254	nonessential	nonessential	none
VK055_RS05820	sapC	V	KPNRH_03109	-1.012898485	2.518146882	0.073835968	0.452445011	nonessential	nonessential	none
VK055_RS05825	sapD	P	KPNRH_03110	-1.688260281	2.312011871	0.009518697	0.145863552	nonessential	ambigiuous	none
VK055_RS05830	sapF	P	KPNRH_03111	0.326379356	2.907102923	0.596798193	0.937221268	nonessential	nonessential	none
VK055_RS05835	VK055_RS05835	U	KPNRH_03112	0.047863339	6.608694191	0.770787855	1	nonessential	nonessential	none
VK055_RS05840	VK055_RS05840	S	KPNRH_03113	0.130671453	4.760060104	0.679534544	0.976287272	nonessential	nonessential	none
VK055_RS05845	fabI	I	KPNRH_03114	NA	NA	NA	NA	essential	essential	NA
VK055_RS05855	VK055_RS05855	S	KPNRH_03115	0.200209127	5.996219177	0.29775793	0.780501285	nonessential	nonessential	none
VK055_RS05860	VK055_RS05860	J	KPNRH_03116	0.332222068	4.056561588	0.283663733	0.770791169	nonessential	nonessential	none
VK055_RS05865	VK055_RS05865	S	KPNRH_03117	-0.064942339	3.00238887	1	1	nonessential	nonessential	none
VK055_RS05870	VK055_RS05870	K	KPNRH_03118	0.443048605	4.439803213	0.207363704	0.69910298	nonessential	nonessential	none
VK055_RS05880	osmB	M	KPNRH_03119	0.161648106	5.764290763	0.383891321	0.843289102	nonessential	nonessential	none
VK055_RS05885	yciH	J	KPNRH_03120	-0.16115889	4.253039912	0.747842083	0.995667191	nonessential	nonessential	none
VK055_RS05890	pyrF	F	KPNRH_03121	-0.053320599	4.531806625	0.912708226	1	nonessential	nonessential	none
VK055_RS05895	lapB	G	KPNRH_03122	NA	NA	NA	NA	essential	essential	NA
VK055_RS05900	VK055_RS05900	S	KPNRH_03123	NA	NA	NA	NA	essential	essential	NA
VK055_RS05905	pgpB	I	KPNRH_03124	0.072151598	3.895420542	0.867055713	1	nonessential	nonessential	none
VK055_RS05910	ribA	F	KPNRH_03125	NA	NA	NA	NA	essential	essential	NA
VK055_RS05915	acnA	C	KPNRH_03126	0.079701324	7.482199745	0.505134937	0.905092328	nonessential	nonessential	none
VK055_RS05925	VK055_RS05925		KPNRH_03127	0.173156905	6.951709984	0.189396228	0.68415702	nonessential	nonessential	none
VK055_RS05930	cysB	K	KPNRH_03128	-0.776350432	3.53485823	0.036992356	0.323633302	nonessential	nonessential	none
VK055_RS05935	topA	L	KPNRH_03129	-1.484401682	1.025164022	0.630479677	0.948249218	essential	essential	NA
VK055_RS05945	VK055_RS05945	S	KPNRH_03130	0.579137366	4.536514335	0.064422631	0.416907676	nonessential	nonessential	none
VK055_RS05950	sohB	OU	KPNRH_03131	0.423655394	5.640012165	0.050850074	0.379278146	nonessential	nonessential	none
VK055_RS05955	VK055_RS05955		NA	0.702364036	2.668197289	0.241258773	0.728391637	nonessential	nonessential	none
VK055_RS05960	VK055_RS05960	IQ	KPNRH_03132	0.290704696	5.881158796	0.125159916	0.565249558	nonessential	nonessential	none
VK055_RS05965	cobO	H	KPNRH_03133	0.609453344	3.110776535	0.22085895	0.710543489	nonessential	nonessential	none
VK055_RS05970	rluB	J	KPNRH_03134	0.292024874	3.308196558	0.591636339	0.937221268	nonessential	nonessential	none
VK055_RS05975	gcvA	K	KPNRH_03135	0.140978553	4.547093615	0.693160606	0.97993712	nonessential	nonessential	none
VK055_RS05980	VK055_RS05980	EG	KPNRH_03136	-0.063919802	5.194302349	0.842756904	1	nonessential	nonessential	none
VK055_RS05985	VK055_RS05985	J	KPNRH_03137	0.183815121	4.861781025	0.539637599	0.920747206	nonessential	nonessential	none
VK055_RS05990	VK055_RS05990	S	KPNRH_03138	0.079269548	5.011408769	0.813043231	1	nonessential	nonessential	none
VK055_RS05995	VK055_RS05995	EH	KPNRH_03140	-0.005214771	6.039002012	1	1	nonessential	nonessential	none
VK055_RS06000	trpD	F	KPNRH_03141	0.365271513	5.774943149	0.090548229	0.495784974	nonessential	nonessential	none
VK055_RS06005	trpCF	E	KPNRH_03142	-0.175952218	5.75124839	0.381137854	0.843289102	nonessential	nonessential	none
VK055_RS06010	trpB	E	KPNRH_03143	0.126218198	5.237004593	0.625100043	0.945827546	nonessential	nonessential	none
VK055_RS06015	trpA	E	KPNRH_03144	0.051652086	5.073606529	0.882542791	1	nonessential	nonessential	none
VK055_RS06020	VK055_RS06020	G	KPNRH_03145	-0.049363631	6.071640545	0.829589581	1	nonessential	nonessential	none
VK055_RS06025	VK055_RS06025	CE	KPNRH_03146	0.031135724	5.809265527	0.879184308	1	nonessential	nonessential	none
VK055_RS06030	VK055_RS06030	G	KPNRH_03147	-0.01361644	6.496261377	0.9528825	1	nonessential	nonessential	none
VK055_RS06035	VK055_RS06035	K	KPNRH_03148	0.114935101	6.251714133	0.516622318	0.911147504	nonessential	nonessential	none
VK055_RS06040	VK055_RS06040	K	KPNRH_03149	-0.293066186	4.225673571	0.358344148	0.829948209	nonessential	nonessential	none
VK055_RS06045	VK055_RS06045	C	KPNRH_03150	-0.287085647	5.284985112	0.238861159	0.726215947	nonessential	nonessential	none
VK055_RS06050	VK055_RS06050		KPNRH_03152	-0.626448229	2.780725211	0.313523066	0.791591306	nonessential	nonessential	none
VK055_RS06055	VK055_RS06055	IQ	KPNRH_03153	0.382411236	5.480974936	0.095985282	0.505546184	nonessential	nonessential	none
VK055_RS06060	VK055_RS06060	P	KPNRH_03154	0.295098976	6.751949066	0.073407091	0.45170453	nonessential	nonessential	none
VK055_RS06065	ybiX	S	KPNRH_03155	0.002952589	4.660240108	1	1	nonessential	nonessential	none
VK055_RS06070	ompW	M	KPNRH_03156	0.492191104	5.959084454	0.008773506	0.138809403	nonessential	nonessential	none
VK055_RS06075	VK055_RS06075	S	KPNRH_03157	0.316038097	5.116004814	0.166879286	0.639310348	nonessential	nonessential	none
VK055_RS06080	VK055_RS06080	S	KPNRH_03158	0.437386839	5.51649998	0.033477828	0.308603154	nonessential	nonessential	none
VK055_RS06085	VK055_RS06085	D	KPNRH_03159	-0.262398745	3.683649345	0.448153792	0.883507435	nonessential	nonessential	none
VK055_RS06090	VK055_RS06090	P	KPNRH_03160	0.200715178	7.1109209	0.103955725	0.52422043	nonessential	nonessential	none
VK055_RS06095	yciA	I	KPNRH_03161	0.410871035	4.326980932	0.143240181	0.597099572	nonessential	nonessential	none
VK055_RS06100	VK055_RS06100	S	KPNRH_03162	0.047776183	5.290658546	0.834338137	1	nonessential	nonessential	none
VK055_RS06105	hxpB	S	KPNRH_03163	-0.170238742	5.522193605	0.396027202	0.84787378	nonessential	nonessential	none
VK055_RS06110	kduD	IQ	KPNRH_03164	-0.144717426	4.975287404	0.564278056	0.930836104	nonessential	nonessential	none
VK055_RS06115	VK055_RS06115	S	KPNRH_03165	0.162373006	5.363366321	0.435920299	0.87345379	nonessential	nonessential	none
VK055_RS06120	VK055_RS06120	U	KPNRH_03166	0.149005779	5.486664745	0.533171945	0.917878704	nonessential	nonessential	none
VK055_RS06125	cedA	D	KPNRH_03167	0.090021452	3.906204936	0.885373805	1	nonessential	nonessential	none
VK055_RS06130	katE	C	KPNRH_03168	0.117077448	6.378816388	0.465481267	0.894083647	nonessential	nonessential	none
VK055_RS06135	chbG	G	KPNRH_03169	0.05970784	5.613151943	0.777433599	1	nonessential	nonessential	none
VK055_RS06140	VK055_RS06140	G	KPNRH_03170	0.399296597	7.771589499	0.000183089	0.007497429	nonessential	nonessential	none
VK055_RS06145	chbR	K	KPNRH_03171	0.111909556	9.47963835	0.085517664	0.485497366	nonessential	nonessential	none
VK055_RS06150	chbA	G	KPNRH_03172	0.568564833	5.139527862	0.007800393	0.128416598	nonessential	nonessential	none
VK055_RS06155	chbC	G	KPNRH_03173	0.199532262	8.831774194	0.008495419	0.136627646	nonessential	nonessential	none
VK055_RS06165	chbB	G	KPNRH_03174	0.122957428	8.310993698	0.182547679	0.673905183	nonessential	nonessential	none
VK055_RS06170	osmE	J	KPNRH_03175	0.260583947	5.544645081	0.200748565	0.691354269	nonessential	nonessential	none
VK055_RS06175	nadE	F	KPNRH_03176	1.795499143	0.725232594	1	1	essential	essential	NA
VK055_RS06180	cho	L	KPNRH_03177	-0.001637854	5.45544607	1	1	nonessential	nonessential	none
VK055_RS06185	VK055_RS06185	NPTU	KPNRH_03178	0.137507315	7.390603822	0.311479756	0.790627264	nonessential	nonessential	none
VK055_RS06195	astE	E	KPNRH_03179	-0.035004809	6.085716194	0.875021218	1	nonessential	nonessential	none
VK055_RS06200	astB	E	KPNRH_03180	0.318540118	5.824675319	0.114883561	0.547241049	nonessential	nonessential	none
VK055_RS06205	astD	C	KPNRH_03181	-0.011966107	5.975590322	0.949467518	1	nonessential	nonessential	none
VK055_RS06210	astA	E	KPNRH_03182	0.159571039	5.44526477	0.468883895	0.896731249	nonessential	nonessential	none
VK055_RS06215	VK055_RS06215	E	KPNRH_03183	0.112177094	6.025070878	0.554110403	0.927038312	nonessential	nonessential	none
VK055_RS06220	xthA	L	KPNRH_03184	0.062980524	4.540677043	0.862850429	1	nonessential	nonessential	none
VK055_RS06225	VK055_RS06225	P	KPNRH_03185	0.600348235	4.713057475	0.062020253	0.411750263	nonessential	nonessential	none
VK055_RS06230	VK055_RS06230	S	KPNRH_03186	0.152883773	4.624554966	0.623120618	0.945827546	nonessential	nonessential	none
VK055_RS06235	VK055_RS06235	S	KPNRH_03187	0.100705612	4.632372771	0.751825148	0.995921298	nonessential	nonessential	none
VK055_RS06240	VK055_RS06240	S	KPNRH_03188	0.241749229	5.441056248	0.26240795	0.754403505	nonessential	nonessential	none
VK055_RS06245	VK055_RS06245	P	KPNRH_03189	0.108903096	6.119762736	0.544081601	0.921646502	nonessential	nonessential	none
VK055_RS06250	VK055_RS06250	S	KPNRH_03190	-0.470567731	3.921029283	0.167144032	0.639319364	nonessential	nonessential	none
VK055_RS06255	VK055_RS06255	M	KPNRH_03191	0.236827138	5.436133324	0.33343347	0.805172153	nonessential	nonessential	none
VK055_RS06260	VK055_RS06260	I	KPNRH_03192	0.384102328	4.162045742	0.317416227	0.792551	nonessential	nonessential	none
VK055_RS06265	VK055_RS06265	L	KPNRH_03193	0.540537336	3.83024998	0.208740157	0.701127652	nonessential	nonessential	none
VK055_RS06275	VK055_RS06275	E	KPNRH_03194	0.425220196	5.250941259	0.081526361	0.477135222	nonessential	nonessential	none
VK055_RS06280	VK055_RS06280	C	KPNRH_03195	0.377693808	5.380221964	0.109907193	0.537626176	nonessential	nonessential	none
VK055_RS06285	VK055_RS06285	L	KPNRH_03196	-0.245498945	5.707562431	0.185438932	0.678411348	nonessential	nonessential	none
VK055_RS06290	selD	F	KPNRH_03197	0.22319597	4.970628636	0.388954343	0.843604933	nonessential	nonessential	none
VK055_RS06295	VK055_RS06295	I	KPNRH_03198	-0.182877861	5.23743451	0.535725389	0.918251784	nonessential	nonessential	none
VK055_RS27975	VK055_RS27975		NA	0.048620715	2.451048444	1	1	nonessential	nonessential	none
VK055_RS06300	VK055_RS06300	C	KPNRH_03201	-0.110304688	5.01492638	0.625121252	0.945827546	nonessential	nonessential	none
VK055_RS06305	sppA	OU	KPNRH_03202	0.200616749	6.321108722	0.207100044	0.699100539	nonessential	nonessential	none
VK055_RS06310	ansA	EJ	KPNRH_03203	-0.029889318	4.675854438	0.949538244	1	nonessential	nonessential	none
VK055_RS06315	pncA	Q	KPNRH_03204	0.512844514	5.091287093	0.04689719	0.362171169	nonessential	nonessential	none
VK055_RS06320	VK055_RS06320	G	KPNRH_03271	0.106610387	6.138670739	0.593116024	0.937221268	nonessential	nonessential	none
VK055_RS06325	VK055_RS06325	L	KPNRH_03272	0.667294523	4.628273953	0.024236687	0.256853367	nonessential	nonessential	none
VK055_RS06330	VK055_RS06330	S	KPNRH_03273	0.584348457	3.750527125	0.089369994	0.49358023	nonessential	nonessential	none
VK055_RS06335	msrB	O	KPNRH_03274	-0.371253848	3.821365535	0.336030126	0.806240671	nonessential	nonessential	none
VK055_RS06340	gapA	C	KPNRH_03275	-2.767236073	0.832618737	0.504083292	0.904468657	essential	essential	NA
VK055_RS06345	VK055_RS06345	G	KPNRH_03276	0.180055288	5.055148661	0.586149165	0.935949468	nonessential	nonessential	none
VK055_RS06350	VK055_RS06350	S	KPNRH_03277	0.336778643	4.829031992	0.298637151	0.781391346	nonessential	nonessential	none
VK055_RS06355	VK055_RS06355	M	KPNRH_03278	0.207910952	5.156933833	0.419696988	0.86658266	nonessential	nonessential	none
VK055_RS06360	VK055_RS06360	T	KPNRH_03279	0.301332182	6.760218665	0.052815835	0.38541076	nonessential	nonessential	none
VK055_RS06365	VK055_RS06365	S	KPNRH_03280	0.24004651	6.140679598	0.160555587	0.629351278	nonessential	nonessential	none
VK055_RS06370	VK055_RS06370		KPNRH_03281	0.046534858	5.019443875	0.882713089	1	nonessential	nonessential	none
VK055_RS06375	VK055_RS06375	O	KPNRH_03282	0.157665212	4.540580319	0.632902335	0.949548361	nonessential	nonessential	none
VK055_RS06380	VK055_RS06380	S	KPNRH_03283	0.234651256	4.299636766	0.453781373	0.888062904	nonessential	nonessential	none
VK055_RS06390	VK055_RS06390	K	KPNRH_03284	0.175155789	5.275125903	0.41285681	0.861083646	nonessential	nonessential	none
VK055_RS06395	VK055_RS06395	EGP	KPNRH_03285	-0.254517874	5.765871353	0.212899403	0.704308238	nonessential	nonessential	none
VK055_RS06400	VK055_RS06400	IQ	KPNRH_03286	-0.021005394	4.424956936	1	1	nonessential	nonessential	none
VK055_RS06405	VK055_RS06405	K	KPNRH_03287	-0.007015256	5.613964447	1	1	nonessential	nonessential	none
VK055_RS06410	VK055_RS06410	L	NA	0.115264992	5.93506311	0.613532298	0.943347386	nonessential	nonessential	none
VK055_RS06415	umuD	KT	NA	0.080911757	5.074290058	0.793691009	1	nonessential	nonessential	none
VK055_RS06420	VK055_RS06420	S	KPNRH_03292	1.318769218	3.707953624	0.001140437	0.03444286	nonessential	nonessential	enriched
VK055_RS06425	VK055_RS06425	M	KPNRH_03293	0.051329086	7.553399877	0.643813135	0.95455166	nonessential	nonessential	none
VK055_RS06430	VK055_RS06430	S	KPNRH_03294	0.247163361	4.530242301	0.433864084	0.872319036	nonessential	nonessential	none
VK055_RS06435	VK055_RS06435	S	KPNRH_03295	-0.21199804	5.136323097	0.438292153	0.874885849	nonessential	nonessential	none
VK055_RS06440	VK055_RS06440	K	KPNRH_03296	-0.311904451	5.065337851	0.194471121	0.685029774	nonessential	nonessential	none
VK055_RS06445	VK055_RS06445	P	KPNRH_03297	0.20893568	6.023842915	0.284328181	0.770791169	nonessential	nonessential	none
VK055_RS06450	VK055_RS06450	F	KPNRH_03298	0.204342082	5.153172937	0.372959966	0.840756574	nonessential	nonessential	none
VK055_RS06455	VK055_RS06455	S	KPNRH_03299	0.397521792	4.652099262	0.22013928	0.709831109	nonessential	nonessential	none
VK055_RS06460	VK055_RS06460	S	KPNRH_03300	0.032384813	4.400131284	0.942257434	1	nonessential	nonessential	none
VK055_RS06465	VK055_RS06465		KPNRH_03301	-0.37617112	3.767788377	0.371427395	0.840664644	nonessential	nonessential	none
VK055_RS06470	VK055_RS06470	T	KPNRH_03302	0.277198389	5.552089049	0.187888559	0.680608954	nonessential	nonessential	none
VK055_RS27980	yoaK		KPNRH_03303	0.329635296	1.484147397	0.761160909	0.998421833	nonessential	nonessential	none
VK055_RS27985	yoaJ		NA	-0.088457234	2.069186491	1	1	nonessential	nonessential	none
VK055_RS27990	VK055_RS27990		NA	0.090457918	2.609746586	1	1	nonessential	nonessential	none
VK055_RS06485	VK055_RS06485	S	KPNRH_03304	-0.139612772	3.766423109	0.739156296	0.993629967	nonessential	nonessential	none
VK055_RS06490	leuE	E	KPNRH_03305	0.208578247	5.449227735	0.295219821	0.780177921	nonessential	nonessential	none
VK055_RS06495	lpxP	M	KPNRH_03306	0.086309927	7.031430578	0.514350496	0.910383816	nonessential	nonessential	none
VK055_RS06510	VK055_RS06510	EJ	KPNRH_03307	0.17428694	7.076180819	0.214663766	0.705913613	nonessential	nonessential	none
VK055_RS06515	VK055_RS06515	T	KPNRH_03308	0.299466007	6.616323457	0.034034645	0.311164776	nonessential	nonessential	none
VK055_RS06520	VK055_RS06520	T	KPNRH_03309	0.025144379	6.176541265	0.889422107	1	nonessential	nonessential	none
VK055_RS06525	VK055_RS06525	K	KPNRH_03310	-0.049722246	4.801103686	0.9168454	1	nonessential	nonessential	none
VK055_RS06530	VK055_RS06530	H	KPNRH_03311	-0.070792741	6.344566049	0.675177419	0.97472012	nonessential	nonessential	none
VK055_RS06540	VK055_RS06540	T	KPNRH_03312	0.02325888	8.32935685	0.812532218	1	nonessential	nonessential	none
VK055_RS06545	VK055_RS06545		NA	0.320331028	6.983230012	0.011120056	0.157066766	nonessential	nonessential	none
VK055_RS06550	VK055_RS06550	L	NA	0.192421534	7.583204304	0.092794473	0.500207377	nonessential	nonessential	none
VK055_RS06555	VK055_RS06555		KPNRH_03314	0.041520993	6.861847266	0.782341337	1	nonessential	nonessential	none
VK055_RS06560	cydB	C	KPNRH_03315	0.430716246	6.148377114	0.007756348	0.128124345	nonessential	nonessential	none
VK055_RS06565	VK055_RS06565	C	KPNRH_03316	0.042000102	6.438981467	0.811633839	1	nonessential	nonessential	none
VK055_RS06570	VK055_RS06570	P	KPNRH_03317	0.044282515	5.922849017	0.851082765	1	nonessential	nonessential	none
VK055_RS06575	VK055_RS06575	S	KPNRH_03318	0.24971723	7.045648358	0.061944445	0.411750263	nonessential	nonessential	none
VK055_RS06580	VK055_RS06580	S	KPNRH_03319	0.050885335	8.449207733	0.525764813	0.915592369	nonessential	nonessential	none
VK055_RS06585	VK055_RS06585		KPNRH_03320	0.173837325	7.467701402	0.170783417	0.647647931	nonessential	nonessential	none
VK055_RS06595	VK055_RS06595	E	KPNRH_03321	0.230730561	7.88090487	0.011890176	0.166019558	nonessential	nonessential	none
VK055_RS06600	VK055_RS06600	S	KPNRH_03322	0.090942681	3.594823867	0.872033727	1	nonessential	nonessential	none
VK055_RS26735	VK055_RS26735		NA	0.902675632	3.396914693	0.068659073	0.434513851	nonessential	nonessential	none
VK055_RS06610	VK055_RS06610	S	KPNRH_03323	0.990692901	3.326422867	0.016561179	0.209074161	nonessential	nonessential	none
VK055_RS06615	VK055_RS06615	S	KPNRH_03324	0.516440182	4.896079866	0.077302812	0.463603555	nonessential	nonessential	none
VK055_RS06620	VK055_RS06620	K	KPNRH_03325	0.276414445	5.949565252	0.129691076	0.575054244	nonessential	nonessential	none
VK055_RS06625	VK055_RS06625	C	KPNRH_03326	-1.96221637	0.725403783	1	1	essential	essential	NA
VK055_RS06630	rluE	J	KPNRH_03327	-0.427625806	4.719986027	0.185648878	0.678446732	nonessential	nonessential	none
VK055_RS06635	VK055_RS06635	L	KPNRH_03328	-0.122046607	4.22480203	0.717394166	0.988572062	nonessential	nonessential	none
VK055_RS06640	mnmA	J	KPNRH_03329	NA	NA	NA	NA	essential	essential	NA
VK055_RS06645	hflD	S	KPNRH_03330	NA	NA	NA	NA	essential	essential	NA
VK055_RS06650	purB	F	KPNRH_03331	-0.166871205	0.832244499	1	1	essential	essential	NA
VK055_RS06655	VK055_RS06655	G	KPNRH_03332	-0.030364691	3.154101793	1	1	nonessential	nonessential	none
VK055_RS06660	VK055_RS06660	K	KPNRH_03333	0.005266107	5.036071648	1	1	nonessential	nonessential	none
VK055_RS06665	phoP	K	KPNRH_03334	-0.110371392	4.03738556	0.755915502	0.996638594	nonessential	nonessential	none
VK055_RS06670	phoQ	T	KPNRH_03335	-0.199191344	5.646964633	0.426548497	0.868249783	nonessential	nonessential	none
VK055_RS06675	VK055_RS06675	S	KPNRH_03336	0.287327995	5.453404313	0.172853447	0.652894927	nonessential	nonessential	none
VK055_RS06680	pepT	E	KPNRH_03337	-0.107951096	6.376659974	0.565225954	0.930836794	nonessential	nonessential	none
VK055_RS06685	potA	P	KPNRH_03338	-0.18221179	5.015303743	0.424951047	0.868249783	nonessential	nonessential	none
VK055_RS06690	potB	P	KPNRH_03339	0.307743618	5.083385202	0.237400505	0.724845025	nonessential	nonessential	none
VK055_RS06695	potC	P	KPNRH_03340	0.230661081	4.345227073	0.537613027	0.918579341	nonessential	nonessential	none
VK055_RS06700	potD	P	KPNRH_03341	0.605710407	4.09013591	0.213041318	0.704308238	nonessential	nonessential	none
VK055_RS06705	VK055_RS06705	C	KPNRH_03342	0.564490704	5.893928652	0.006666097	0.113978561	nonessential	nonessential	none
VK055_RS06710	VK055_RS06710	IQ	KPNRH_03343	-0.150638346	6.047099551	0.511654227	0.908761507	nonessential	nonessential	none
VK055_RS06715	tkt	G	NA	0.339273977	5.034588873	0.220862803	0.710543489	nonessential	nonessential	none
VK055_RS06720	tal	G	NA	0.401122744	6.436832639	0.010928569	0.155485559	nonessential	nonessential	none
VK055_RS06725	rpiB	G	NA	0.124477155	8.62712361	0.097598358	0.509562616	nonessential	nonessential	none
VK055_RS06730	VK055_RS06730	G	NA	0.12901005	8.618719539	0.147366154	0.607028967	nonessential	nonessential	none
VK055_RS06735	VK055_RS06735	U	NA	0.166777027	8.101259185	0.107336885	0.531286211	nonessential	nonessential	none
VK055_RS06740	VK055_RS06740	G	NA	0.189014244	9.147459299	0.004846128	0.093340636	nonessential	nonessential	none
VK055_RS06745	pdxA	H	NA	0.225569486	4.899383117	0.364784084	0.837696908	nonessential	nonessential	none
VK055_RS06750	VK055_RS06750	G	NA	0.17805853	5.173177399	0.453758613	0.888062904	nonessential	nonessential	none
VK055_RS06755	VK055_RS06755	K	NA	-0.186303033	4.254961591	0.56492734	0.930836794	nonessential	nonessential	none
VK055_RS06760	VK055_RS06760		KPNRH_03344	-1.129902632	3.02687065	0.014760164	0.19144727	nonessential	nonessential	none
VK055_RS06765	cobB	K	KPNRH_03345	0.387672307	3.817881766	0.227538169	0.714089943	nonessential	nonessential	none
VK055_RS06770	nagK	F	KPNRH_03346	0.397951327	4.55418244	0.298754148	0.781391346	nonessential	nonessential	none
VK055_RS06775	lolE	M	KPNRH_03347	1.795402011	0.725225241	1	1	essential	essential	NA
VK055_RS06780	lolD	V	KPNRH_03348	NA	NA	NA	NA	essential	essential	NA
VK055_RS06785	lolC	M	KPNRH_03349	NA	NA	NA	NA	essential	essential	NA
VK055_RS06795	VK055_RS06795	L	KPNRH_03350	-0.134489113	6.842471015	0.426812673	0.868249783	nonessential	nonessential	none
VK055_RS06800	VK055_RS06800	M	KPNRH_03351	0.050940362	5.493349502	0.872003614	1	nonessential	nonessential	none
VK055_RS06805	VK055_RS06805	S	KPNRH_03352	-0.027998661	4.820911	0.966050457	1	nonessential	nonessential	none
VK055_RS06815	VK055_RS06815	K	KPNRH_03353	0.177886791	5.208669422	0.511795223	0.908761507	nonessential	nonessential	none
VK055_RS06825	VK055_RS06825	H	KPNRH_03354	-0.175641052	6.04754717	0.337409299	0.806604776	nonessential	nonessential	none
VK055_RS06830	VK055_RS06830	S	KPNRH_03355	0.57216503	3.854582406	0.248368828	0.735753738	nonessential	nonessential	none
VK055_RS06835	VK055_RS06835	C	KPNRH_03356	-2.405451537	1.273289277	0.135501249	0.582368501	nonessential	essential	none
VK055_RS06840	VK055_RS06840	S	KPNRH_03357	-0.323423043	3.741674002	0.522243477	0.914049673	nonessential	nonessential	none
VK055_RS06845	nagZ	G	KPNRH_03358	0.228520736	4.561438121	0.538630097	0.919976849	nonessential	nonessential	none
VK055_RS06850	thiK	M	KPNRH_03359	-0.014300823	4.390858307	1	1	nonessential	nonessential	none
VK055_RS06855	lpoB	M	KPNRH_03360	-0.18288136	3.955872444	0.590696752	0.937221268	nonessential	nonessential	none
VK055_RS06860	VK055_RS06860	S	KPNRH_03361	-0.572948202	3.581514315	0.163043171	0.632468468	nonessential	nonessential	none
VK055_RS06865	hinT	FG	KPNRH_03362	-0.157821878	2.753186347	0.773637341	1	nonessential	nonessential	none
VK055_RS06870	ptsG	G	KPNRH_03363	0.115367222	5.349162191	0.626863793	0.945827546	nonessential	nonessential	none
VK055_RS06875	VK055_RS06875	L	KPNRH_03364	-0.126385533	5.043139332	0.604360821	0.940832324	nonessential	nonessential	none
VK055_RS06880	holB	L	KPNRH_03365	NA	NA	NA	NA	essential	essential	NA
VK055_RS06885	VK055_RS06885	F	KPNRH_03366	-1.962217013	0.725403783	1	1	essential	essential	NA
VK055_RS06890	yceG	F	KPNRH_03367	-0.667944663	3.176047236	0.131568902	0.575525369	nonessential	ambigiuous	none
VK055_RS06895	pabC	EH	KPNRH_03368	-2.772546297	4.057191235	2.03E-14	2.83E-12	nonessential	nonessential	depleted
VK055_RS06900	fabF	I	KPNRH_03369	0.384829069	3.213282709	0.440851819	0.876813362	nonessential	nonessential	none
VK055_RS06905	acpP	IQ	KPNRH_03370	NA	NA	NA	NA	essential	essential	NA
VK055_RS06910	fabG	IQ	KPNRH_03371	NA	NA	NA	NA	essential	essential	NA
VK055_RS06915	fabD	I	KPNRH_03372	NA	NA	NA	NA	essential	essential	NA
VK055_RS06920	VK055_RS06920	I	KPNRH_03373	NA	NA	NA	NA	essential	essential	NA
VK055_RS06925	plsX	I	KPNRH_03374	-0.861995955	2.884541678	0.131329395	0.575525369	nonessential	nonessential	none
VK055_RS06930	rpmF	J	KPNRH_03375	-1.963870616	0.725501778	1	1	nonessential	essential	none
VK055_RS06935	yceD	S	KPNRH_03376	0.974983919	1.272405216	0.464698936	0.894083647	nonessential	nonessential	none
VK055_RS06940	VK055_RS06940	D	KPNRH_03378	0.314519188	5.517702578	0.103560381	0.522953097	nonessential	nonessential	none
VK055_RS06945	rluC	J	KPNRH_03379	-0.08387018	4.435444252	0.838185077	1	nonessential	nonessential	none
VK055_RS06950	VK055_RS06950	J	KPNRH_03381	-1.831852667	1.883908739	0.01723521	0.211969087	essential	essential	NA
VK055_RS06955	VK055_RS06955	K	KPNRH_03382	-0.179615444	5.210627637	0.483441191	0.90294698	nonessential	nonessential	none
VK055_RS06960	VK055_RS06960	EGP	KPNRH_03383	-0.170373085	5.319338042	0.5095247	0.908161617	nonessential	nonessential	none
VK055_RS06965	murJ	S	KPNRH_03384	NA	NA	NA	NA	essential	essential	NA
VK055_RS06970	VK055_RS06970	S	KPNRH_03385	0.459890527	4.423178944	0.098624519	0.511273703	nonessential	nonessential	none
VK055_RS06975	VK055_RS06975	S	KPNRH_03386	-0.140483043	5.059666273	0.586663161	0.935949468	nonessential	nonessential	none
VK055_RS06980	rimJ	J	KPNRH_03387	0.161380014	4.894358783	0.514949803	0.910383816	nonessential	nonessential	none
VK055_RS06985	mdtH	U	KPNRH_03388	0.053676926	6.089512827	0.801119162	1	nonessential	nonessential	none
VK055_RS06990	VK055_RS06990	S	KPNRH_03389	0.264368678	4.982678642	0.352038795	0.823681544	nonessential	nonessential	none
VK055_RS06995	pyrC	F	KPNRH_03390	-0.368994989	4.485605039	0.1777192	0.663621195	nonessential	nonessential	none
VK055_RS07000	dinI	S	KPNRH_03391	0.192281353	3.711804497	0.695666261	0.980448047	nonessential	nonessential	none
VK055_RS26745	VK055_RS26745		NA	-0.128493154	4.02589148	0.715243399	0.988256618	nonessential	nonessential	none
VK055_RS07005	bssS	S	KPNRH_03392	-0.356233818	5.675763636	0.102620373	0.520509527	nonessential	nonessential	none
VK055_RS07010	solA	E	KPNRH_03393	-0.068447741	5.285262912	0.830666329	1	nonessential	nonessential	none
VK055_RS07015	VK055_RS07015	S	KPNRH_03394	0.542093206	2.416327189	0.440714932	0.876813362	nonessential	nonessential	none
VK055_RS07020	VK055_RS07020	S	KPNRH_03395	-0.090706664	5.460376574	0.645507092	0.955910907	nonessential	nonessential	none
VK055_RS07030	VK055_RS07030	M	KPNRH_03396	0.18722692	5.326608245	0.397772043	0.84787378	nonessential	nonessential	none
VK055_RS07035	mdtG	EGP	KPNRH_03397	-0.249851445	5.059715766	0.272363978	0.761673635	nonessential	nonessential	none
VK055_RS07040	VK055_RS07040	S	KPNRH_03398	0.166005075	3.154270815	0.732149758	0.993378946	nonessential	nonessential	none
VK055_RS07045	VK055_RS07045	S	KPNRH_03399	0.536091001	2.668201239	0.357044279	0.828393495	nonessential	nonessential	none
VK055_RS07050	mdoH	M	KPNRH_03400	-0.263865766	4.627394554	0.365612288	0.838780501	nonessential	nonessential	none
VK055_RS07055	mdoG	P	KPNRH_03401	-0.153773328	6.105590121	0.411729584	0.860359461	nonessential	nonessential	none
VK055_RS07060	mdoC	I	KPNRH_03402	0.051615952	6.127542506	0.847023984	1	nonessential	nonessential	none
VK055_RS07065	VK055_RS07065	K	KPNRH_03403	-0.114675236	4.477169209	0.722483394	0.989331264	nonessential	nonessential	none
VK055_RS07070	VK055_RS07070	S	KPNRH_03404	-0.302643473	4.485824132	0.294420133	0.779507428	nonessential	nonessential	none
VK055_RS07075	VK055_RS07075	S	KPNRH_03405	0.012988241	4.42604084	1	1	nonessential	nonessential	none
VK055_RS07080	VK055_RS07080	S	KPNRH_03406	-0.08983945	3.792668277	0.913986597	1	nonessential	nonessential	none
VK055_RS07085	VK055_RS07085	E	KPNRH_03407	0.01868205	5.779221683	0.96899993	1	nonessential	nonessential	none
VK055_RS07090	ghrA	EH	KPNRH_03408	0.260687249	5.733627858	0.194697642	0.685029774	nonessential	nonessential	none
VK055_RS07095	VK055_RS07095		NA	NA	NA	NA	NA	essential	essential	NA
VK055_RS26385	VK055_RS26385		NA	0.390629778	2.153893647	0.698025996	0.981527326	nonessential	nonessential	none
VK055_RS07100	VK055_RS07100	K	KPNRH_03410	0.247472459	4.372317885	0.444558789	0.880266144	nonessential	nonessential	none
VK055_RS07105	VK055_RS07105	S	KPNRH_03411	0.253263005	5.143007594	0.308689599	0.788830324	nonessential	nonessential	none
VK055_RS07110	VK055_RS07110	Q	KPNRH_03412	0.035960488	5.463370794	0.901669282	1	nonessential	nonessential	none
VK055_RS07115	VK055_RS07115		NA	NA	NA	NA	NA	essential	essential	NA
VK055_RS26760	VK055_RS26760		NA	0.207064638	5.530645101	0.380437701	0.843289102	nonessential	nonessential	none
VK055_RS26765	VK055_RS26765	L	NA	0.358754414	7.441426377	0.009947508	0.149611755	nonessential	nonessential	none
VK055_RS27995	VK055_RS27995		NA	0.141417612	7.48848565	0.204976842	0.698498009	nonessential	nonessential	none
VK055_RS26770	VK055_RS26770		NA	-0.04222717	5.834856576	0.834121806	1	nonessential	nonessential	none
VK055_RS26775	VK055_RS26775		NA	0.156237639	7.661790939	0.158947495	0.6266595	nonessential	nonessential	none
VK055_RS07120	VK055_RS07120		NA	0.108615747	9.870508102	0.063358087	0.415890193	nonessential	nonessential	none
VK055_RS07125	VK055_RS07125		NA	0.137681472	7.210575602	0.241035837	0.728391637	nonessential	nonessential	none
VK055_RS07130	VK055_RS07130		NA	-0.012440377	6.411692162	0.954606522	1	nonessential	nonessential	none
VK055_RS07135	VK055_RS07135		NA	0.400293013	6.495768432	0.006024871	0.107490135	nonessential	nonessential	none
VK055_RS07140	VK055_RS07140		NA	-0.047202357	6.707446784	0.755174023	0.996469812	nonessential	nonessential	none
VK055_RS26780	VK055_RS26780	K	NA	0.134507155	8.04618555	0.114192217	0.545873387	nonessential	nonessential	none
VK055_RS07150	VK055_RS07150		NA	0.133462081	8.77615552	0.059491867	0.409513057	nonessential	nonessential	none
VK055_RS07155	VK055_RS07155	L	NA	0.191002388	9.23515373	0.025058058	0.260594597	nonessential	nonessential	none
VK055_RS26785	VK055_RS26785		NA	0.320427078	6.057031526	0.050736393	0.379278146	nonessential	nonessential	none
VK055_RS07160	VK055_RS07160	O	KPNRH_03414	0.029242133	8.317988528	0.740872664	0.994231818	nonessential	nonessential	none
VK055_RS07165	phoH	T	KPNRH_03415	-0.001404049	7.390272224	1	1	nonessential	nonessential	none
VK055_RS07170	efeB	P	KPNRH_03416	-0.614969876	5.387915341	0.001744774	0.046973941	nonessential	nonessential	none
VK055_RS07175	VK055_RS07175	P	KPNRH_03417	-0.05797596	5.561602784	0.81011315	1	nonessential	nonessential	none
VK055_RS07180	VK055_RS07180	P	KPNRH_03418	-0.258113829	6.092085732	0.109048662	0.53553115	nonessential	nonessential	none
VK055_RS07185	VK055_RS07185	F	KPNRH_03419	0.049639746	9.760830439	0.429641305	0.869902658	nonessential	nonessential	none
VK055_RS07190	VK055_RS07190	J	KPNRH_03420	-0.013096698	5.408436501	1	1	nonessential	nonessential	none
VK055_RS07195	putP	E	KPNRH_03421	0.083615594	8.613325315	0.282075903	0.770559273	nonessential	nonessential	none
VK055_RS07200	putA	C	KPNRH_03422	0.12922752	7.862033239	0.227341971	0.714089943	nonessential	nonessential	none
VK055_RS07205	VK055_RS07205	S	KPNRH_03423	0.539559826	3.86818197	0.104026504	0.52422043	nonessential	nonessential	none
VK055_RS07210	rutR	K	KPNRH_03424	0.125972436	4.983175158	0.592543475	0.937221268	nonessential	nonessential	none
VK055_RS07215	rutA	C	KPNRH_03425	0.497028821	5.319773405	0.023830204	0.25483196	nonessential	nonessential	none
VK055_RS07220	rutB	Q	KPNRH_03426	-0.093703918	4.890117889	0.760920936	0.998421833	nonessential	nonessential	none
VK055_RS07225	rutC	J	KPNRH_03427	0.033763286	3.468447775	1	1	nonessential	nonessential	none
VK055_RS07230	rutD	I	KPNRH_03428	0.381341809	4.880834926	0.141345879	0.592242881	nonessential	nonessential	none
VK055_RS07235	VK055_RS07235	C	KPNRH_03429	-0.184596569	4.366786153	0.651127202	0.960257314	nonessential	nonessential	none
VK055_RS07240	rutF	C	KPNRH_03430	0.089409601	4.60914976	0.795429356	1	nonessential	nonessential	none
VK055_RS07245	rutG	F	KPNRH_03431	0.059452723	6.198117274	0.730495388	0.993378946	nonessential	nonessential	none
VK055_RS07250	VK055_RS07250	EG	KPNRH_03432	-0.025433639	5.382030137	0.964422649	1	nonessential	nonessential	none
VK055_RS07255	VK055_RS07255		NA	0.230258047	4.578994742	0.492404114	0.904468657	nonessential	nonessential	none
VK055_RS07265	wrbA	S	KPNRH_03433	0.22272266	5.303123721	0.380898236	0.843289102	nonessential	nonessential	none
VK055_RS07270	VK055_RS07270	S	KPNRH_03434	0.040439495	3.932173106	0.939456995	1	nonessential	nonessential	none
VK055_RS07275	VK055_RS07275	S	KPNRH_03435	0.402206643	6.405996565	0.043588017	0.349791181	nonessential	nonessential	none
VK055_RS07280	VK055_RS07280	K	KPNRH_03436	0.427060113	3.546997923	0.300236794	0.78321943	nonessential	nonessential	none
VK055_RS07285	VK055_RS07285	S	KPNRH_03437	-0.043977041	5.715272525	0.86439598	1	nonessential	nonessential	none
VK055_RS07290	VK055_RS07290		KPNRH_03438	0.53771199	3.930691877	0.215061123	0.705913613	nonessential	nonessential	none
VK055_RS28000	VK055_RS28000		KPNRH_03439	0.398743376	3.60913933	0.358323516	0.829948209	nonessential	nonessential	none
VK055_RS07300	VK055_RS07300	E	KPNRH_03440	-0.212970349	5.933601321	0.325681493	0.801743415	nonessential	nonessential	none
VK055_RS26790	VK055_RS26790		NA	-0.142934383	3.943165334	0.728360325	0.992193252	nonessential	nonessential	none
VK055_RS07305	VK055_RS07305	E	KPNRH_03441	-0.120062065	6.286736478	0.461113992	0.89202401	nonessential	nonessential	none
VK055_RS07310	puuD	E	KPNRH_03442	0.227407223	6.106208218	0.212808257	0.704308238	nonessential	nonessential	none
VK055_RS07315	puuR	K	KPNRH_03443	0.172884227	6.733383861	0.300423736	0.783287783	nonessential	nonessential	none
VK055_RS07320	puuC	C	KPNRH_03444	0.069088008	8.649197544	0.387354209	0.843289102	nonessential	nonessential	none
VK055_RS07325	VK055_RS07325	E	KPNRH_03445	-0.000144709	6.00424426	1	1	nonessential	nonessential	none
VK055_RS07330	VK055_RS07330	K	KPNRH_03446	0.210435426	5.51776975	0.37657488	0.843289102	nonessential	nonessential	none
VK055_RS07335	VK055_RS07335	CE	KPNRH_03447	0.216505855	5.920542431	0.228512012	0.714723386	nonessential	nonessential	none
VK055_RS07340	VK055_RS07340	M	KPNRH_03448	0.104652512	7.162645125	0.420398401	0.86658266	nonessential	nonessential	none
VK055_RS07345	VK055_RS07345	P	KPNRH_03449	0.128479394	5.968226102	0.560462989	0.929051137	nonessential	nonessential	none
VK055_RS07350	VK055_RS07350	C	KPNRH_03450	0.069210061	6.163992117	0.735586874	0.993378946	nonessential	nonessential	none
VK055_RS07355	VK055_RS07355	C	KPNRH_03451	0.265071617	6.09761181	0.114459408	0.545873387	nonessential	nonessential	none
VK055_RS07360	ptsP	G	NA	0.237515436	7.172826425	0.051405908	0.381046365	nonessential	nonessential	none
VK055_RS07365	VK055_RS07365	G	NA	-0.025848992	5.883459523	0.910315437	1	nonessential	nonessential	none
VK055_RS07370	VK055_RS07370	G	NA	-0.95411253	3.782984273	0.019650329	0.23018282	nonessential	nonessential	none
VK055_RS07375	VK055_RS07375	C	NA	0.074159036	7.035158822	0.551860169	0.926000694	nonessential	nonessential	none
VK055_RS07380	VK055_RS07380	O	NA	0.235951542	5.587892453	0.216427043	0.705913613	nonessential	nonessential	none
VK055_RS07385	VK055_RS07385	G	NA	0.472686751	4.129899052	0.284420625	0.770791169	nonessential	nonessential	none
VK055_RS07390	VK055_RS07390	Q	NA	-0.104814744	5.460700554	0.647725081	0.95734435	nonessential	nonessential	none
VK055_RS07395	VK055_RS07395	K	NA	0.032446986	6.200134907	0.85794275	1	nonessential	nonessential	none
VK055_RS07400	VK055_RS07400	T	NA	0.216507046	5.756689959	0.312370419	0.791154394	nonessential	nonessential	none
VK055_RS07405	VK055_RS07405	P	NA	0.433213121	6.020860475	0.013859943	0.185318908	nonessential	nonessential	none
VK055_RS07410	VK055_RS07410	P	NA	0.168872467	6.685414778	0.333527027	0.805172153	nonessential	nonessential	none
VK055_RS07415	VK055_RS07415	P	NA	0.066270812	7.819610689	0.57273588	0.932835379	nonessential	nonessential	none
VK055_RS07420	VK055_RS07420	T	KPNRH_03454	0.102812312	10.52412289	0.025328624	0.260594597	nonessential	nonessential	none
VK055_RS07425	VK055_RS07425	T	NA	0.390388304	5.334302385	0.134446281	0.581720254	nonessential	nonessential	none
VK055_RS07430	VK055_RS07430	G	NA	0.052404984	10.63172669	0.300994429	0.783936853	nonessential	nonessential	none
VK055_RS07435	VK055_RS07435		NA	NA	NA	NA	NA	essential	essential	NA
VK055_RS07440	VK055_RS07440	E	KPNRH_03456	0.247004912	7.810637829	0.006020559	0.107490135	nonessential	nonessential	none
VK055_RS07445	yccA	S	KPNRH_03457	0.072370993	7.316962754	0.530270111	0.91720084	nonessential	nonessential	none
VK055_RS07450	tusE	P	KPNRH_03458	NA	NA	NA	NA	essential	essential	NA
VK055_RS07455	VK055_RS07455	C	KPNRH_03459	0.021421986	4.888880074	0.957678033	1	nonessential	nonessential	none
VK055_RS07460	VK055_RS07460	K	KPNRH_03460	0.229100443	5.917905695	0.293450299	0.779282456	nonessential	nonessential	none
VK055_RS07465	VK055_RS07465	S	KPNRH_03461	0.472028895	5.562358223	0.043643143	0.349791181	nonessential	nonessential	none
VK055_RS07470	rlmI	J	KPNRH_03462	0.168259033	5.822439911	0.420331164	0.86658266	nonessential	nonessential	none
VK055_RS07475	hspQ	S	KPNRH_03463	-0.357687204	3.969132687	0.269859905	0.760075174	nonessential	nonessential	none
VK055_RS07480	VK055_RS07480	S	KPNRH_03464	-0.605365233	4.187661633	0.036376666	0.321129516	nonessential	nonessential	none
VK055_RS07485	mgsA	G	KPNRH_03465	-0.417501568	5.006178525	0.191137881	0.684575825	nonessential	nonessential	none
VK055_RS07490	helD	L	KPNRH_03466	0.003866353	7.030374447	0.982070705	1	nonessential	nonessential	none
VK055_RS07495	VK055_RS07495	S	KPNRH_03467	0.336758554	5.5125175	0.143880199	0.599254878	nonessential	nonessential	none
VK055_RS07500	yccS	S	KPNRH_03468	0.071337574	7.265155363	0.569093155	0.93110288	nonessential	nonessential	none
VK055_RS07505	VK055_RS07505	K	KPNRH_03469	0.01991797	5.208305473	0.971288541	1	nonessential	nonessential	none
VK055_RS26795	VK055_RS26795		NA	0.309491285	4.122015043	0.335629476	0.806093753	nonessential	nonessential	none
VK055_RS07510	sulA	D	KPNRH_03470	0.039446194	6.25471955	0.829188356	1	nonessential	nonessential	none
VK055_RS07515	ompA	M	KPNRH_03471	-1.073725019	4.387717166	0.002776053	0.064417659	nonessential	nonessential	none
VK055_RS07520	matP	D	KPNRH_03472	-0.35341057	4.19636911	0.325819173	0.801743415	nonessential	nonessential	none
VK055_RS07525	VK055_RS07525	O	KPNRH_03473	-0.179268118	5.470740111	0.422031628	0.867316954	nonessential	nonessential	none
VK055_RS07530	fabA	I	KPNRH_03474	NA	NA	NA	NA	essential	essential	NA
VK055_RS07535	VK055_RS07535	J	NA	-3.364743999	1.669855279	0.002668318	0.063427861	nonessential	nonessential	none
VK055_RS07540	pqiC	S	KPNRH_03475	-0.020099212	5.095288821	0.969302112	1	nonessential	nonessential	none
VK055_RS07545	pqiB	Q	KPNRH_03476	0.214885428	5.84407672	0.302962331	0.786138733	nonessential	nonessential	none
VK055_RS07550	pqiA	S	KPNRH_03477	0.112423138	5.532430435	0.630074474	0.948225112	nonessential	nonessential	none
VK055_RS07555	VK055_RS07555	S	KPNRH_03478	-0.134991577	6.390001491	0.43469984	0.872443294	nonessential	nonessential	none
VK055_RS07560	rlmKL	J	KPNRH_03479	-0.012835634	6.6309958	0.957929733	1	nonessential	nonessential	none
VK055_RS07565	VK055_RS07565	C	KPNRH_03480	0.206677261	6.987803768	0.173781835	0.654434992	nonessential	nonessential	none
VK055_RS07570	zapC	D	KPNRH_03481	-0.048963474	6.809040994	0.752939612	0.995921298	nonessential	nonessential	none
VK055_RS07575	pyrD	F	KPNRH_03482	0.036671987	9.082091689	0.568859445	0.93110288	nonessential	nonessential	none
VK055_RS07580	ssuE	S	KPNRH_03484	0.12565212	5.158814692	0.568264483	0.93110288	nonessential	nonessential	none
VK055_RS07585	VK055_RS07585	P	KPNRH_03485	0.193057653	6.55633609	0.203037684	0.695782444	nonessential	nonessential	none
VK055_RS07590	ssuD	C	KPNRH_03486	0.026575679	5.624869604	0.947179904	1	nonessential	nonessential	none
VK055_RS07595	ssuC	P	KPNRH_03487	0.015537559	5.828093718	0.939705816	1	nonessential	nonessential	none
VK055_RS07600	ssuB	P	KPNRH_03488	0.100405659	5.22774173	0.751345467	0.995921298	nonessential	nonessential	none
VK055_RS07605	pepN	E	KPNRH_03489	-0.237917764	7.366258964	0.026150961	0.263707354	nonessential	nonessential	none
VK055_RS07615	pncB	F	KPNRH_03490	-0.087176238	6.873519429	0.55609764	0.928725068	nonessential	nonessential	none
VK055_RS07620	VK055_RS07620	S	KPNRH_03491	-0.042531286	6.576513606	0.80947715	1	nonessential	nonessential	none
VK055_RS07625	VK055_RS07625	E	KPNRH_03492	-0.1331332	6.275803064	0.406169751	0.854236166	nonessential	nonessential	none
VK055_RS07630	VK055_RS07630	E	KPNRH_03493	0.236828309	7.846645534	0.013386312	0.181703342	nonessential	nonessential	none
VK055_RS07635	dpaL	E	KPNRH_03494	-0.007471986	7.640449016	0.973527131	1	nonessential	nonessential	none
VK055_RS07640	VK055_RS07640	K	KPNRH_03495	0.143440564	7.339849564	0.261063753	0.752141483	nonessential	nonessential	none
VK055_RS07645	asnS	J	KPNRH_03496	NA	NA	NA	NA	essential	essential	NA
VK055_RS07650	ompK35	M	KPNRH_03497	0.116356353	7.067527274	0.356559913	0.828393495	nonessential	nonessential	none
VK055_RS07655	VK055_RS07655	E	KPNRH_03498	-0.190420961	5.570061139	0.351815281	0.823681544	nonessential	nonessential	none
VK055_RS07660	VK055_RS07660	P	KPNRH_03499	0.09080381	5.355673571	0.696915516	0.981239327	nonessential	nonessential	none
VK055_RS07665	VK055_RS07665	S	KPNRH_03500	0.311067807	6.903422357	0.013000305	0.177452347	nonessential	nonessential	none
VK055_RS07670	ldtD	M	KPNRH_03502	0.040648937	7.236991524	0.750399333	0.995921298	nonessential	nonessential	none
VK055_RS07675	mukB	D	KPNRH_03503	NA	NA	NA	NA	essential	essential	NA
VK055_RS07680	mukE	D	KPNRH_03504	-0.166144497	0.832214382	1	1	essential	essential	NA
VK055_RS07685	mukF	D	KPNRH_03505	NA	NA	NA	NA	essential	essential	NA
VK055_RS07690	cmoM	J	KPNRH_03506	-0.413787892	4.61102633	0.164830976	0.634096955	nonessential	nonessential	none
VK055_RS07695	elyC	S	KPNRH_03507	0.648499792	4.938838801	0.009771107	0.148795635	nonessential	nonessential	none
VK055_RS07700	VK055_RS07700	S	KPNRH_03508	-0.06806868	5.335224928	0.805585288	1	nonessential	nonessential	none
VK055_RS07705	kdsB	M	KPNRH_03509	NA	NA	NA	NA	essential	essential	NA
VK055_RS07710	VK055_RS07710	S	KPNRH_03510	NA	NA	NA	NA	essential	essential	NA
VK055_RS07715	VK055_RS07715	S	KPNRH_03511	-0.353410063	6.055628799	0.063706746	0.415890193	nonessential	nonessential	none
VK055_RS07720	lpxK	F	KPNRH_03512	NA	NA	NA	NA	essential	essential	NA
VK055_RS07725	msbA	V	KPNRH_03513	NA	NA	NA	NA	essential	essential	NA
VK055_RS07730	VK055_RS07730	S	KPNRH_03514	-0.125753236	6.496903473	0.540491184	0.920858227	nonessential	nonessential	none
VK055_RS07735	ihfB	K	KPNRH_03515	NA	NA	NA	NA	ambigiuous	essential	NA
VK055_RS07740	rpsA	J	KPNRH_03516	NA	NA	NA	NA	essential	essential	NA
VK055_RS07745	VK055_RS07745	F	KPNRH_03517	1.795495864	0.725232594	1	1	essential	essential	NA
VK055_RS07750	aroA	E	KPNRH_03518	-4.153156394	4.656065696	4.69E-32	2.08E-29	nonessential	nonessential	depleted
VK055_RS07755	serC	E	KPNRH_03519	-3.984755154	5.166219415	3.90E-47	4.75E-44	nonessential	nonessential	depleted
VK055_RS07760	VK055_RS07760	S	KPNRH_03520	0.024613201	5.921918121	0.914987799	1	nonessential	nonessential	none
VK055_RS07765	VK055_RS07765	O	KPNRH_03521	0.033682189	7.042458793	0.806815301	1	nonessential	nonessential	none
VK055_RS07770	focA	P	KPNRH_03522	0.025094905	7.388460854	0.843767784	1	nonessential	nonessential	none
VK055_RS07775	pflB	C	KPNRH_03523	-0.142257226	6.995374814	0.349556983	0.823162971	nonessential	nonessential	none
VK055_RS07780	pflA	C	KPNRH_03524	-0.307149621	4.52541671	0.316397645	0.792059233	nonessential	nonessential	none
VK055_RS07785	VK055_RS07785	EGP	KPNRH_03525	0.085148189	6.081993589	0.620748098	0.945820388	nonessential	nonessential	none
VK055_RS07790	VK055_RS07790		NA	-0.70687462	1.112454717	1	1	nonessential	nonessential	none
VK055_RS07795	VK055_RS07795	S	KPNRH_03526	-0.079115765	5.886819552	0.794786001	1	nonessential	nonessential	none
VK055_RS07800	dmsB	C	KPNRH_03527	-0.19324997	4.347256688	0.5474295	0.924086775	nonessential	nonessential	none
VK055_RS07805	dmsA	C	KPNRH_03528	0.014824878	7.166686992	0.927340688	1	nonessential	nonessential	none
VK055_RS07810	serS	J	KPNRH_03530	NA	NA	NA	NA	essential	essential	NA
VK055_RS07815	VK055_RS07815	L	KPNRH_03531	-0.147164352	5.265661397	0.541290931	0.920858227	nonessential	nonessential	none
VK055_RS07820	lolA	M	KPNRH_03532	NA	NA	NA	NA	essential	essential	NA
VK055_RS07825	ftsK	D	KPNRH_03533	-3.275832152	0.932062241	0.256686488	0.746805607	essential	essential	NA
VK055_RS07830	lrp	K	KPNRH_03534	-0.175125936	5.601209824	0.380239581	0.843289102	nonessential	nonessential	none
VK055_RS07840	trxB	C	KPNRH_03535	-1.474115574	3.157570843	0.001840522	0.049010197	nonessential	nonessential	depleted
VK055_RS07845	cydD	V	KPNRH_03536	-0.973222743	0.931988418	1	1	essential	essential	NA
VK055_RS07850	cydC	V	KPNRH_03537	-1.961550183	0.725366285	1	1	essential	essential	NA
VK055_RS07855	VK055_RS07855	O	KPNRH_03538	0.028474814	5.790594305	0.92528006	1	nonessential	nonessential	none
VK055_RS07860	infA	J	KPNRH_03539	NA	NA	NA	NA	essential	essential	NA
VK055_RS07865	clpA	O	KPNRH_03540	0.342251784	6.612476287	0.027230511	0.270253114	nonessential	nonessential	none
VK055_RS07870	clpS	S	KPNRH_03541	0.468989944	4.946423425	0.080299138	0.473153206	nonessential	nonessential	none
VK055_RS07875	cspD	K	KPNRH_03542	-0.440734562	2.195296331	0.628672926	0.94757908	nonessential	nonessential	none
VK055_RS07880	macB	V	KPNRH_03543	-0.026115991	6.74917046	0.877146379	1	nonessential	nonessential	none
VK055_RS07885	macA	M	KPNRH_03544	-0.069555327	5.966582682	0.7039651	0.983774572	nonessential	nonessential	none
VK055_RS07890	VK055_RS07890	L	KPNRH_03545	0.194171516	7.63629697	0.101467727	0.518138633	nonessential	nonessential	none
VK055_RS07895	aqpZ	G	KPNRH_03546	0.097382787	9.569252047	0.117513575	0.552211815	nonessential	nonessential	none
VK055_RS07900	VK055_RS07900	S	KPNRH_03547	0.013216455	9.437383088	0.849497487	1	nonessential	nonessential	none
VK055_RS07905	hcp	C	KPNRH_03548	-0.047402142	7.130548964	0.686062159	0.978969517	nonessential	nonessential	none
VK055_RS07910	VK055_RS07910	C	KPNRH_03549	0.164556649	5.626591014	0.382295106	0.843289102	nonessential	nonessential	none
VK055_RS07915	VK055_RS07915	S	KPNRH_03550	-0.723356354	3.754089813	0.063286699	0.415890193	nonessential	nonessential	none
VK055_RS07920	poxB	EH	KPNRH_03551	0.090578707	6.47556393	0.560937157	0.929051137	nonessential	nonessential	none
VK055_RS07925	ltaE	E	KPNRH_03552	0.064006851	5.865372265	0.74404316	0.994438375	nonessential	nonessential	none
VK055_RS07930	VK055_RS07930	GM	KPNRH_03553	-0.039233724	6.397332498	0.831644321	1	nonessential	nonessential	none
VK055_RS07935	VK055_RS07935	M	KPNRH_03554	-0.219562968	5.821556358	0.231916705	0.72169925	nonessential	nonessential	none
VK055_RS07940	VK055_RS07940	V	KPNRH_03555	-0.087588038	4.617414038	0.78125313	1	nonessential	nonessential	none
VK055_RS07945	VK055_RS07945	T	KPNRH_03556	0.069009212	9.903180266	0.2022939	0.694699208	nonessential	nonessential	none
VK055_RS07950	VK055_RS07950	M	KPNRH_03558	-0.167416945	6.300494333	0.478543024	0.900015499	nonessential	nonessential	none
VK055_RS07955	artP	E	KPNRH_03559	-0.042616747	6.017625369	0.884651139	1	nonessential	nonessential	none
VK055_RS07960	VK055_RS07960	ET	KPNRH_03560	-0.001848528	5.058372002	1	1	nonessential	nonessential	none
VK055_RS07965	artQ	P	KPNRH_03561	0.268356212	5.422896293	0.195905983	0.685811678	nonessential	nonessential	none
VK055_RS07970	artM	P	KPNRH_03562	0.075524334	5.639884891	0.778374132	1	nonessential	nonessential	none
VK055_RS07975	VK055_RS07975	ET	KPNRH_03563	-0.082470969	5.45671314	0.733399872	0.993378946	nonessential	nonessential	none
VK055_RS07980	VK055_RS07980	T	KPNRH_03564	0.277231981	5.708828384	0.174061796	0.654983113	nonessential	nonessential	none
VK055_RS07985	VK055_RS07985	T	KPNRH_03565	0.418764626	5.540435452	0.050064024	0.378822968	nonessential	nonessential	none
VK055_RS07990	rlmC	J	KPNRH_03566	0.037676961	5.977765098	0.861016151	1	nonessential	nonessential	none
VK055_RS07995	VK055_RS07995	S	KPNRH_03567	-0.068228324	4.533257992	0.864775924	1	nonessential	nonessential	none
VK055_RS08000	potI	P	KPNRH_03568	-0.293738089	5.285269291	0.186924766	0.680263357	nonessential	nonessential	none
VK055_RS08005	potH	P	KPNRH_03569	0.04280433	5.894660379	0.843807733	1	nonessential	nonessential	none
VK055_RS08010	potG	P	KPNRH_03570	0.227961559	6.274170386	0.1728201	0.652894927	nonessential	nonessential	none
VK055_RS08015	potF	P	KPNRH_03571	-0.107871929	6.958944341	0.375897389	0.842958112	nonessential	nonessential	none
VK055_RS08020	VK055_RS08020	S	KPNRH_03572	-0.436890844	4.742889358	0.106413489	0.531286211	nonessential	nonessential	none
VK055_RS08025	rimK	F	KPNRH_03573	0.131512069	5.388090756	0.608736587	0.941426048	nonessential	nonessential	none
VK055_RS08030	nfsA	C	KPNRH_03574	0.284612942	5.312219835	0.193863933	0.685029774	nonessential	nonessential	none
VK055_RS08035	VK055_RS08035	S	KPNRH_03576	-0.571506622	5.034188052	0.010944294	0.155485559	nonessential	nonessential	none
VK055_RS08040	VK055_RS08040	O	KPNRH_03577	0.208807807	4.371851103	0.511931218	0.908761507	nonessential	nonessential	none
VK055_RS08045	VK055_RS08045	S	KPNRH_03578	-0.162204821	6.407899961	0.403137371	0.851101583	nonessential	nonessential	none
VK055_RS08050	VK055_RS08050	P	KPNRH_03579	-0.58348059	8.293644553	1.54E-13	1.92E-11	nonessential	nonessential	none
VK055_RS08060	VK055_RS08060		NA	-0.011615835	7.900971756	0.907525383	1	nonessential	nonessential	none
VK055_RS26830	VK055_RS26830		NA	0.06770994	4.69582962	0.872830821	1	nonessential	nonessential	none
VK055_RS08065	VK055_RS08065	S	NA	-0.04795914	7.158302789	0.681441495	0.97720792	nonessential	nonessential	none
VK055_RS08070	VK055_RS08070		NA	0.04928739	5.176657864	0.914571574	1	nonessential	nonessential	none
VK055_RS08075	VK055_RS08075		NA	0.05850935	9.421021284	0.333011533	0.805172153	nonessential	nonessential	none
VK055_RS26340	VK055_RS26340	S	NA	0.029928672	11.63219072	0.4566504	0.889036116	nonessential	nonessential	none
VK055_RS08085	VK055_RS08085		NA	0.038151811	8.108734583	0.727412977	0.991519842	nonessential	nonessential	none
VK055_RS08090	VK055_RS08090	S	NA	0.124138668	7.242385203	0.297913481	0.780501285	nonessential	nonessential	none
VK055_RS08095	VK055_RS08095	S	NA	0.061343331	8.670721213	0.387173805	0.843289102	nonessential	nonessential	none
VK055_RS08100	VK055_RS08100	D	NA	0.049040272	10.39252513	0.319450049	0.794224534	nonessential	nonessential	none
VK055_RS08105	VK055_RS08105	S	NA	0.105078979	7.72123142	0.273231895	0.761704247	nonessential	nonessential	none
VK055_RS26835	VK055_RS26835		NA	-0.118448646	8.415205299	0.153436909	0.618596003	nonessential	nonessential	none
VK055_RS08115	VK055_RS08115		NA	0.217505563	5.414317395	0.373074281	0.840756574	nonessential	nonessential	none
VK055_RS08120	VK055_RS08120	S	NA	-0.332735123	5.208944124	0.170456077	0.646910019	nonessential	nonessential	none
VK055_RS08125	VK055_RS08125	S	NA	0.025161528	5.84821255	0.906276541	1	nonessential	nonessential	none
VK055_RS08130	VK055_RS08130	S	NA	0.364858732	5.507974768	0.087525601	0.490808118	nonessential	nonessential	none
VK055_RS08135	VK055_RS08135	S	NA	0.168732912	6.412367713	0.272813044	0.761673635	nonessential	nonessential	none
VK055_RS08140	VK055_RS08140		NA	0.04839472	5.757684373	0.823208327	1	nonessential	nonessential	none
VK055_RS08145	VK055_RS08145	S	NA	0.234001367	4.424951415	0.465154098	0.894083647	nonessential	nonessential	none
VK055_RS08150	VK055_RS08150	S	NA	0.227892817	5.388113238	0.283522201	0.770791169	nonessential	nonessential	none
VK055_RS08155	VK055_RS08155	L	NA	-0.026764213	6.501588456	0.867835572	1	nonessential	nonessential	none
VK055_RS08160	VK055_RS08160	S	NA	0.095959167	9.091091058	0.155756357	0.620311443	nonessential	nonessential	none
VK055_RS08165	VK055_RS08165	S	NA	0.058347797	10.28671335	0.317010946	0.792202224	nonessential	nonessential	none
VK055_RS08170	VK055_RS08170	S	NA	0.002902119	10.01510378	0.957027915	1	nonessential	nonessential	none
VK055_RS08175	VK055_RS08175	S	NA	0.092081755	7.304299908	0.438609918	0.874885849	nonessential	nonessential	none
VK055_RS08180	VK055_RS08180	S	NA	0.167481378	6.291289396	0.268058121	0.759261721	nonessential	nonessential	none
VK055_RS08185	VK055_RS08185		NA	0.069409214	3.806827774	0.935761452	1	nonessential	nonessential	none
VK055_RS08190	VK055_RS08190	S	NA	0.185971332	7.612301145	0.081758241	0.477135222	nonessential	nonessential	none
VK055_RS08195	VK055_RS08195	H	NA	-0.14594019	6.455890337	0.400641493	0.84787378	nonessential	nonessential	none
VK055_RS08200	VK055_RS08200	S	NA	0.090937158	5.215014443	0.770212831	1	nonessential	nonessential	none
VK055_RS08205	VK055_RS08205		NA	-0.161823362	5.510520123	0.399464609	0.84787378	nonessential	nonessential	none
VK055_RS08210	VK055_RS08210		NA	-0.207785642	5.82510334	0.307416265	0.788830324	nonessential	nonessential	none
VK055_RS26840	VK055_RS26840		NA	0.378826877	5.08121484	0.306261578	0.788830324	nonessential	nonessential	none
VK055_RS08215	VK055_RS08215	S	NA	-0.256902014	5.828483918	0.145288881	0.602034624	nonessential	nonessential	none
VK055_RS08220	VK055_RS08220		NA	0.119958995	6.181358393	0.472274322	0.897769465	nonessential	nonessential	none
VK055_RS08225	VK055_RS08225	K	NA	-2.767231544	0.832618737	0.504076509	0.904468657	nonessential	essential	none
VK055_RS08230	VK055_RS08230	S	NA	-0.006510673	10.24055855	0.909778976	1	nonessential	nonessential	none
VK055_RS08235	VK055_RS08235		NA	0.103004481	8.56585331	0.212058556	0.703933069	nonessential	nonessential	none
VK055_RS08240	VK055_RS08240	L	KPNRH_03626	-0.034309007	8.623168228	0.677647113	0.975819853	nonessential	nonessential	none
VK055_RS08245	VK055_RS08245	K	KPNRH_03627	-0.10422575	5.260391736	0.678739132	0.976287272	nonessential	nonessential	none
VK055_RS08250	VK055_RS08250	G	KPNRH_03628	0.171740071	5.699290523	0.457494001	0.889991244	nonessential	nonessential	none
VK055_RS08255	VK055_RS08255	C	KPNRH_03629	0.222990905	5.889632099	0.192321836	0.684575825	nonessential	nonessential	none
VK055_RS08260	kdeA	EGP	KPNRH_03630	-0.218710231	6.331973052	0.245025868	0.732314608	nonessential	nonessential	none
VK055_RS26845	VK055_RS26845		NA	-0.065947508	5.935099931	0.720726597	0.988696383	nonessential	nonessential	none
VK055_RS08265	ybjG	I	KPNRH_03631	0.03964364	6.450774664	0.825589436	1	nonessential	nonessential	none
VK055_RS08270	deoR	K	KPNRH_03632	-1.6887298	4.626783997	9.34E-10	8.27E-08	nonessential	nonessential	depleted
VK055_RS08275	dacC	M	KPNRH_03633	-0.052623292	6.752690511	0.723218622	0.989956276	nonessential	nonessential	none
VK055_RS08285	VK055_RS08285	O	KPNRH_03634	0.113326225	7.498238914	0.314545805	0.79172609	nonessential	nonessential	none
VK055_RS08290	VK055_RS08290	G	KPNRH_03635	0.127883947	6.931607494	0.368161644	0.840664644	nonessential	nonessential	none
VK055_RS08295	bssR	S	KPNRH_03636	-0.186166326	4.486099788	0.657290141	0.963590511	nonessential	nonessential	none
VK055_RS08300	VK055_RS08300	G	KPNRH_03637	0.204980053	6.852808716	0.109996573	0.537626176	nonessential	nonessential	none
VK055_RS08305	rimO	J	KPNRH_03638	-0.389444852	5.953868052	0.033096271	0.307196436	nonessential	nonessential	none
VK055_RS08310	gsiD	P	KPNRH_03640	-0.183786255	5.226395545	0.437646002	0.874753472	nonessential	nonessential	none
VK055_RS08315	gsiC	P	KPNRH_03641	0.49020743	5.408812493	0.03286932	0.306620444	nonessential	nonessential	none
VK055_RS08320	gsiB	E	KPNRH_03642	0.065079054	7.146125339	0.580997912	0.934964232	nonessential	nonessential	none
VK055_RS08325	gsiA	P	KPNRH_03643	0.310208173	6.345027912	0.05822309	0.40589573	nonessential	nonessential	none
VK055_RS08330	iaaA	E	KPNRH_03644	-0.179048263	5.805945751	0.38016612	0.843289102	nonessential	nonessential	none
VK055_RS08335	moeA	H	KPNRH_03645	0.040421275	5.526266251	0.910702193	1	nonessential	nonessential	none
VK055_RS08340	moeB	H	KPNRH_03646	-0.220020567	5.032211551	0.346368024	0.818836263	nonessential	nonessential	none
VK055_RS08345	VK055_RS08345	O	KPNRH_03647	-0.094279821	6.358541004	0.601088195	0.940832324	nonessential	nonessential	none
VK055_RS08350	VK055_RS08350	C	KPNRH_03648	-0.191218206	6.528877499	0.223035156	0.711755281	nonessential	nonessential	none
VK055_RS08355	VK055_RS08355	C	KPNRH_03649	-0.002924231	5.825573247	1	1	nonessential	nonessential	none
VK055_RS08360	VK055_RS08360	S	KPNRH_03650	-0.258420741	5.65836191	0.218969738	0.709322326	nonessential	nonessential	none
VK055_RS08365	VK055_RS08365	K	KPNRH_03651	-0.035135793	6.250941178	0.872548118	1	nonessential	nonessential	none
VK055_RS08370	VK055_RS08370	G	KPNRH_03652	-0.209265801	6.858955621	0.105259697	0.52770628	nonessential	nonessential	none
VK055_RS08375	VK055_RS08375	G	KPNRH_03653	0.095368636	7.546650679	0.400375798	0.84787378	nonessential	nonessential	none
VK055_RS08380	VK055_RS08380	S	KPNRH_03654	-0.302226582	6.237825622	0.071460094	0.445870727	nonessential	nonessential	none
VK055_RS08385	VK055_RS08385	T	KPNRH_03655	-0.04016457	5.833338213	0.889820252	1	nonessential	nonessential	none
VK055_RS08390	ldtB	M	KPNRH_03656	-0.408851155	5.319403623	0.086186777	0.486602245	nonessential	nonessential	none
VK055_RS08395	VK055_RS08395	K	KPNRH_03657	-0.080350345	5.431630627	0.717574807	0.988572062	nonessential	nonessential	none
VK055_RS08400	VK055_RS08400	G	KPNRH_03658	0.290341491	6.052797219	0.135133866	0.581720254	nonessential	nonessential	none
VK055_RS08405	VK055_RS08405	P	KPNRH_03659	0.264402168	5.432161932	0.207034488	0.699100539	nonessential	nonessential	none
VK055_RS08410	mntR	K	KPNRH_03660	0.220971653	5.252330039	0.445471714	0.880780079	nonessential	nonessential	none
VK055_RS08415	mntS		KPNRH_03661	0.158875858	4.121186352	0.681284467	0.97720792	nonessential	nonessential	none
VK055_RS08420	VK055_RS08420	S	KPNRH_03662	-0.039424615	6.687510077	0.793541076	1	nonessential	nonessential	none
VK055_RS08425	ompX	M	KPNRH_03663	-0.341327229	6.155457659	0.031156773	0.296537023	nonessential	nonessential	none
VK055_RS08435	rhtA	S	KPNRH_03664	-0.213708123	6.00606884	0.274445903	0.762471428	nonessential	nonessential	none
VK055_RS08440	VK055_RS08440	P	KPNRH_03665	-0.153746397	5.656127186	0.434895311	0.872476266	nonessential	nonessential	none
VK055_RS08445	glnH	ET	KPNRH_03666	-0.022454826	6.189468138	0.933486586	1	nonessential	nonessential	none
VK055_RS08450	glnP	P	KPNRH_03667	0.188263385	5.107254736	0.498211172	0.904468657	nonessential	nonessential	none
VK055_RS08455	glnQ	E	KPNRH_03668	0.114322205	5.377813849	0.714787761	0.988256618	nonessential	nonessential	none
VK055_RS08460	ybiO	M	KPNRH_03669	-0.141206903	7.402727284	0.255122326	0.746369009	nonessential	nonessential	none
VK055_RS08465	rlmF	J	KPNRH_03670	-0.058987075	5.660992487	0.843369314	1	nonessential	nonessential	none
VK055_RS08470	VK055_RS08470	S	KPNRH_03671	-0.357551824	5.609068722	0.094517104	0.503918868	nonessential	nonessential	none
VK055_RS08475	VK055_RS08475	S	KPNRH_03672	0.662440102	4.130801265	0.03324885	0.307882004	nonessential	nonessential	none
VK055_RS08480	VK055_RS08480	T	KPNRH_03673	-0.683032236	4.497188098	0.051979791	0.383784127	nonessential	nonessential	none
VK055_RS08485	VK055_RS08485	S	KPNRH_03674	0.179810726	4.355284888	0.517735029	0.911343384	nonessential	nonessential	none
VK055_RS08490	ybiB	E	KPNRH_03675	0.15248708	5.385718591	0.522894175	0.914267426	nonessential	nonessential	none
VK055_RS08495	dinG	KL	KPNRH_03676	-0.000692142	6.595198911	1	1	nonessential	nonessential	none
VK055_RS08500	rhlE	JKL	KPNRH_03677	0.283414908	6.158966794	0.094369103	0.503680873	nonessential	nonessential	none
VK055_RS08505	VK055_RS08505	G	KPNRH_03678	-0.032331548	6.884752376	0.828845469	1	nonessential	nonessential	none
VK055_RS08510	VK055_RS08510	G	KPNRH_03679	0.158841182	6.714896775	0.256975146	0.747159838	nonessential	nonessential	none
VK055_RS08515	VK055_RS08515	IQ	KPNRH_03680	-0.021396394	8.101798038	0.804705175	1	nonessential	nonessential	none
VK055_RS08520	VK055_RS08520	G	KPNRH_03681	0.026504804	11.37460731	0.534862753	0.917878704	nonessential	nonessential	none
VK055_RS08530	VK055_RS08530	K	KPNRH_03682	0.05593461	9.952587151	0.292332144	0.779282456	nonessential	nonessential	none
VK055_RS08535	VK055_RS08535	K	KPNRH_03683	-0.229575957	4.253935595	0.491469431	0.904429961	nonessential	nonessential	none
VK055_RS08540	hlyD	M	KPNRH_03684	0.020669777	6.135240693	0.924777627	1	nonessential	nonessential	none
VK055_RS08545	VK055_RS08545	V	KPNRH_03685	0.251779885	6.599608243	0.092529935	0.499887334	nonessential	nonessential	none
VK055_RS08550	VK055_RS08550	V	KPNRH_03686	-0.126165818	6.232690913	0.464474823	0.894083647	nonessential	nonessential	none
VK055_RS08555	VK055_RS08555	V	KPNRH_03687	0.134996062	6.256277875	0.47834632	0.899992903	nonessential	nonessential	none
VK055_RS08560	VK055_RS08560	S	KPNRH_03688	-0.169444449	5.265315652	0.537294657	0.918392296	nonessential	nonessential	none
VK055_RS08565	VK055_RS08565	L	KPNRH_03689	0.243797425	5.712350117	0.247963056	0.735753738	nonessential	nonessential	none
VK055_RS08570	clsB	I	KPNRH_03690	-0.020567825	6.240484229	0.932579967	1	nonessential	nonessential	none
VK055_RS08575	VK055_RS08575	S	KPNRH_03691	0.066285472	6.312861189	0.726413218	0.990988692	nonessential	nonessential	none
VK055_RS08580	VK055_RS08580	S	KPNRH_03692	0.397889727	5.274866688	0.085279547	0.485497366	nonessential	nonessential	none
VK055_RS08585	moaE	H	KPNRH_03693	0.369239436	5.062886399	0.215925691	0.705913613	nonessential	nonessential	none
VK055_RS08590	moaD	H	KPNRH_03694	0.104158602	4.090835235	0.830182084	1	nonessential	nonessential	none
VK055_RS08595	moaC	H	KPNRH_03695	-0.04535501	3.72533709	0.932283267	1	nonessential	nonessential	none
VK055_RS08600	moaB	H	KPNRH_03696	0.130844849	5.137627113	0.570817055	0.931974293	nonessential	nonessential	none
VK055_RS08605	moaA	H	KPNRH_03697	0.282090212	5.884815838	0.170332687	0.646910019	nonessential	nonessential	none
VK055_RS26855	VK055_RS26855		NA	0.952632959	3.48113755	0.134318378	0.581720254	nonessential	nonessential	none
VK055_RS08610	yvcK	S	KPNRH_03699	-0.185968362	5.475743191	0.442493261	0.876888842	nonessential	nonessential	none
VK055_RS08615	eptA	S	KPNRH_03700	-0.145444406	7.000915814	0.268540069	0.759261721	nonessential	nonessential	none
VK055_RS08620	pmrA	T	KPNRH_03701	-0.234149045	5.183582378	0.455895601	0.888276394	nonessential	nonessential	none
VK055_RS08625	pmrB	T	KPNRH_03702	0.114836331	6.078717136	0.489793173	0.904429961	nonessential	nonessential	none
VK055_RS28005	VK055_RS28005		KPNRH_03703	0.492523723	2.724413087	0.395036861	0.846915066	nonessential	nonessential	none
VK055_RS08630	uvrB	L	KPNRH_03704	-0.094415204	7.000615436	0.493340663	0.904468657	nonessential	nonessential	none
VK055_RS28010	VK055_RS28010		NA	-0.48741273	3.5020931	0.209832173	0.702274849	nonessential	nonessential	none
VK055_RS08635	VK055_RS08635		NA	-0.072917752	4.984354708	0.816728959	1	nonessential	nonessential	none
VK055_RS08640	VK055_RS08640	E	KPNRH_03705	-0.128785003	5.08800418	0.634629952	0.950969175	nonessential	nonessential	none
VK055_RS08645	bioD	H	KPNRH_03706	0.293723488	5.274512777	0.226952382	0.714089943	nonessential	nonessential	none
VK055_RS08650	bioC	H	KPNRH_03707	0.292867153	4.784229793	0.234560632	0.723621994	nonessential	nonessential	none
VK055_RS08655	bioF	H	KPNRH_03708	-0.05021077	6.002386478	0.864180086	1	nonessential	nonessential	none
VK055_RS08660	VK055_RS08660	H	KPNRH_03709	0.159301273	6.574455641	0.369520574	0.840664644	nonessential	nonessential	none
VK055_RS08665	bioA	H	KPNRH_03710	-0.127234525	6.595952425	0.377724487	0.843289102	nonessential	nonessential	none
VK055_RS08670	VK055_RS08670	S	KPNRH_03711	0.075326331	4.805583166	0.806407442	1	nonessential	nonessential	none
VK055_RS08675	VK055_RS08675	E	KPNRH_03712	0.058036915	6.580534742	0.748904364	0.995921298	nonessential	nonessential	none
VK055_RS08680	hutH	E	KPNRH_03713	0.129831511	6.687379064	0.380763161	0.843289102	nonessential	nonessential	none
VK055_RS08685	hutU	H	KPNRH_03714	-0.137735212	6.5117475	0.369065033	0.840664644	nonessential	nonessential	none
VK055_RS08690	VK055_RS08690	K	KPNRH_03715	0.103933234	5.43333032	0.60998968	0.94167793	nonessential	nonessential	none
VK055_RS08695	VK055_RS08695	E	KPNRH_03716	0.181754815	5.81190219	0.404028566	0.85157059	nonessential	nonessential	none
VK055_RS08700	VK055_RS08700	Q	KPNRH_03717	0.084245621	5.654803598	0.716222554	0.988572062	nonessential	nonessential	none
VK055_RS08705	VK055_RS08705	G	KPNRH_03718	-0.279279031	6.533238555	0.043246498	0.349425685	nonessential	nonessential	none
VK055_RS08710	VK055_RS08710	P	KPNRH_03719	-0.218028545	7.430802882	0.082644853	0.47855739	nonessential	nonessential	none
VK055_RS08715	VK055_RS08715	T	NA	-0.09852207	7.821323571	0.413445833	0.861104267	nonessential	nonessential	none
VK055_RS08720	VK055_RS08720	M	NA	-0.140852082	7.806977169	0.11313306	0.54422251	nonessential	nonessential	none
VK055_RS08725	VK055_RS08725	V	NA	-0.204987381	8.121759592	0.01187167	0.166019558	nonessential	nonessential	none
VK055_RS08730	VK055_RS08730	S	KPNRH_03720	-0.027968058	7.967451079	0.754526659	0.996155082	nonessential	nonessential	none
VK055_RS08735	VK055_RS08735		KPNRH_03721	0.05001075	7.627121246	0.673906606	0.974464953	nonessential	nonessential	none
VK055_RS08745	VK055_RS08745		KPNRH_03722	-0.061885447	7.02199811	0.70770686	0.986495422	nonessential	nonessential	none
VK055_RS08750	VK055_RS08750	K	KPNRH_03723	-0.011283189	9.013777966	0.888200112	1	nonessential	nonessential	none
VK055_RS08755	VK055_RS08755	K	KPNRH_03724	-0.992123271	4.90047723	0.000533435	0.01842224	nonessential	nonessential	none
VK055_RS08760	VK055_RS08760	T	KPNRH_03725	0.091959681	9.657702426	0.107242377	0.531286211	nonessential	nonessential	none
VK055_RS08765	VK055_RS08765	S	KPNRH_03726	0.208475069	5.294311138	0.387985669	0.843289102	nonessential	nonessential	none
VK055_RS08770	VK055_RS08770		KPNRH_03727	0.005795728	5.314678246	1	1	nonessential	nonessential	none
VK055_RS08775	VK055_RS08775	S	KPNRH_03728	-0.401120225	5.10739556	0.267241631	0.758469531	nonessential	nonessential	none
VK055_RS08780	VK055_RS08780	G	KPNRH_03729	-0.881166776	4.746334998	0.002190248	0.054733746	nonessential	nonessential	none
VK055_RS08785	VK055_RS08785	S	KPNRH_03730	-0.151348291	4.979858948	0.600383825	0.940427637	nonessential	nonessential	none
VK055_RS08790	modC	P	KPNRH_03731	-0.217455488	5.657757183	0.274946194	0.763026189	nonessential	nonessential	none
VK055_RS08795	modB	P	KPNRH_03732	-0.040887271	5.570912275	0.845790428	1	nonessential	nonessential	none
VK055_RS08800	modA	P	KPNRH_03733	0.366564491	5.46898863	0.083480083	0.479715146	nonessential	nonessential	none
VK055_RS08805	VK055_RS08805	U	KPNRH_03734	0.082120614	3.416773648	0.922591523	1	nonessential	nonessential	none
VK055_RS08810	modE	H	KPNRH_03735	0.143422333	6.20892077	0.436719093	0.87353357	nonessential	nonessential	none
VK055_RS08815	modF	P	KPNRH_03736	-0.132800149	6.371441571	0.37700186	0.843289102	nonessential	nonessential	none
VK055_RS08825	galE	M	KPNRH_03737	-0.296293724	5.699482782	0.204157211	0.698435061	nonessential	nonessential	none
VK055_RS08830	galT	H	KPNRH_03738	0.228871904	6.331715464	0.1836743	0.674996128	nonessential	nonessential	none
VK055_RS08835	galK	G	KPNRH_03739	-0.145115066	5.856762491	0.393334779	0.845077485	nonessential	nonessential	none
VK055_RS08840	galM	G	KPNRH_03740	0.003183013	6.024363541	1	1	nonessential	nonessential	none
VK055_RS08845	gpmA	G	KPNRH_03741	-6.755649512	2.643661125	5.64E-11	5.61E-09	nonessential	essential	depleted
VK055_RS08850	aroG	E	KPNRH_03742	-0.512442984	5.418580522	0.02342419	0.252535572	nonessential	nonessential	none
VK055_RS08855	VK055_RS08855	S	KPNRH_03743	0.269839935	5.518632722	0.350330565	0.823521873	nonessential	nonessential	none
VK055_RS08860	zitB	P	KPNRH_03744	0.255880339	5.841296664	0.192299371	0.684575825	nonessential	nonessential	none
VK055_RS08865	VK055_RS08865	H	KPNRH_03745	-0.062829484	5.013088116	0.836005101	1	nonessential	nonessential	none
VK055_RS08870	nadA	H	KPNRH_03746	-0.028793308	5.383550098	0.927528731	1	nonessential	nonessential	none
VK055_RS28015	VK055_RS28015		NA	-0.055046331	4.337748711	0.886685529	1	nonessential	nonessential	none
VK055_RS26390	VK055_RS26390		NA	-2.188003289	1.549194426	0.045246661	0.357353291	nonessential	nonessential	none
VK055_RS08880	VK055_RS08880		NA	NA	NA	NA	NA	essential	essential	NA
VK055_RS08885	VK055_RS08885		NA	NA	NA	NA	NA	essential	essential	NA
VK055_RS08890	VK055_RS08890		NA	NA	NA	NA	NA	essential	essential	NA
VK055_RS08895	VK055_RS08895		NA	NA	NA	NA	NA	essential	essential	NA
VK055_RS08900	VK055_RS08900		NA	NA	NA	NA	NA	essential	essential	NA
VK055_RS08905	VK055_RS08905		NA	NA	NA	NA	NA	essential	essential	NA
VK055_RS08910	VK055_RS08910		NA	NA	NA	NA	NA	essential	essential	NA
VK055_RS08915	cpoB	D	KPNRH_03756	-0.183627868	4.747356061	0.509515366	0.908161617	nonessential	nonessential	none
VK055_RS08920	pal	M	KPNRH_03757	0.168388197	1.272883835	1	1	nonessential	nonessential	none
VK055_RS08925	tolB	U	KPNRH_03758	-7.068252627	2.888130032	1.39E-12	1.61E-10	nonessential	essential	depleted
VK055_RS08930	tolA	M	KPNRH_03759	-4.285499229	2.197573572	4.15E-06	0.000230009	nonessential	essential	depleted
VK055_RS08935	tolR	U	KPNRH_03760	-2.92204992	1.885200295	0.005987896	0.107490135	nonessential	essential	none
VK055_RS08940	tolQ	U	KPNRH_03761	-5.808222612	1.981284358	4.54E-06	0.000248748	nonessential	essential	depleted
VK055_RS08945	ybgC	S	KPNRH_03762	-0.475862416	3.417905957	0.325193832	0.801743415	nonessential	ambigiuous	none
VK055_RS08950	ybgE	S	KPNRH_03763	-1.353714141	2.781687798	0.014772045	0.19144727	nonessential	nonessential	none
VK055_RS08955	cydX	S	KPNRH_03764	0.452873533	2.068857409	0.680957715	0.97720792	nonessential	nonessential	none
VK055_RS08960	VK055_RS08960	C	KPNRH_03765	-1.854339367	1.11251387	0.38695648	0.843289102	ambigiuous	essential	NA
VK055_RS08965	cydA	C	KPNRH_03766	-1.84205196	1.418014729	0.120725896	0.557627766	nonessential	essential	none
VK055_RS26870	VK055_RS26870		NA	0.084201919	6.778196225	0.52533419	0.915592369	nonessential	nonessential	none
VK055_RS08975	sucD	C	KPNRH_03767	0.132666261	5.475640548	0.594318055	0.937221268	nonessential	nonessential	none
VK055_RS08980	sucC	F	KPNRH_03768	0.089650162	5.220122308	0.758908642	0.997718646	nonessential	nonessential	none
VK055_RS08985	odhB	C	KPNRH_03769	NA	NA	NA	NA	essential	essential	NA
VK055_RS08990	sucA	C	KPNRH_03770	1.310394154	2.194288497	0.107110322	0.531286211	ambigiuous	essential	NA
VK055_RS08995	VK055_RS08995	C	KPNRH_03771	0.177949601	3.531817122	0.710918173	0.987235827	nonessential	nonessential	none
VK055_RS09000	sdhA	C	KPNRH_03772	0.33687018	6.123297966	0.049592171	0.376712575	nonessential	nonessential	none
VK055_RS09005	sdhD	C	KPNRH_03773	0.401183827	4.010608081	0.381920316	0.843289102	nonessential	nonessential	none
VK055_RS09010	sdhC	C	KPNRH_03774	0.158757739	4.100237719	0.749287269	0.995921298	nonessential	nonessential	none
VK055_RS09015	gltA	C	KPNRH_03775	0.15189254	5.874300134	0.474194901	0.898188063	nonessential	nonessential	none
VK055_RS09025	VK055_RS09025	L	KPNRH_03776	-0.183287324	5.166428713	0.469983284	0.897769465	nonessential	nonessential	none
VK055_RS09030	pcp	O	KPNRH_03777	0.364641626	5.119262707	0.180321195	0.669744806	nonessential	nonessential	none
VK055_RS09035	VK055_RS09035	S	KPNRH_03778	-0.040896024	5.5466968	0.890476988	1	nonessential	nonessential	none
VK055_RS09040	VK055_RS09040	S	KPNRH_03779	-0.274013994	5.104397595	0.200312299	0.691354269	nonessential	nonessential	none
VK055_RS09045	pxpA	S	KPNRH_03780	0.356156285	4.681727965	0.204547629	0.698435061	nonessential	nonessential	none
VK055_RS09050	VK055_RS09050	E	KPNRH_03781	-0.025633024	5.74313026	0.90323989	1	nonessential	nonessential	none
VK055_RS09055	pxpB	E	KPNRH_03782	-0.231330479	4.347698235	0.428969519	0.869899486	nonessential	nonessential	none
VK055_RS09060	VK055_RS09060	S	KPNRH_03783	-0.234232312	5.713902277	0.268616295	0.759261721	nonessential	nonessential	none
VK055_RS09065	VK055_RS09065	U	KPNRH_03784	0.111354153	6.936801019	0.377812545	0.843289102	nonessential	nonessential	none
VK055_RS09070	phrB	L	KPNRH_03785	0.063518932	6.290985322	0.735878599	0.993378946	nonessential	nonessential	none
VK055_RS09075	VK055_RS09075	S	KPNRH_03786	-0.343568545	5.18158695	0.116561219	0.551020288	nonessential	nonessential	none
VK055_RS27870	kdpF		NA	0.182270485	3.977975673	0.636312712	0.951087976	nonessential	nonessential	none
VK055_RS09080	kdpA	P	KPNRH_03787	-0.107851649	6.956587958	0.375373291	0.842537551	nonessential	nonessential	none
VK055_RS09085	kdpB	P	KPNRH_03788	-0.27747661	6.925000215	0.038027442	0.327155697	nonessential	nonessential	none
VK055_RS09090	kdpC	P	KPNRH_03789	-0.025977015	5.475576871	0.936162398	1	nonessential	nonessential	none
VK055_RS09095	kdbD	T	KPNRH_03790	0.109201208	7.185612664	0.390785929	0.844478861	nonessential	nonessential	none
VK055_RS09100	kdpE	K	KPNRH_03791	-0.092338004	4.914955761	0.752780905	0.995921298	nonessential	nonessential	none
VK055_RS09105	VK055_RS09105		KPNRH_03792	0.057974995	3.83137986	0.930002721	1	nonessential	nonessential	none
VK055_RS09110	VK055_RS09110	G	KPNRH_03793	0.350839629	6.221153161	0.062541388	0.41464515	nonessential	nonessential	none
VK055_RS09115	seqA	L	KPNRH_03794	-1.700288504	3.772054865	6.73E-07	4.26E-05	nonessential	nonessential	depleted
VK055_RS09125	VK055_RS09125	S	KPNRH_03795	-0.451445973	5.115318493	0.04963051	0.376712575	nonessential	nonessential	none
VK055_RS09130	VK055_RS09130	S	KPNRH_03796	0.52100495	2.579094686	0.37097323	0.840664644	nonessential	nonessential	none
VK055_RS09135	fldA	C	KPNRH_03797	NA	NA	NA	NA	essential	essential	NA
VK055_RS09140	fur	K	KPNRH_03798	2.570101903	0.831982111	0.503718859	0.904468657	essential	ambigiuous	NA
VK055_RS09145	VK055_RS09145	EGP	NA	-0.342189004	4.533247004	0.373006385	0.840756574	nonessential	nonessential	none
VK055_RS09150	VK055_RS09150	S	KPNRH_03799	0.386657551	3.751125678	0.296040948	0.780177921	nonessential	nonessential	none
VK055_RS09155	chiP	S	KPNRH_03800	0.009266869	7.327698168	0.94954611	1	nonessential	nonessential	none
VK055_RS09160	VK055_RS09160		KPNRH_03801	-0.2000523	6.478744909	0.222364661	0.711755281	nonessential	nonessential	none
VK055_RS09165	glnS	J	KPNRH_03802	NA	NA	NA	NA	essential	essential	NA
VK055_RS09170	nagE	G	KPNRH_03803	0.054819972	7.139229922	0.676451759	0.975251308	nonessential	nonessential	none
VK055_RS09175	nagB	G	KPNRH_03804	-0.241181539	5.924326732	0.285637819	0.771998388	nonessential	nonessential	none
VK055_RS09180	nagA	G	KPNRH_03805	-1.057219352	5.281577354	1.30E-06	7.80E-05	nonessential	nonessential	depleted
VK055_RS09185	VK055_RS09185	K	KPNRH_03806	-0.011956827	6.398909802	0.951510742	1	nonessential	nonessential	none
VK055_RS09190	VK055_RS09190	G	KPNRH_03807	-0.052206206	6.147074708	0.814284757	1	nonessential	nonessential	none
VK055_RS09195	VK055_RS09195	E	KPNRH_03808	-0.060526182	7.049112241	0.64199465	0.95454674	nonessential	nonessential	none
VK055_RS26895	VK055_RS26895		NA	0.52671618	3.682119764	0.268785498	0.759299554	nonessential	nonessential	none
VK055_RS09200	VK055_RS09200		NA	NA	NA	NA	NA	essential	essential	NA
VK055_RS09205	VK055_RS09205		NA	NA	NA	NA	NA	essential	essential	NA
VK055_RS09210	VK055_RS09210		NA	NA	NA	NA	NA	essential	essential	NA
VK055_RS09215	VK055_RS09215		NA	NA	NA	NA	NA	essential	essential	NA
VK055_RS09220	VK055_RS09220		NA	NA	NA	NA	NA	essential	essential	NA
VK055_RS09225	VK055_RS09225		NA	NA	NA	NA	NA	essential	essential	NA
VK055_RS09230	VK055_RS09230		NA	NA	NA	NA	NA	essential	essential	NA
VK055_RS09235	ubiF	CH	KPNRH_03816	-1.961554944	0.725366285	1	1	essential	essential	NA
VK055_RS09240	miaB	J	KPNRH_03817	0.006197846	6.73400826	1	1	nonessential	nonessential	none
VK055_RS09245	VK055_RS09245	T	KPNRH_03818	1.795493789	0.725232594	1	1	essential	essential	NA
VK055_RS09250	ybeY	J	KPNRH_03819	NA	NA	NA	NA	essential	essential	NA
VK055_RS09255	corC	P	KPNRH_03820	0.583280559	3.710005761	0.138411683	0.586504461	nonessential	nonessential	none
VK055_RS09260	lnt	M	KPNRH_03821	NA	NA	NA	NA	essential	essential	NA
VK055_RS09265	VK055_RS09265	ET	KPNRH_03822	0.379239006	6.150155618	0.040411471	0.338941646	nonessential	nonessential	none
VK055_RS09270	VK055_RS09270	P	KPNRH_03824	-0.019232075	5.907467177	0.912942477	1	nonessential	nonessential	none
VK055_RS09275	gltK	P	KPNRH_03825	-0.078236999	6.170964443	0.716775545	0.988572062	nonessential	nonessential	none
VK055_RS09280	VK055_RS09280	E	KPNRH_03826	-0.007696723	7.930066477	0.942475503	1	nonessential	nonessential	none
VK055_RS09290	VK055_RS09290	U	KPNRH_03827	-0.108748356	9.625770269	0.067099859	0.429104479	nonessential	nonessential	none
VK055_RS09295	VK055_RS09295	U	KPNRH_03828	0.008059155	10.68184434	0.879469859	1	nonessential	nonessential	none
VK055_RS09300	VK055_RS09300	J	KPNRH_03829	0.31489916	6.536804694	0.03904355	0.331279314	nonessential	nonessential	none
VK055_RS09305	leuS	J	KPNRH_03830	NA	NA	NA	NA	essential	essential	NA
VK055_RS09310	lptE	M	KPNRH_03831	NA	NA	NA	NA	essential	essential	NA
VK055_RS09315	holA	L	KPNRH_03832	NA	NA	NA	NA	essential	essential	NA
VK055_RS09320	nadD	H	KPNRH_03833	NA	NA	NA	NA	essential	essential	NA
VK055_RS09325	VK055_RS09325	G	KPNRH_03834	0.430244346	4.837085045	0.236252563	0.723672556	nonessential	nonessential	none
VK055_RS09330	rsfS	J	KPNRH_03835	NA	NA	NA	NA	essential	essential	NA
VK055_RS09335	rlmH	J	KPNRH_03836	1.79540124	0.725225241	1	1	essential	essential	NA
VK055_RS09340	VK055_RS09340	M	KPNRH_03837	1.795490873	0.725232594	1	1	essential	essential	NA
VK055_RS09345	mrdB	M	KPNRH_03838	NA	NA	NA	NA	essential	essential	NA
VK055_RS09350	rlpA	M	KPNRH_03839	0.006471071	5.786505813	1	1	nonessential	nonessential	none
VK055_RS09355	dacA	M	KPNRH_03840	0.243080575	6.089787608	0.265206331	0.757217012	nonessential	nonessential	none
VK055_RS09360	VK055_RS09360	S	KPNRH_03841	NA	NA	NA	NA	ambigiuous	essential	NA
VK055_RS09365	lipB	H	KPNRH_03842	NA	NA	NA	NA	nonessential	essential	NA
VK055_RS09370	VK055_RS09370	K	KPNRH_03843	0.082299231	6.48989804	0.580639927	0.934964232	nonessential	nonessential	none
VK055_RS09375	lipA	H	KPNRH_03844	NA	NA	NA	NA	essential	essential	NA
VK055_RS09380	tatE	U	KPNRH_03845	-0.314120187	2.516637848	0.753855914	0.996155082	nonessential	nonessential	none
VK055_RS09385	VK055_RS09385	S	KPNRH_03846	0.035928888	5.38631076	0.889222527	1	nonessential	nonessential	none
VK055_RS09390	crcB	D	KPNRH_03847	0.5326045	5.350838008	0.019700015	0.230211451	nonessential	nonessential	none
VK055_RS09395	cspE	K	KPNRH_03849	-0.485082898	5.975686453	0.005083856	0.09608243	nonessential	nonessential	none
VK055_RS09400	VK055_RS09400	M	KPNRH_03850	0.196497308	7.764579821	0.063582995	0.415890193	nonessential	nonessential	none
VK055_RS09405	dcuC	C	KPNRH_03851	0.123919668	7.351581957	0.359696505	0.832289207	nonessential	nonessential	none
VK055_RS09410	VK055_RS09410	J	KPNRH_03852	-0.139036458	5.517629042	0.54451473	0.921646502	nonessential	nonessential	none
VK055_RS09415	VK055_RS09415	K	KPNRH_03854	0.239534717	3.765185744	0.576127407	0.934265842	nonessential	nonessential	none
VK055_RS09420	uspG	T	KPNRH_03855	-0.497151556	4.994611088	0.026896771	0.268032651	nonessential	nonessential	none
VK055_RS09425	ahpF	O	KPNRH_03856	0.119610467	6.167613465	0.480147999	0.900600924	nonessential	nonessential	none
VK055_RS09430	ahpC	O	KPNRH_03857	-0.13570681	5.330754399	0.612563921	0.943347386	nonessential	nonessential	none
VK055_RS09435	dsbG	O	KPNRH_03859	-0.107786455	7.562272627	0.286871025	0.772514768	nonessential	nonessential	none
VK055_RS09440	VK055_RS09440	K	KPNRH_03860	-0.019494457	10.63543688	0.677557677	0.975819853	nonessential	nonessential	none
VK055_RS09445	VK055_RS09445	S	KPNRH_03861	0.024302578	9.492083219	0.719658971	0.988696383	nonessential	nonessential	none
VK055_RS09450	VK055_RS09450	K	KPNRH_03862	-0.137063816	4.355129496	0.687241122	0.97950453	nonessential	nonessential	none
VK055_RS09455	VK055_RS09455	E	KPNRH_03863	-0.363087206	6.07965936	0.033557299	0.308603154	nonessential	nonessential	none
VK055_RS09460	mtnC	E	KPNRH_03864	-0.225343091	5.892809651	0.286089513	0.772470165	nonessential	nonessential	none
VK055_RS09465	VK055_RS09465	S	KPNRH_03865	0.234650197	5.756004959	0.235182075	0.723621994	nonessential	nonessential	none
VK055_RS09470	VK055_RS09470	C	KPNRH_03866	0.004811146	8.6417828	0.968508601	1	nonessential	nonessential	none
VK055_RS09475	VK055_RS09475	G	KPNRH_03867	-0.007634898	10.06828641	0.894919855	1	nonessential	nonessential	none
VK055_RS09480	VK055_RS09480	P	KPNRH_03868	-0.220056203	7.162357025	0.169670155	0.644931877	nonessential	nonessential	none
VK055_RS09485	VK055_RS09485	G	KPNRH_03869	-0.254507859	6.10997301	0.200661478	0.691354269	nonessential	nonessential	none
VK055_RS09490	VK055_RS09490	G	KPNRH_03870	0.070409421	6.714658619	0.637901193	0.952065088	nonessential	nonessential	none
VK055_RS09495	VK055_RS09495	G	KPNRH_03871	-0.245384505	5.778859684	0.225059694	0.714089943	nonessential	nonessential	none
VK055_RS09500	VK055_RS09500	EH	KPNRH_03872	-0.191636179	6.284535173	0.198348623	0.690394885	nonessential	nonessential	none
VK055_RS09505	VK055_RS09505	G	KPNRH_03873	-0.048944551	6.620564845	0.757763853	0.99764933	nonessential	nonessential	none
VK055_RS09510	VK055_RS09510	E	KPNRH_03874	0.328225919	5.055051775	0.175360933	0.658346553	nonessential	nonessential	none
VK055_RS09515	codB	F	KPNRH_03875	-0.096479398	6.125483895	0.623778081	0.945827546	nonessential	nonessential	none
VK055_RS09520	VK055_RS09520	QT	KPNRH_03876	0.050706323	5.756547051	0.842272707	1	nonessential	nonessential	none
VK055_RS09525	codA	F	KPNRH_03877	-0.124283257	6.258472875	0.538997312	0.919976849	nonessential	nonessential	none
VK055_RS09530	VK055_RS09530	K	KPNRH_03878	-0.133170916	5.160535852	0.532209501	0.917878704	nonessential	nonessential	none
VK055_RS09535	VK055_RS09535	G	KPNRH_03879	-0.069986364	5.536336823	0.804154591	1	nonessential	nonessential	none
VK055_RS09540	VK055_RS09540	G	KPNRH_03880	-0.030477442	6.860691295	0.838636168	1	nonessential	nonessential	none
VK055_RS09545	VK055_RS09545	S	KPNRH_03881	0.080164456	6.61866436	0.588487416	0.936238713	nonessential	nonessential	none
VK055_RS09550	mtnA	E	KPNRH_03882	0.028425465	6.037493809	0.864849025	1	nonessential	nonessential	none
VK055_RS09555	VK055_RS09555	F	KPNRH_03883	-0.267545183	6.763661522	0.045410375	0.357792101	nonessential	nonessential	none
VK055_RS28020	VK055_RS28020	L	KPNRH_00217	NA	NA	NA	NA	essential	essential	NA
VK055_RS09570	VK055_RS09570	S	KPNRH_03884	0.178163613	6.305568747	0.334989266	0.806093753	nonessential	nonessential	none
VK055_RS09575	VK055_RS09575	G	KPNRH_03885	0.066544912	6.421914915	0.699335702	0.981527326	nonessential	nonessential	none
VK055_RS09580	VK055_RS09580	G	KPNRH_03886	-0.267336642	6.150362319	0.154109491	0.618596003	nonessential	nonessential	none
VK055_RS09585	VK055_RS09585	G	KPNRH_03887	-0.073529823	6.711499042	0.645798119	0.955915714	nonessential	nonessential	none
VK055_RS09590	VK055_RS09590	C	KPNRH_03888	-0.122045843	6.651644308	0.483679691	0.90294698	nonessential	nonessential	none
VK055_RS09595	VK055_RS09595	IQ	KPNRH_03889	0.028766016	6.0560971	0.901796028	1	nonessential	nonessential	none
VK055_RS09600	VK055_RS09600	DJ	KPNRH_03890	-0.246292467	4.986781192	0.316082943	0.792059233	nonessential	nonessential	none
VK055_RS09605	VK055_RS09605	K	KPNRH_03891	-0.051401646	4.195126111	0.944765037	1	nonessential	nonessential	none
VK055_RS09610	VK055_RS09610	S	KPNRH_03892	-0.035974179	4.733118095	0.912642083	1	nonessential	nonessential	none
VK055_RS09615	cstA	T	KPNRH_03893	0.082050247	6.890813842	0.545172804	0.921799817	nonessential	nonessential	none
VK055_RS09620	entH	Q	KPNRH_03894	-0.500432343	4.26666279	0.212335018	0.704077791	nonessential	nonessential	none
VK055_RS09625	dhbA	IQ	KPNRH_03895	-0.229192606	5.186794252	0.381481746	0.843289102	nonessential	nonessential	none
VK055_RS09630	VK055_RS09630	Q	KPNRH_03896	-0.71812644	4.928977964	0.01790157	0.21700087	nonessential	nonessential	none
VK055_RS09635	entE	Q	KPNRH_03897	0.131571338	5.656944696	0.564945219	0.930836794	nonessential	nonessential	none
VK055_RS09640	entC	HQ	KPNRH_03898	-0.226863213	5.255530998	0.329549687	0.804289007	nonessential	nonessential	none
VK055_RS09645	fepB	P	KPNRH_03899	-1.165172885	2.909686967	0.025190476	0.260594597	nonessential	nonessential	none
VK055_RS09650	entS	EGP	KPNRH_03900	-0.716178492	5.897996575	6.36E-05	0.002791516	nonessential	nonessential	none
VK055_RS09655	fepD	P	KPNRH_03901	-2.032620715	2.641974778	0.000334657	0.01244872	nonessential	ambigiuous	depleted
VK055_RS09660	fepG	P	KPNRH_03902	-1.719871899	2.581829645	0.00272361	0.064116678	nonessential	nonessential	none
VK055_RS09665	fepC	HP	KPNRH_03903	-1.025757091	1.725622556	0.204815043	0.698435061	nonessential	essential	none
VK055_RS09670	entF	Q	KPNRH_03904	-0.842169902	6.752550216	2.03E-10	1.94E-08	nonessential	nonessential	none
VK055_RS09675	VK055_RS09675	P	KPNRH_03905	-0.066446945	4.625512749	0.871957572	1	nonessential	nonessential	none
VK055_RS09680	fes	P	KPNRH_03906	-0.240345356	6.115751714	0.236757552	0.724266924	nonessential	nonessential	none
VK055_RS09685	VK055_RS09685	P	KPNRH_03907	-0.604763795	6.519339557	2.69E-05	0.00131067	nonessential	nonessential	none
VK055_RS09690	entD	Q	NA	-0.151043065	4.678610253	0.666923146	0.971228461	nonessential	nonessential	none
VK055_RS09695	VK055_RS09695	G	NA	-0.391689459	5.443870268	0.123321667	0.563211326	nonessential	nonessential	none
VK055_RS09700	VK055_RS09700	S	NA	-0.215693266	5.457129995	0.326258402	0.801743415	nonessential	nonessential	none
VK055_RS09705	VK055_RS09705	G	NA	0.08139862	7.063670032	0.567874937	0.93110288	nonessential	nonessential	none
VK055_RS09710	VK055_RS09710	G	NA	0.066457946	6.380580685	0.742472987	0.994438375	nonessential	nonessential	none
VK055_RS09715	VK055_RS09715	S	NA	-0.085296702	6.763210326	0.545153552	0.921799817	nonessential	nonessential	none
VK055_RS09720	VK055_RS09720	K	NA	0.148207522	6.008326721	0.397394315	0.84787378	nonessential	nonessential	none
VK055_RS09725	VK055_RS09725	G	NA	-0.156480666	6.01328394	0.479047704	0.900102832	nonessential	nonessential	none
VK055_RS09730	VK055_RS09730	G	KPNRH_03909	0.050467969	7.113603606	0.686786731	0.979429833	nonessential	nonessential	none
VK055_RS09735	VK055_RS09735	G	NA	-0.039336562	7.096668501	0.802777522	1	nonessential	nonessential	none
VK055_RS09740	VK055_RS09740	H	NA	0.109237567	6.889059733	0.475450717	0.89854749	nonessential	nonessential	none
VK055_RS09745	VK055_RS09745	O	KPNRH_03919	0.054895576	3.273158172	0.936914452	1	nonessential	nonessential	none
VK055_RS09750	VK055_RS09750	K	KPNRH_03920	-0.187603737	6.714334028	0.15397595	0.618596003	nonessential	nonessential	none
VK055_RS09755	VK055_RS09755	M	KPNRH_03921	-0.014216286	8.790480141	0.863975249	1	nonessential	nonessential	none
VK055_RS09760	VK055_RS09760	S	KPNRH_03922	0.088401081	7.861695017	0.408814379	0.85610334	nonessential	nonessential	none
VK055_RS09765	betT	M	KPNRH_03923	-0.086075917	7.549844424	0.468201435	0.896481568	nonessential	nonessential	none
VK055_RS09770	betI	K	KPNRH_03924	0.095157173	5.388003936	0.728218083	0.992193252	nonessential	nonessential	none
VK055_RS09775	betB	C	KPNRH_03925	-0.102174517	6.359851841	0.551721306	0.926000694	nonessential	nonessential	none
VK055_RS09780	betA	E	KPNRH_03926	0.042625904	7.024849393	0.74513683	0.995627029	nonessential	nonessential	none
VK055_RS09785	VK055_RS09785	J	KPNRH_03928	-0.1484214	5.815454054	0.464751411	0.894083647	nonessential	nonessential	none
VK055_RS09790	VK055_RS09790	E	KPNRH_03929	-0.076197046	6.4973475	0.661443294	0.966480711	nonessential	nonessential	none
VK055_RS09795	VK055_RS09795	P	KPNRH_03930	0.159262225	6.653833755	0.267039801	0.758469531	nonessential	nonessential	none
VK055_RS09800	VK055_RS09800	P	KPNRH_03931	-0.085576201	5.66944667	0.768580068	1	nonessential	nonessential	none
VK055_RS09805	VK055_RS09805	EP	KPNRH_03932	-0.21110839	5.528461156	0.36033951	0.832591006	nonessential	nonessential	none
VK055_RS09810	VK055_RS09810	EP	KPNRH_03933	0.159654665	5.925583809	0.426695997	0.868249783	nonessential	nonessential	none
VK055_RS09815	VK055_RS09815	E	KPNRH_03934	0.010376419	7.11339003	0.964077995	1	nonessential	nonessential	none
VK055_RS09820	VK055_RS09820	S	KPNRH_03935	-0.07344641	6.228405327	0.688975038	0.979724525	nonessential	nonessential	none
VK055_RS09825	VK055_RS09825	E	KPNRH_03936	-0.246467369	7.288694257	0.052557345	0.384802165	nonessential	nonessential	none
VK055_RS09830	VK055_RS09830	E	KPNRH_03937	-0.043309889	9.88817716	0.451494278	0.885721263	nonessential	nonessential	none
VK055_RS09835	VK055_RS09835	E	KPNRH_03938	-0.091185785	6.750335991	0.527312538	0.915749821	nonessential	nonessential	none
VK055_RS09840	VK055_RS09840	ET	KPNRH_03939	-0.028621326	9.780051758	0.692047842	0.97993712	nonessential	nonessential	none
VK055_RS09845	VK055_RS09845	K	KPNRH_03940	0.075530417	6.999634027	0.592880919	0.937221268	nonessential	nonessential	none
VK055_RS09850	VK055_RS09850	K	KPNRH_03941	0.03852478	6.357221259	0.83637811	1	nonessential	nonessential	none
VK055_RS09855	VK055_RS09855	EG	KPNRH_03942	-0.309057188	5.697034895	0.16047866	0.629351278	nonessential	nonessential	none
VK055_RS09860	VK055_RS09860	E	NA	0.087221091	6.606452884	0.531958838	0.917878704	nonessential	nonessential	none
VK055_RS09865	VK055_RS09865	P	NA	-0.179868304	6.236245422	0.275895752	0.763026189	nonessential	nonessential	none
VK055_RS09870	VK055_RS09870	E	NA	0.047095637	6.582494282	0.79683175	1	nonessential	nonessential	none
VK055_RS09875	VK055_RS09875	EP	NA	-0.024771243	5.98489778	0.924706922	1	nonessential	nonessential	none
VK055_RS09880	VK055_RS09880	EP	NA	0.355879136	5.808864722	0.154731785	0.619206254	nonessential	nonessential	none
VK055_RS09885	VK055_RS09885	E	NA	0.062149788	8.28148053	0.468410244	0.896482767	nonessential	nonessential	none
VK055_RS09890	VK055_RS09890	H	KPNRH_03943	-0.074856429	7.273073309	0.569151991	0.93110288	nonessential	nonessential	none
VK055_RS09895	VK055_RS09895	S	KPNRH_03944	0.027749543	5.71750717	0.913840783	1	nonessential	nonessential	none
VK055_RS09900	VK055_RS09900	V	KPNRH_03947	-0.138323942	7.66278592	0.189812981	0.684194794	nonessential	nonessential	none
VK055_RS09905	VK055_RS09905	M	KPNRH_03948	0.220858579	6.276822853	0.199233741	0.690516372	nonessential	nonessential	none
VK055_RS09910	VK055_RS09910	P	KPNRH_03949	-0.074692819	8.656244638	0.346473711	0.818836263	nonessential	nonessential	none
VK055_RS09915	VK055_RS09915		NA	-0.160214041	6.611649914	0.332902948	0.805172153	nonessential	nonessential	none
VK055_RS09920	VK055_RS09920	S	KPNRH_03951	-0.050408598	7.67112721	0.636860525	0.951087976	nonessential	nonessential	none
VK055_RS09925	ramA	K	KPNRH_03952	0.004536362	6.538077147	1	1	nonessential	nonessential	none
VK055_RS09930	VK055_RS09930	S	KPNRH_03953	0.105020036	6.500776965	0.487279594	0.904429961	nonessential	nonessential	none
VK055_RS09935	VK055_RS09935	K	KPNRH_03954	-0.062008326	4.54775643	0.906765265	1	nonessential	nonessential	none
VK055_RS09940	VK055_RS09940	S	KPNRH_03955	0.086136709	5.098338386	0.812888595	1	nonessential	nonessential	none
VK055_RS09945	nfsB	C	KPNRH_03956	0.285830883	6.191328481	0.064276194	0.416907676	nonessential	nonessential	none
VK055_RS28025	VK055_RS28025	L	NA	NA	NA	NA	NA	essential	essential	NA
VK055_RS09960	VK055_RS09960	K	NA	-0.15525655	5.81851541	0.410259474	0.858023355	nonessential	nonessential	none
VK055_RS09965	VK055_RS09965	S	NA	-0.305873935	5.097871833	0.187724757	0.680608954	nonessential	nonessential	none
VK055_RS09970	VK055_RS09970		KPNRH_03964	-0.275645931	5.923101175	0.131451949	0.575525369	nonessential	nonessential	none
VK055_RS09975	VK055_RS09975	K	KPNRH_03965	-0.144184131	5.837348931	0.427086954	0.868249783	nonessential	nonessential	none
VK055_RS09980	VK055_RS09980	EGP	KPNRH_03966	0.000848035	6.822922092	1	1	nonessential	nonessential	none
VK055_RS09985	VK055_RS09985	M	KPNRH_03967	0.160827867	8.536402305	0.041966577	0.344281367	nonessential	nonessential	none
VK055_RS09990	VK055_RS09990	K	KPNRH_03968	0.091812476	6.216281963	0.608322183	0.941363607	nonessential	nonessential	none
VK055_RS09995	exc2		KPNRH_03977	0.197254648	5.199429165	0.465043055	0.894083647	nonessential	nonessential	none
VK055_RS10000	VK055_RS10000	S	KPNRH_03978	-0.157723107	6.68220164	0.265149103	0.757217012	nonessential	nonessential	none
VK055_RS10005	VK055_RS10005	G	KPNRH_03979	-0.028571951	6.205034593	0.868360918	1	nonessential	nonessential	none
VK055_RS10010	VK055_RS10010	G	KPNRH_03980	-0.120865048	6.774458307	0.478092941	0.899992903	nonessential	nonessential	none
VK055_RS10015	pheP	E	KPNRH_03981	-0.189147898	6.510824046	0.223975862	0.713355801	nonessential	nonessential	none
VK055_RS10020	VK055_RS10020	P	KPNRH_03982	-0.240499095	7.327264265	0.059498306	0.409513057	nonessential	nonessential	none
VK055_RS10025	VK055_RS10025	S	KPNRH_03983	0.261981909	7.26062778	0.018964876	0.225404494	nonessential	nonessential	none
VK055_RS10030	VK055_RS10030	C	KPNRH_03984	0.012133561	7.350622725	0.92014101	1	nonessential	nonessential	none
VK055_RS10035	VK055_RS10035	E	KPNRH_03985	-0.112147766	6.721124221	0.424672263	0.868249783	nonessential	nonessential	none
VK055_RS10040	VK055_RS10040	S	KPNRH_03986	-0.135827093	5.015019628	0.610350147	0.94167793	nonessential	nonessential	none
[truncated: 3,219 more rows]
